# Supplementary material for: Transcriptome sequencing and phylogenomic resolution within Spalacidae (Rodentia)
Source: BMC Genomics. 2014 Jan 17;15:32. doi: 10.1186/1471-2164-15-32 (PMC3898070; doi:10.1186/1471-2164-15-32)
Supplement: Additional file 1 — Swiss-prot annotations of the zokor and the bamboo rat transcriptomes, including unigene name, length, database sequence length, unigene alignment, database sequence alignment, annotation, E-value and identity. [file 1471-2164-15-32-S1.xlsx]

## Sheet: zokor
Gene_name	gene Length	database seq Length	gene Alignment	database Alignment	Annotation	E Value	Identity
Unigene20442_All	297	622	294	98	sp|P0DKX0|ZN728_HUMAN Zinc finger protein 728 OS=Homo sapiens GN=ZNF728 PE=4 SV=1	2e-36	65
Unigene1242_All	802	207	534	178	sp|Q5BJV9|NTAQ1_RAT Protein N-terminal glutamine amidohydrolase OS=Rattus norvegicus GN=Wdyhv1 PE=2 SV=1	3e-118	92
Unigene52106_All	1360	291	321	107	sp|Q8WZ04|TOMT_HUMAN Transmembrane O-methyltransferase OS=Homo sapiens GN=LRTOMT PE=1 SV=3	3e-58	92
Unigene17101_All	1382	1709	516	198	sp|Q9UPS8|ANR26_HUMAN Ankyrin repeat domain-containing protein 26 OS=Homo sapiens GN=ANKRD26 PE=1 SV=3	1e-11	36
CL396.Contig1_All	288	474	156	52	sp|P51855|GSHB_MOUSE Glutathione synthetase OS=Mus musculus GN=Gss PE=2 SV=1	8e-23	88
Unigene26506_All	642	399	375	125	sp|Q9Y279|VSIG4_HUMAN V-set and immunoglobulin domain-containing protein 4 OS=Homo sapiens GN=VSIG4 PE=1 SV=1	1e-70	84
Unigene38142_All	555	635	552	184	sp|Q8BLQ7|CTR4_MOUSE Cationic amino acid transporter 4 OS=Mus musculus GN=Slc7a4 PE=1 SV=1	4e-95	97
CL628.Contig4_All	3149	621	1857	621	sp|O70523|FXR1_CRIGR Fragile X mental retardation syndrome-related protein 1 OS=Cricetulus griseus GN=FXR1 PE=2 SV=1	0	98
CL4185.Contig3_All	935	1684	933	312	sp|O88286|WIZ_MOUSE Protein Wiz OS=Mus musculus GN=Wiz PE=1 SV=2	3e-145	90
CL2923.Contig2_All	814	239	534	186	sp|Q9H0Z9|RBM38_HUMAN RNA-binding protein 38 OS=Homo sapiens GN=RBM38 PE=1 SV=2	9e-26	60
Unigene32430_All	1272	1828	1272	424	sp|Q9QYF3|MYO5A_RAT Unconventional myosin-Va OS=Rattus norvegicus GN=Myo5a PE=1 SV=1	0	98
Unigene39112_All	410	664	375	125	sp|Q80Y20|ALKB8_MOUSE Alkylated DNA repair protein alkB homolog 8 OS=Mus musculus GN=Alkbh8 PE=2 SV=1	2e-54	82
Unigene37509_All	1240	1645	1239	413	sp|Q69ZU6|THS7A_MOUSE Thrombospondin type-1 domain-containing protein 7A OS=Mus musculus GN=Thsd7a PE=2 SV=2	0	92
Unigene52711_All	759	261	690	234	sp|Q810I0|VP37D_MOUSE Vacuolar protein sorting-associated protein 37D OS=Mus musculus GN=Vps37d PE=2 SV=2	6e-95	87
Unigene2530_All	1597	482	1317	442	sp|A4FV97|RL1D1_BOVIN Ribosomal L1 domain-containing protein 1 OS=Bos taurus GN=RSL1D1 PE=2 SV=1	3e-161	63
CL4738.Contig2_All	3041	784	1284	428	sp|Q6A058|ARMX2_MOUSE Armadillo repeat-containing X-linked protein 2 OS=Mus musculus GN=Armcx2 PE=2 SV=2	0	88
Unigene101390_All	373	1276	372	124	sp|Q9HAZ2|PRD16_HUMAN PR domain zinc finger protein 16 OS=Homo sapiens GN=PRDM16 PE=1 SV=3	2e-74	94
CL111.Contig2_All	1539	1046	198	66	sp|P31792|POL_FENV1 Pol polyprotein (Fragment) OS=Feline endogenous virus ECE1 GN=pol PE=3 SV=1	1e-17	47
Unigene62382_All	466	1007	465	155	sp|Q5DRE1|PCDC2_PANTR Protocadherin alpha-C2 OS=Pan troglodytes GN=PCDHAC2 PE=3 SV=1	2e-99	99
Unigene15498_All	1451	175	465	155	sp|Q8BI08|MAL2_MOUSE Protein MAL2 OS=Mus musculus GN=Mal2 PE=1 SV=1	3e-85	93
CL3633.Contig2_All	810	209	600	200	sp|Q9D1N9|RM21_MOUSE 39S ribosomal protein L21, mitochondrial OS=Mus musculus GN=Mrpl21 PE=2 SV=1	3e-109	87
Unigene6264_All	1458	324	840	280	sp|Q91ZR7|S35A4_RAT Probable UDP-sugar transporter protein SLC35A4 OS=Rattus norvegicus GN=Slc35a4 PE=2 SV=2	4e-148	89
Unigene36889_All	1095	159	369	123	sp|Q2KIX1|GA45G_BOVIN Growth arrest and DNA damage-inducible protein GADD45 gamma OS=Bos taurus GN=GADD45G PE=2 SV=1	9e-80	97
Unigene11841_All	470	380	429	143	sp|P59235|NUP43_MOUSE Nucleoporin Nup43 OS=Mus musculus GN=Nup43 PE=2 SV=2	3e-91	94
Unigene16459_All	1062	201	603	201	sp|Q99P75|RAB9A_RAT Ras-related protein Rab-9A OS=Rattus norvegicus GN=Rab9a PE=1 SV=2	3e-127	94
CL4204.Contig1_All	3213	792	2202	735	sp|O08672|KIFC2_MOUSE Kinesin-like protein KIFC2 OS=Mus musculus GN=Kifc2 PE=2 SV=1	0	88
Unigene18135_All	1337	803	1272	424	sp|Q7TMI3|UHRF2_MOUSE E3 ubiquitin-protein ligase UHRF2 OS=Mus musculus GN=Uhrf2 PE=1 SV=1	0	95
Unigene2221_All	1486	478	600	200	sp|Q8BFQ6|DIRC2_MOUSE Disrupted in renal carcinoma protein 2 homolog OS=Mus musculus GN=Dirc2 PE=2 SV=1	3e-110	99
CL512.Contig5_All	1926	494	870	290	sp|P20812|CP2A3_RAT Cytochrome P450 2A3 OS=Rattus norvegicus GN=Cyp2a3 PE=2 SV=1	0	89
Unigene16603_All	827	206	606	206	sp|Q8R035|ICT1_MOUSE Peptidyl-tRNA hydrolase ICT1, mitochondrial OS=Mus musculus GN=Ict1 PE=1 SV=1	4e-123	83
Unigene3530_All	3719	874	2604	874	sp|P97481|EPAS1_MOUSE Endothelial PAS domain-containing protein 1 OS=Mus musculus GN=Epas1 PE=1 SV=2	0	89
Unigene8204_All	2223	483	1431	475	sp|Q8VDB2|ALG12_MOUSE Dol-P-Man:Man(7)GlcNAc(2)-PP-Dol alpha-1,6-mannosyltransferase OS=Mus musculus GN=Alg12 PE=2 SV=1	0	85
Unigene72798_All	357	501	90	30	sp|Q1LY51|ZN704_DANRE Zinc finger protein 704 OS=Danio rerio GN=znf704 PE=4 SV=2	2e-15	97
Unigene117566_All	243	273	243	81	sp|P21581|SCF_RAT Kit ligand OS=Rattus norvegicus GN=Kitlg PE=1 SV=2	6e-46	91
Unigene22653_All	273	1281	162	56	sp|P11369|POL2_MOUSE Retrovirus-related Pol polyprotein LINE-1 OS=Mus musculus GN=Pol PE=1 SV=2	1e-07	43
CL5452.Contig1_All	2166	459	1296	434	sp|Q02819|NUCB1_MOUSE Nucleobindin-1 OS=Mus musculus GN=Nucb1 PE=1 SV=2	0	92
Unigene84692_All	260	572	159	53	sp|Q6ZUG5|YC006_HUMAN Uncharacterized protein FLJ43738 OS=Homo sapiens PE=2 SV=1	6e-17	68
Unigene53863_All	357	650	357	119	sp|Q5GH76|XKR4_HUMAN XK-related protein 4 OS=Homo sapiens GN=XKR4 PE=1 SV=1	2e-66	100
CL3905.Contig1_All	1914	318	954	318	sp|Q9H1A3|METL9_HUMAN Methyltransferase-like protein 9 OS=Homo sapiens GN=METTL9 PE=2 SV=1	0	98
Unigene100588_All	323	904	321	107	sp|P49736|MCM2_HUMAN DNA replication licensing factor MCM2 OS=Homo sapiens GN=MCM2 PE=1 SV=4	8e-71	100
CL5936.Contig1_All	1365	207	444	149	sp|Q9HAP6|LIN7B_HUMAN Protein lin-7 homolog B OS=Homo sapiens GN=LIN7B PE=1 SV=1	4e-83	97
Unigene483_All	2845	501	1503	501	sp|P63251|IRK3_RAT G protein-activated inward rectifier potassium channel 1 OS=Rattus norvegicus GN=Kcnj3 PE=2 SV=1	0	99
Unigene67640_All	570	326	330	110	sp|Q9EQ15|GNB1L_MOUSE Guanine nucleotide-binding protein subunit beta-like protein 1 OS=Mus musculus GN=Gnb1l PE=2 SV=2	1e-61	88
Unigene92288_All	459	1253	456	152	sp|Q9Z2Q4|METH_RAT Methionine synthase OS=Rattus norvegicus GN=Mtr PE=2 SV=1	6e-96	95
Unigene2519_All	1770	447	1350	447	sp|P05371|CLUS_RAT Clusterin OS=Rattus norvegicus GN=Clu PE=1 SV=2	0	87
CL1188.Contig3_All	1027	296	654	219	sp|Q5PQT3|GLYAT_RAT Glycine N-acyltransferase OS=Rattus norvegicus GN=Glyat PE=2 SV=1	2e-92	68
Unigene100099_All	202	1012	201	67	sp|P41226|UBA7_HUMAN Ubiquitin-like modifier-activating enzyme 7 OS=Homo sapiens GN=UBA7 PE=1 SV=2	3e-29	79
Unigene45063_All	1241	248	735	245	sp|Q63610|TPM3_RAT Tropomyosin alpha-3 chain OS=Rattus norvegicus GN=Tpm3 PE=1 SV=2	7e-83	87
Unigene5520_All	395	740	393	131	sp|Q9UNA4|POLI_HUMAN DNA polymerase iota OS=Homo sapiens GN=POLI PE=1 SV=3	2e-66	84
Unigene45308_All	1130	369	558	187	sp|Q5HZE4|MTNA_RAT Methylthioribose-1-phosphate isomerase OS=Rattus norvegicus GN=Mri1 PE=2 SV=1	3e-102	90
Unigene12712_All	1602	711	189	63	sp|Q8CBC4|CNST_MOUSE Consortin OS=Mus musculus GN=Cnst PE=1 SV=1	5e-31	94
Unigene51137_All	514	819	483	161	sp|Q8N6M6|AMPO_HUMAN Aminopeptidase O OS=Homo sapiens GN=AOPEP PE=1 SV=2	7e-60	81
Unigene71124_All	265	865	264	88	sp|Q8IW35|CEP97_HUMAN Centrosomal protein of 97 kDa OS=Homo sapiens GN=CEP97 PE=1 SV=1	3e-44	83
Unigene18574_All	1006	765	981	331	sp|Q6ZSB9|ZBT49_HUMAN Zinc finger and BTB domain-containing protein 49 OS=Homo sapiens GN=ZBTB49 PE=1 SV=3	2e-110	62
Unigene34728_All	205	357	159	53	sp|P11260|TR22_MOUSE Putative transposase element L1Md-A101/L1Md-A102/L1Md-A2 OS=Mus musculus PE=1 SV=2	1e-11	58
Unigene61987_All	1028	1199	1026	342	sp|P97772|GRM1_MOUSE Metabotropic glutamate receptor 1 OS=Mus musculus GN=Grm1 PE=2 SV=2	0	99
CL4173.Contig1_All	2220	1501	2010	670	sp|A2AP18|PLCH2_MOUSE 1-phosphatidylinositol 4,5-bisphosphate phosphodiesterase eta-2 OS=Mus musculus GN=Plch2 PE=1 SV=2	0	95
Unigene26777_All	319	379	318	106	sp|Q64393|NEUR2_CRIGR Sialidase-2 OS=Cricetulus griseus GN=NEU2 PE=2 SV=1	2e-50	75
CL1822.Contig1_All	1355	504	1311	454	sp|P46937|YAP1_HUMAN Yorkie homolog OS=Homo sapiens GN=YAP1 PE=1 SV=2	0	87
Unigene11401_All	668	1471	234	90	sp|Q6RHR9|MAGI1_MOUSE Membrane-associated guanylate kinase, WW and PDZ domain-containing protein 1 OS=Mus musculus GN=Magi1 PE=1 SV=1	2e-43	87
Unigene18490_All	1317	1012	1308	436	sp|Q8BIJ6|SYIM_MOUSE Isoleucine--tRNA ligase, mitochondrial OS=Mus musculus GN=Iars2 PE=2 SV=1	0	87
CL1196.Contig33_All	2477	503	1161	384	sp|Q2KJF1|A1BG_BOVIN Alpha-1B-glycoprotein OS=Bos taurus GN=A1BG PE=1 SV=1	4e-131	57
Unigene32298_All	434	1281	141	47	sp|P11369|POL2_MOUSE Retrovirus-related Pol polyprotein LINE-1 OS=Mus musculus GN=Pol PE=1 SV=2	4e-08	53
CL4735.Contig2_All	1228	3159	1065	357	sp|Q96L91|EP400_HUMAN E1A-binding protein p400 OS=Homo sapiens GN=EP400 PE=1 SV=4	2e-98	92
Unigene87937_All	442	2731	441	147	sp|Q9WTS4|TEN1_MOUSE Teneurin-1 OS=Mus musculus GN=Tenm1 PE=1 SV=1	1e-98	100
Unigene28555_All	328	130	165	55	sp|P55272|CDN2B_RAT Cyclin-dependent kinase 4 inhibitor B OS=Rattus norvegicus GN=Cdkn2b PE=2 SV=1	2e-27	89
Unigene21812_All	351	391	75	25	sp|Q9WUR6|P53_CAVPO Cellular tumor antigen p53 OS=Cavia porcellus GN=TP53 PE=2 SV=1	2e-07	96
Unigene51244_All	342	1951	342	114	sp|P08104|SCN3A_RAT Sodium channel protein type 3 subunit alpha OS=Rattus norvegicus GN=Scn3a PE=1 SV=1	3e-76	96
Unigene4921_All	348	1722	345	115	sp|Q80TE4|SI1L2_MOUSE Signal-induced proliferation-associated 1-like protein 2 OS=Mus musculus GN=Sipa1l2 PE=1 SV=3	4e-70	99
Unigene16052_All	3059	860	1941	647	sp|Q8CJG0|AGO2_MOUSE Protein argonaute-2 OS=Mus musculus GN=Eif2c2 PE=1 SV=3	0	100
Unigene2580_All	2354	787	1758	585	sp|Q8CFV2|F149A_MOUSE Protein FAM149A OS=Mus musculus GN=Fam149a PE=2 SV=1	0	81
Unigene6857_All	319	863	315	105	sp|Q8C050|KS6A5_MOUSE Ribosomal protein S6 kinase alpha-5 OS=Mus musculus GN=Rps6ka5 PE=1 SV=2	2e-33	94
CL3677.Contig1_All	1814	1101	975	325	sp|F1MF74|MICA2_BOVIN Protein-methionine sulfoxide oxidase MICAL2 OS=Bos taurus GN=MICAL2 PE=3 SV=2	1e-173	87
Unigene20167_All	415	1281	216	71	sp|P11369|POL2_MOUSE Retrovirus-related Pol polyprotein LINE-1 OS=Mus musculus GN=Pol PE=1 SV=2	2e-20	63
Unigene47171_All	1142	1049	912	302	sp|Q5RFR6|K319L_PONAB Dyslexia-associated protein KIAA0319-like protein OS=Pongo abelii GN=KIAA0319L PE=2 SV=1	2e-144	71
Unigene9905_All	798	172	516	172	sp|P62489|RPB7_RAT DNA-directed RNA polymerase II subunit RPB7 OS=Rattus norvegicus GN=Polr2g PE=2 SV=1	5e-112	100
Unigene114664_All	205	471	204	68	sp|Q6AYP3|TTC29_RAT Tetratricopeptide repeat protein 29 OS=Rattus norvegicus GN=Ttc29 PE=2 SV=1	1e-24	85
CL3802.Contig1_All	2666	366	654	218	sp|Q96PM9|Z385A_HUMAN Zinc finger protein 385A OS=Homo sapiens GN=ZNF385A PE=2 SV=1	2e-87	89
CL2039.Contig1_All	1800	310	930	310	sp|Q96KN1|FA84B_HUMAN Protein FAM84B OS=Homo sapiens GN=FAM84B PE=1 SV=1	8e-174	94
Unigene45852_All	981	744	372	124	sp|Q7TT47|SPG7_RAT Paraplegin OS=Rattus norvegicus GN=Spg7 PE=2 SV=1	3e-49	90
Unigene12132_All	2468	1980	432	138	sp|Q63358|MYO9B_RAT Unconventional myosin-IXb OS=Rattus norvegicus GN=Myo9b PE=1 SV=1	5e-52	83
Unigene27485_All	314	546	219	73	sp|Q9NRG9|AAAS_HUMAN Aladin OS=Homo sapiens GN=AAAS PE=1 SV=1	2e-43	97
Unigene17846_All	651	194	405	133	sp|Q99MS3|MP17L_MOUSE Mpv17-like protein OS=Mus musculus GN=Mpv17l PE=1 SV=2	5e-81	87
Unigene25497_All	340	317	336	112	sp|O75452|RDH16_HUMAN Retinol dehydrogenase 16 OS=Homo sapiens GN=RDH16 PE=1 SV=2	1e-50	70
Unigene252_All	1702	995	1701	567	sp|Q75QN2|INT8_HUMAN Integrator complex subunit 8 OS=Homo sapiens GN=INTS8 PE=1 SV=1	0	98
CL4669.Contig1_All	792	565	792	240	sp|O88450|DEAF1_RAT Deformed epidermal autoregulatory factor 1 homolog OS=Rattus norvegicus GN=Deaf1 PE=2 SV=1	4e-142	89
CL2705.Contig4_All	1733	100	177	59	sp|Q9R1B1|TIM9B_RAT Mitochondrial import inner membrane translocase subunit Tim9 B OS=Rattus norvegicus GN=Fxc1 PE=2 SV=1	1e-26	90
Unigene43727_All	235	952	234	79	sp|Q8BJD1|ITIH5_MOUSE Inter-alpha-trypsin inhibitor heavy chain H5 OS=Mus musculus GN=Itih5 PE=2 SV=1	3e-22	63
Unigene16382_All	1667	2210	1665	556	sp|Q71F56|MD13L_HUMAN Mediator of RNA polymerase II transcription subunit 13-like OS=Homo sapiens GN=MED13L PE=1 SV=1	0	88
Unigene108895_All	296	659	294	98	sp|Q3B7M6|NEDD1_BOVIN Protein NEDD1 OS=Bos taurus GN=NEDD1 PE=2 SV=1	1e-60	94
CL4489.Contig2_All	1367	1527	906	302	sp|P61460|DEPD5_MOUSE DEP domain-containing protein 5 OS=Mus musculus GN=Depdc5 PE=2 SV=1	0	97
CL4851.Contig2_All	2373	1380	2106	701	sp|O70133|DHX9_MOUSE ATP-dependent RNA helicase A OS=Mus musculus GN=Dhx9 PE=1 SV=2	0	99
Unigene4204_All	1212	116	348	116	sp|Q5R869|MSRB1_PONAB Methionine-R-sulfoxide reductase B1 OS=Pongo abelii GN=MSRB1 PE=3 SV=2	6e-70	93
CL1103.Contig4_All	3383	1490	2472	864	sp|Q80TE7|LRRC7_MOUSE Leucine-rich repeat-containing protein 7 OS=Mus musculus GN=Lrrc7 PE=1 SV=2	0	91
Unigene74337_All	429	803	300	100	sp|O43374|RASL2_HUMAN Ras GTPase-activating protein 4 OS=Homo sapiens GN=RASA4 PE=2 SV=2	4e-63	96
Unigene49574_All	676	440	462	154	sp|P35396|PPARD_MOUSE Peroxisome proliferator-activated receptor delta OS=Mus musculus GN=Ppard PE=2 SV=1	2e-104	99
Unigene30682_All	210	311	159	53	sp|Q6ZT89|S2548_HUMAN Solute carrier family 25 member 48 OS=Homo sapiens GN=SLC25A48 PE=2 SV=2	7e-28	91
Unigene38898_All	316	1979	309	103	sp|Q15643|TRIPB_HUMAN Thyroid receptor-interacting protein 11 OS=Homo sapiens GN=TRIP11 PE=1 SV=3	3e-36	70
Unigene9577_All	799	259	747	249	sp|Q9CQ01|RNT2_MOUSE Ribonuclease T2 OS=Mus musculus GN=Rnaset2 PE=2 SV=1	1e-155	88
CL2642.Contig1_All	898	1231	897	299	sp|O35638|STAG2_MOUSE Cohesin subunit SA-2 OS=Mus musculus GN=Stag2 PE=1 SV=3	0	100
CL1800.Contig1_All	334	387	330	110	sp|Q3T0J1|FBX4_BOVIN F-box only protein 4 OS=Bos taurus GN=FBXO4 PE=2 SV=1	4e-70	95
Unigene20480_All	238	565	117	38	sp|Q8VCC2|EST1_MOUSE Liver carboxylesterase 1 OS=Mus musculus GN=Ces1 PE=2 SV=1	2e-10	74
CL4890.Contig1_All	395	190	153	51	sp|Q5R6W3|RBM18_PONAB Probable RNA-binding protein 18 OS=Pongo abelii GN=RBM18 PE=2 SV=1	1e-27	100
Unigene6034_All	669	163	435	145	sp|Q99JH1|RP25L_MOUSE Ribonuclease P protein subunit p25-like protein OS=Mus musculus GN=Rpp25l PE=2 SV=1	8e-85	97
CL3515.Contig1_All	776	241	519	173	sp|Q9WVQ5|MTNB_MOUSE Probable methylthioribulose-1-phosphate dehydratase OS=Mus musculus GN=Apip PE=1 SV=1	3e-122	97
Unigene22795_All	309	850	231	76	sp|P85107|TGS1_RAT Trimethylguanosine synthase OS=Rattus norvegicus GN=Tgs1 PE=1 SV=1	1e-16	56
Unigene54467_All	615	1281	492	169	sp|P11369|POL2_MOUSE Retrovirus-related Pol polyprotein LINE-1 OS=Mus musculus GN=Pol PE=1 SV=2	7e-35	41
CL832.Contig1_All	620	390	618	206	sp|O00470|MEIS1_HUMAN Homeobox protein Meis1 OS=Homo sapiens GN=MEIS1 PE=1 SV=1	5e-121	100
Unigene19573_All	1166	2671	1161	387	sp|Q92616|GCN1L_HUMAN Translational activator GCN1 OS=Homo sapiens GN=GCN1L1 PE=1 SV=6	0	92
Unigene15367_All	657	184	552	184	sp|P24049|RL17_RAT 60S ribosomal protein L17 OS=Rattus norvegicus GN=Rpl17 PE=2 SV=3	3e-122	99
Unigene12175_All	1905	373	1119	373	sp|Q60HE1|PEX3_MACFA Peroxisomal biogenesis factor 3 OS=Macaca fascicularis GN=PEX3 PE=2 SV=1	0	97
Unigene10582_All	574	797	573	191	sp|Q9Y345|SC6A5_HUMAN Sodium- and chloride-dependent glycine transporter 2 OS=Homo sapiens GN=SLC6A5 PE=1 SV=3	6e-129	99
CL3083.Contig1_All	226	1001	225	75	sp|P04191|AT2A1_RABIT Sarcoplasmic/endoplasmic reticulum calcium ATPase 1 OS=Oryctolagus cuniculus GN=ATP2A1 PE=1 SV=1	3e-46	100
Unigene71183_All	479	762	477	159	sp|Q13237|KGP2_HUMAN cGMP-dependent protein kinase 2 OS=Homo sapiens GN=PRKG2 PE=1 SV=1	3e-107	99
Unigene95190_All	336	1909	324	110	sp|O14513|NCKP5_HUMAN Nck-associated protein 5 OS=Homo sapiens GN=NCKAP5 PE=2 SV=2	8e-21	60
Unigene18139_All	3104	797	2232	744	sp|Q9JLV2|TP4AP_MOUSE Short transient receptor potential channel 4-associated protein OS=Mus musculus GN=Trpc4ap PE=1 SV=2	0	99
Unigene6241_All	3003	1070	1410	474	sp|Q5R4H1|T22D1_PONAB TSC22 domain family protein 1 OS=Pongo abelii GN=TSC22D1 PE=2 SV=2	1e-137	84
Unigene7813_All	587	1333	423	145	sp|P35969|VGFR1_MOUSE Vascular endothelial growth factor receptor 1 OS=Mus musculus GN=Flt1 PE=1 SV=1	3e-71	83
CL1120.Contig6_All	3261	1067	1311	429	sp|Q8CH09|SUGP2_MOUSE SURP and G-patch domain-containing protein 2 OS=Mus musculus GN=Sugp2 PE=2 SV=2	0	82
CL3119.Contig2_All	1550	414	801	267	sp|O09018|COT2_RAT COUP transcription factor 2 OS=Rattus norvegicus GN=Nr2f2 PE=1 SV=1	0	100
CL1041.Contig8_All	1704	1045	1701	565	sp|Q9HCM7|FBSL_HUMAN Fibrosin-1-like protein OS=Homo sapiens GN=FBRSL1 PE=1 SV=4	8e-158	66
Unigene20124_All	548	716	408	136	sp|P26928|HGFL_MOUSE Hepatocyte growth factor-like protein OS=Mus musculus GN=Mst1 PE=2 SV=2	7e-79	87
Unigene13843_All	466	75	225	75	sp|Q7YRK7|COX6C_TARSY Cytochrome c oxidase subunit 6C OS=Tarsius syrichta GN=COX6C PE=3 SV=1	4e-32	85
Unigene41239_All	266	874	264	88	sp|Q9H6E5|STPAP_HUMAN Speckle targeted PIP5K1A-regulated poly(A) polymerase OS=Homo sapiens GN=TUT1 PE=1 SV=2	1e-47	91
Unigene19373_All	1004	999	879	290	sp|Q8C761|WDR60_MOUSE WD repeat-containing protein 60 OS=Mus musculus GN=Wdr60 PE=2 SV=1	2e-64	76
Unigene51449_All	923	349	210	70	sp|Q60866|PTER_MOUSE Phosphotriesterase-related protein OS=Mus musculus GN=Pter PE=2 SV=1	1e-36	91
Unigene5449_All	763	2788	762	254	sp|Q5XG71|UTP20_MOUSE Small subunit processome component 20 homolog OS=Mus musculus GN=Utp20 PE=2 SV=2	5e-143	93
Unigene16208_All	1450	2256	1449	481	sp|Q8C9B9|DIDO1_MOUSE Death-inducer obliterator 1 OS=Mus musculus GN=Dido1 PE=1 SV=4	0	86
Unigene2639_All	386	4013	384	128	sp|Q80TY5|VP13B_MOUSE Vacuolar protein sorting-associated protein 13B OS=Mus musculus GN=Vps13b PE=1 SV=2	4e-74	91
Unigene23136_All	280	1122	279	93	sp|Q02858|TIE2_MOUSE Angiopoietin-1 receptor OS=Mus musculus GN=Tek PE=1 SV=2	2e-48	87
Unigene116006_All	212	479	129	43	sp|Q32M07|KAD8_MOUSE Adenylate kinase 8 OS=Mus musculus GN=Ak8 PE=2 SV=1	1e-19	91
CL4826.Contig3_All	211	2559	210	70	sp|P70398|USP9X_MOUSE Probable ubiquitin carboxyl-terminal hydrolase FAF-X OS=Mus musculus GN=Usp9x PE=1 SV=2	4e-38	93
Unigene43431_All	530	1204	135	45	sp|Q5R9R1|EDRF1_PONAB Erythroid differentiation-related factor 1 OS=Pongo abelii GN=EDRF1 PE=2 SV=1	8e-12	76
Unigene127045_All	248	3056	246	82	sp|Q13315|ATM_HUMAN Serine-protein kinase ATM OS=Homo sapiens GN=ATM PE=1 SV=3	1e-35	80
Unigene80145_All	595	871	591	197	sp|Q9HBA0|TRPV4_HUMAN Transient receptor potential cation channel subfamily V member 4 OS=Homo sapiens GN=TRPV4 PE=1 SV=2	5e-137	99
Unigene5198_All	387	1673	279	85	sp|Q5VZ89|DEN4C_HUMAN DENN domain-containing protein 4C OS=Homo sapiens GN=DENND4C PE=1 SV=2	2e-29	68
CL1714.Contig2_All	234	483	231	77	sp|Q03924|ZN117_HUMAN Zinc finger protein 117 OS=Homo sapiens GN=ZNF117 PE=2 SV=5	7e-23	56
CL49.Contig2_All	1163	1426	1155	385	sp|Q9P241|AT10D_HUMAN Probable phospholipid-transporting ATPase VD OS=Homo sapiens GN=ATP10D PE=2 SV=3	0	92
CL1744.Contig3_All	557	634	300	100	sp|P48441|IDUA_MOUSE Alpha-L-iduronidase OS=Mus musculus GN=Idua PE=2 SV=2	5e-60	91
Unigene33493_All	278	8891	276	92	sp|A2AAJ9|OBSCN_MOUSE Obscurin OS=Mus musculus GN=Obscn PE=2 SV=2	9e-50	95
Unigene92957_All	270	1281	261	106	sp|P11369|POL2_MOUSE Retrovirus-related Pol polyprotein LINE-1 OS=Mus musculus GN=Pol PE=1 SV=2	5e-10	40
CL120.Contig8_All	2374	1204	615	206	sp|P26808|POL_MLVFP Pol polyprotein OS=Friend murine leukemia virus (isolate PVC-211) GN=pol PE=3 SV=1	1e-53	53
Unigene46617_All	1708	977	906	301	sp|O94933|SLIK3_HUMAN SLIT and NTRK-like protein 3 OS=Homo sapiens GN=SLITRK3 PE=2 SV=2	1e-146	89
CL4455.Contig2_All	303	512	276	92	sp|A1YG91|ETV3_PANPA ETS translocation variant 3 OS=Pan paniscus GN=ETV3 PE=3 SV=1	1e-61	100
Unigene16458_All	1162	885	501	163	sp|O08759|UBE3A_MOUSE Ubiquitin-protein ligase E3A OS=Mus musculus GN=Ube3a PE=2 SV=1	8e-96	91
Unigene86375_All	293	6306	291	97	sp|Q8WXG9|GPR98_HUMAN G-protein coupled receptor 98 OS=Homo sapiens GN=GPR98 PE=1 SV=2	2e-42	79
CL4484.Contig1_All	3537	760	2280	760	sp|Q9DBR4|APBB2_MOUSE Amyloid beta A4 precursor protein-binding family B member 2 OS=Mus musculus GN=Apbb2 PE=1 SV=2	0	94
Unigene14181_All	865	534	732	244	sp|Q2PG42|ST7_MACFA Suppressor of tumorigenicity 7 protein OS=Macaca fascicularis GN=ST7 PE=2 SV=1	1e-166	100
Unigene82494_All	332	4870	330	110	sp|Q15413|RYR3_HUMAN Ryanodine receptor 3 OS=Homo sapiens GN=RYR3 PE=1 SV=3	2e-71	98
Unigene107628_All	224	1128	186	62	sp|Q9Y3R0|GRIP1_HUMAN Glutamate receptor-interacting protein 1 OS=Homo sapiens GN=GRIP1 PE=1 SV=3	2e-34	100
Unigene50563_All	1092	1649	990	330	sp|Q9P2K8|E2AK4_HUMAN Eukaryotic translation initiation factor 2-alpha kinase 4 OS=Homo sapiens GN=EIF2AK4 PE=1 SV=3	1e-166	92
Unigene111922_All	203	1439	201	67	sp|Q9JL70|FANCA_MOUSE Fanconi anemia group A protein homolog OS=Mus musculus GN=Fanca PE=2 SV=2	1e-29	78
Unigene34610_All	676	678	672	218	sp|Q80ZG2|IP3KC_RAT Inositol-trisphosphate 3-kinase C OS=Rattus norvegicus GN=Itpkc PE=1 SV=1	3e-66	62
Unigene31008_All	205	1061	150	50	sp|P16066|ANPRA_HUMAN Atrial natriuretic peptide receptor 1 OS=Homo sapiens GN=NPR1 PE=1 SV=1	9e-25	86
Unigene42601_All	4474	578	1593	531	sp|Q9R0S3|MMP17_MOUSE Matrix metalloproteinase-17 OS=Mus musculus GN=Mmp17 PE=1 SV=3	0	96
Unigene20823_All	346	1025	216	72	sp|Q9BYX4|IFIH1_HUMAN Interferon-induced helicase C domain-containing protein 1 OS=Homo sapiens GN=IFIH1 PE=1 SV=3	7e-29	75
Unigene4302_All	1453	485	645	215	sp|Q5M7T9|THNS2_RAT Threonine synthase-like 2 OS=Rattus norvegicus GN=Thnsl2 PE=2 SV=1	2e-121	82
Unigene2810_All	488	770	396	132	sp|P98082|DAB2_HUMAN Disabled homolog 2 OS=Homo sapiens GN=DAB2 PE=1 SV=3	4e-74	98
Unigene10354_All	1043	313	864	288	sp|Q8CH40|NUDT6_MOUSE Nucleoside diphosphate-linked moiety X motif 6 OS=Mus musculus GN=Nudt6 PE=2 SV=1	2e-178	84
Unigene71475_All	310	484	309	103	sp|Q64HY3|SP9_MOUSE Transcription factor Sp9 OS=Mus musculus GN=Sp9 PE=2 SV=1	3e-58	100
Unigene49515_All	1564	491	1371	458	sp|Q8C817|T200A_MOUSE Transmembrane protein 200A OS=Mus musculus GN=Tmem200a PE=1 SV=1	0	92
Unigene85254_All	366	1281	297	104	sp|P11369|POL2_MOUSE Retrovirus-related Pol polyprotein LINE-1 OS=Mus musculus GN=Pol PE=1 SV=2	2e-11	38
Unigene102026_All	398	1143	126	42	sp|P14350|POL_FOAMV Pro-Pol polyprotein OS=Human spumaretrovirus GN=pol PE=1 SV=2	2e-07	50
Unigene118028_All	296	973	294	98	sp|Q9UL62|TRPC5_HUMAN Short transient receptor potential channel 5 OS=Homo sapiens GN=TRPC5 PE=1 SV=1	3e-51	100
Unigene45465_All	446	1905	72	24	sp|Q0VC16|MIA3_BOVIN Melanoma inhibitory activity protein 3 OS=Bos taurus GN=MIA3 PE=2 SV=2	1e-06	88
CL1477.Contig2_All	2509	738	2115	709	sp|Q80TI0|GRM1B_MOUSE GRAM domain-containing protein 1B OS=Mus musculus GN=Gramd1b PE=1 SV=2	0	98
CL2125.Contig2_All	1103	302	621	207	sp|Q8TDX7|NEK7_HUMAN Serine/threonine-protein kinase Nek7 OS=Homo sapiens GN=NEK7 PE=1 SV=1	2e-151	99
Unigene13586_All	1436	418	1218	406	sp|Q96AG3|S2546_HUMAN Solute carrier family 25 member 46 OS=Homo sapiens GN=SLC25A46 PE=1 SV=1	0	92
Unigene80296_All	835	346	783	261	sp|Q8BSL4|HS3S5_MOUSE Heparan sulfate glucosamine 3-O-sulfotransferase 5 OS=Mus musculus GN=Hs3st5 PE=2 SV=1	1e-171	96
Unigene12914_All	415	1818	414	138	sp|A2A863|ITB4_MOUSE Integrin beta-4 OS=Mus musculus GN=Itgb4 PE=2 SV=1	1e-86	96
CL2631.Contig2_All	503	772	498	145	sp|P0C588|CNNM4_RAT Metal transporter CNNM4 OS=Rattus norvegicus GN=Cnnm4 PE=1 SV=1	3e-80	78
Unigene7479_All	720	145	264	88	sp|Q9JKP7|DPOE3_MOUSE DNA polymerase epsilon subunit 3 OS=Mus musculus GN=Pole3 PE=2 SV=1	3e-55	99
CL2543.Contig2_All	1046	239	720	239	sp|Q1JQE1|TM219_BOVIN Insulin-like growth factor-binding protein 3 receptor OS=Bos taurus GN=TMEM219 PE=2 SV=1	8e-110	83
Unigene43053_All	476	738	132	46	sp|Q9R0R1|TRFM_MOUSE Melanotransferrin OS=Mus musculus GN=Mfi2 PE=2 SV=1	3e-15	85
Unigene9060_All	399	5150	396	132	sp|E9Q555|RN213_MOUSE E3 ubiquitin-protein ligase RNF213 OS=Mus musculus GN=Rnf213 PE=2 SV=1	2e-69	83
Unigene56875_All	729	367	543	184	sp|Q9ES82|POPD2_MOUSE Popeye domain-containing protein 2 OS=Mus musculus GN=Popdc2 PE=2 SV=1	9e-83	83
Unigene64447_All	303	2225	303	101	sp|P08955|PYR1_MESAU CAD protein OS=Mesocricetus auratus GN=CAD PE=1 SV=4	3e-46	99
CL4869.Contig1_All	530	298	240	78	sp|Q3UC65|CA063_MOUSE UPF0471 protein C1orf63 homolog OS=Mus musculus GN=D4Wsu53e PE=1 SV=1	5e-19	78
Unigene116694_All	218	2471	216	72	sp|Q9QW30|NOTC2_RAT Neurogenic locus notch homolog protein 2 OS=Rattus norvegicus GN=Notch2 PE=1 SV=1	4e-40	97
CL6058.Contig1_All	2028	497	1494	497	sp|Q9NXN4|GDAP2_HUMAN Ganglioside-induced differentiation-associated protein 2 OS=Homo sapiens GN=GDAP2 PE=2 SV=1	0	96
Unigene43716_All	913	1693	912	305	sp|Q4KWH8|PLCH1_HUMAN 1-phosphatidylinositol 4,5-bisphosphate phosphodiesterase eta-1 OS=Homo sapiens GN=PLCH1 PE=1 SV=1	3e-161	81
Unigene20328_All	596	288	414	138	sp|P61265|STX1B_RAT Syntaxin-1B OS=Rattus norvegicus GN=Stx1b PE=1 SV=1	4e-94	100
Unigene40689_All	827	1531	255	85	sp|O88279|SLIT1_RAT Slit homolog 1 protein OS=Rattus norvegicus GN=Slit1 PE=1 SV=1	2e-29	86
CL3464.Contig3_All	2924	533	1599	533	sp|Q8R4I7|NETO1_MOUSE Neuropilin and tolloid-like protein 1 OS=Mus musculus GN=Neto1 PE=1 SV=2	0	98
Unigene20498_All	202	530	201	67	sp|P36511|UDB15_RAT UDP-glucuronosyltransferase 2B15 OS=Rattus norvegicus GN=Ugt2b15 PE=1 SV=1	3e-20	58
CL5393.Contig2_All	2227	521	144	43	sp|Q9TTC2|GAG_KORV Gag polyprotein OS=Koala retrovirus GN=gag PE=3 SV=3	2e-08	63
Unigene118693_All	222	153	123	41	sp|Q810F0|PRIMA_MOUSE Proline-rich membrane anchor 1 OS=Mus musculus GN=Prima1 PE=1 SV=2	5e-20	93
Unigene31557_All	205	385	162	54	sp|Q810F8|TBX10_MOUSE T-box transcription factor TBX10 OS=Mus musculus GN=Tbx10 PE=2 SV=1	8e-20	80
Unigene74626_All	238	547	237	79	sp|Q9Z2A6|MK15_RAT Mitogen-activated protein kinase 15 OS=Rattus norvegicus GN=Mapk15 PE=1 SV=2	1e-46	90
CL679.Contig11_All	7327	1477	4458	1477	sp|Q9ULB1|NRX1A_HUMAN Neurexin-1-alpha OS=Homo sapiens GN=NRXN1 PE=2 SV=1	0	98
CL2558.Contig2_All	1166	295	882	295	sp|Q91VF2|HNMT_MOUSE Histamine N-methyltransferase OS=Mus musculus GN=Hnmt PE=1 SV=1	6e-174	83
Unigene13245_All	475	5207	471	157	sp|Q63HN8|RN213_HUMAN E3 ubiquitin-protein ligase RNF213 OS=Homo sapiens GN=RNF213 PE=1 SV=3	3e-65	66
Unigene45086_All	983	436	765	255	sp|Q8IYS1|P20D2_HUMAN Peptidase M20 domain-containing protein 2 OS=Homo sapiens GN=PM20D2 PE=1 SV=2	6e-169	88
Unigene129789_All	306	913	174	58	sp|Q75V66|ANO5_HUMAN Anoctamin-5 OS=Homo sapiens GN=ANO5 PE=1 SV=1	7e-25	83
Unigene53365_All	352	557	351	117	sp|Q9WV89|STXB4_MOUSE Syntaxin-binding protein 4 OS=Mus musculus GN=Stxbp4 PE=1 SV=1	3e-44	69
Unigene37246_All	535	1000	198	65	sp|Q8C4S8|DEN2A_MOUSE DENN domain-containing protein 2A OS=Mus musculus GN=Dennd2a PE=1 SV=1	3e-17	71
Unigene83550_All	294	2068	291	97	sp|C8YR32|LOXH1_MOUSE Lipoxygenase homology domain-containing protein 1 OS=Mus musculus GN=Loxhd1 PE=2 SV=1	4e-57	98
CL4960.Contig2_All	1300	534	390	130	sp|Q1LZ87|ZN397_BOVIN Zinc finger protein 397 OS=Bos taurus GN=ZNF397 PE=2 SV=1	1e-40	58
Unigene69859_All	309	330	162	54	sp|Q9DCU0|MPRG_MOUSE Membrane progestin receptor gamma OS=Mus musculus GN=Paqr5 PE=2 SV=1	1e-30	100
CL2370.Contig3_All	1784	633	1122	375	sp|Q6ZN66|GBP6_HUMAN Guanylate-binding protein 6 OS=Homo sapiens GN=GBP6 PE=2 SV=1	0	76
Unigene16423_All	1017	583	726	242	sp|Q8N584|TT39C_HUMAN Tetratricopeptide repeat protein 39C OS=Homo sapiens GN=TTC39C PE=1 SV=2	6e-168	96
Unigene12568_All	2284	1555	2256	752	sp|O94913|PCF11_HUMAN Pre-mRNA cleavage complex 2 protein Pcf11 OS=Homo sapiens GN=PCF11 PE=1 SV=3	0	94
Unigene88789_All	254	469	252	84	sp|Q6DTY7|F264_MOUSE 6-phosphofructo-2-kinase/fructose-2,6-bisphosphatase 4 OS=Mus musculus GN=Pfkfb4 PE=2 SV=4	6e-52	99
Unigene2082_All	1324	438	888	296	sp|Q8C0N2|GPAT3_MOUSE Glycerol-3-phosphate acyltransferase 3 OS=Mus musculus GN=Agpat9 PE=1 SV=1	0	96
CL1275.Contig1_All	429	660	144	48	sp|Q9CWW7|CXXC1_MOUSE CpG-binding protein OS=Mus musculus GN=Cxxc1 PE=2 SV=1	1e-24	100
Unigene25964_All	927	622	408	136	sp|Q9Z2V4|PCKGC_MOUSE Phosphoenolpyruvate carboxykinase, cytosolic [GTP] OS=Mus musculus GN=Pck1 PE=2 SV=1	2e-81	89
Unigene32448_All	710	492	537	179	sp|O93532|K2CO_CHICK Keratin, type II cytoskeletal cochleal OS=Gallus gallus PE=2 SV=1	5e-100	83
CL4252.Contig2_All	1705	669	1698	536	sp|Q92581|SL9A6_HUMAN Sodium/hydrogen exchanger 6 OS=Homo sapiens GN=SLC9A6 PE=1 SV=2	0	91
Unigene31504_All	211	411	210	70	sp|P97812|IHH_MOUSE Indian hedgehog protein OS=Mus musculus GN=Ihh PE=1 SV=2	7e-37	90
Unigene3953_All	417	443	417	139	sp|Q8CFY5|COX10_MOUSE Protoheme IX farnesyltransferase, mitochondrial OS=Mus musculus GN=Cox10 PE=2 SV=1	4e-79	96
Unigene18080_All	2997	1608	2976	992	sp|Q9Y6R4|M3K4_HUMAN Mitogen-activated protein kinase kinase kinase 4 OS=Homo sapiens GN=MAP3K4 PE=1 SV=2	0	89
Unigene14299_All	1036	591	900	300	sp|Q8VI36|PAXI_MOUSE Paxillin OS=Mus musculus GN=Pxn PE=1 SV=1	2e-137	90
CL4882.Contig3_All	288	950	285	95	sp|Q5DRE9|PCDA3_PANTR Protocadherin alpha-3 OS=Pan troglodytes GN=PCDHA3 PE=3 SV=1	1e-28	84
Unigene65744_All	429	678	321	107	sp|Q4VA45|CK095_MOUSE Uncharacterized protein C11orf95 homolog OS=Mus musculus PE=2 SV=2	1e-61	97
Unigene16806_All	317	345	237	79	sp|P17676|CEBPB_HUMAN CCAAT/enhancer-binding protein beta OS=Homo sapiens GN=CEBPB PE=1 SV=2	1e-48	99
Unigene27030_All	353	1587	330	110	sp|Q8CAF4|NHSL1_MOUSE NHS-like protein 1 OS=Mus musculus GN=Nhsl1 PE=1 SV=3	1e-66	93
Unigene50598_All	340	357	171	57	sp|Q60867|NDF1_MOUSE Neurogenic differentiation factor 1 OS=Mus musculus GN=Neurod1 PE=1 SV=2	1e-19	100
CL5947.Contig1_All	948	546	666	222	sp|Q6V0K7|OIT3_RAT Oncoprotein-induced transcript 3 protein OS=Rattus norvegicus GN=Oit3 PE=2 SV=1	2e-144	88
Unigene1740_All	982	954	741	247	sp|Q9NZC9|SMAL1_HUMAN SWI/SNF-related matrix-associated actin-dependent regulator of chromatin subfamily A-like protein 1 OS=Homo sapiens GN=SMARCAL1 PE=1 SV=1	8e-141	87
Unigene10096_All	1381	351	570	190	sp|Q3ULJ0|GPD1L_MOUSE Glycerol-3-phosphate dehydrogenase 1-like protein OS=Mus musculus GN=Gpd1l PE=1 SV=2	6e-131	98
Unigene8461_All	1200	186	510	170	sp|O88848|ARL6_MOUSE ADP-ribosylation factor-like protein 6 OS=Mus musculus GN=Arl6 PE=2 SV=1	9e-119	99
Unigene341_All	902	2430	189	64	sp|Q3UHA3|SPTCS_MOUSE Spatacsin OS=Mus musculus GN=Spg11 PE=2 SV=3	2e-25	84
Unigene5670_All	362	962	237	79	sp|Q65Z14|OSMR_RAT Oncostatin-M-specific receptor subunit beta OS=Rattus norvegicus GN=Osmr PE=2 SV=1	1e-25	71
Unigene119921_All	215	683	198	66	sp|Q64617|KPCL_RAT Protein kinase C eta type OS=Rattus norvegicus GN=Prkch PE=2 SV=1	1e-39	98
Unigene103884_All	241	584	180	59	sp|Q9N2K0|ENH1_HUMAN HERV-H_2q24.3 provirus ancestral Env polyprotein OS=Homo sapiens PE=2 SV=1	4e-14	55
Unigene13425_All	721	254	507	171	sp|B5FXN8|THOC4_TAEGU THO complex subunit 4 OS=Taeniopygia guttata GN=ALYREF PE=2 SV=1	2e-70	89
Unigene5837_All	306	1085	306	102	sp|Q9JIS8|S12A4_MOUSE Solute carrier family 12 member 4 OS=Mus musculus GN=Slc12a4 PE=1 SV=2	3e-64	93
Unigene47471_All	489	315	129	43	sp|Q32LH3|PIHD2_BOVIN PIH1 domain-containing protein 2 OS=Bos taurus GN=PIH1D2 PE=2 SV=1	3e-16	84
Unigene9972_All	695	317	618	206	sp|Q5T4F7|SFRP5_HUMAN Secreted frizzled-related protein 5 OS=Homo sapiens GN=SFRP5 PE=2 SV=3	9e-130	99
Unigene4294_All	1301	420	1260	420	sp|Q6NT76|HMBX1_HUMAN Homeobox-containing protein 1 OS=Homo sapiens GN=HMBOX1 PE=1 SV=1	0	99
Unigene2073_All	2580	625	1032	345	sp|Q149C2|MIPT3_MOUSE TRAF3-interacting protein 1 OS=Mus musculus GN=Traf3ip1 PE=1 SV=2	1e-176	86
Unigene13367_All	1070	456	558	186	sp|Q5R5N4|MET14_PONAB Methyltransferase-like protein 14 OS=Pongo abelii GN=METTL14 PE=2 SV=1	1e-122	100
CL951.Contig6_All	2478	1149	789	238	sp|Q64096|MCF2L_MOUSE Guanine nucleotide exchange factor DBS OS=Mus musculus GN=Mcf2l PE=1 SV=2	4e-123	86
CL4448.Contig3_All	1569	368	1035	345	sp|Q8C570|RAE1L_MOUSE mRNA export factor OS=Mus musculus GN=Rae1 PE=1 SV=1	0	99
Unigene74015_All	469	2112	426	142	sp|Q7TNC6|KI26B_MOUSE Kinesin-like protein KIF26B OS=Mus musculus GN=Kif26b PE=1 SV=3	2e-60	99
Unigene14356_All	2922	761	2286	761	sp|Q9QZ09|PHTF1_MOUSE Putative homeodomain transcription factor 1 OS=Mus musculus GN=Phtf1 PE=1 SV=2	0	96
Unigene5409_All	852	209	624	208	sp|Q9ESW8|PGPI_MOUSE Pyroglutamyl-peptidase 1 OS=Mus musculus GN=Pgpep1 PE=2 SV=1	2e-147	96
Unigene13109_All	1335	346	141	47	sp|O15160|RPAC1_HUMAN DNA-directed RNA polymerases I and III subunit RPAC1 OS=Homo sapiens GN=POLR1C PE=1 SV=1	2e-22	98
CL2192.Contig2_All	2112	446	447	152	sp|Q5T3I0|GPTC4_HUMAN G patch domain-containing protein 4 OS=Homo sapiens GN=GPATCH4 PE=1 SV=2	1e-72	78
Unigene37013_All	876	754	873	291	sp|Q8WXD0|RXFP2_HUMAN Relaxin receptor 2 OS=Homo sapiens GN=RXFP2 PE=1 SV=1	1e-169	88
Unigene57198_All	359	1203	279	93	sp|Q6H1L8|RTEL1_MUSSP Regulator of telomere elongation helicase 1 OS=Mus spretus GN=Rtel1 PE=2 SV=1	3e-53	92
CL884.Contig2_All	1203	137	411	137	sp|Q91W53|GOGA7_MOUSE Golgin subfamily A member 7 OS=Mus musculus GN=Golga7 PE=2 SV=1	2e-92	99
CL4749.Contig1_All	1821	1068	1761	587	sp|P32871|PK3CA_BOVIN Phosphatidylinositol 4,5-bisphosphate 3-kinase catalytic subunit alpha isoform OS=Bos taurus GN=PIK3CA PE=1 SV=1	0	99
Unigene14940_All	389	471	81	27	sp|Q96K21|ZFY19_HUMAN Zinc finger FYVE domain-containing protein 19 OS=Homo sapiens GN=ZFYVE19 PE=1 SV=3	4e-06	81
Unigene13883_All	944	85	201	67	sp|Q8K2Q5|CHCH7_MOUSE Coiled-coil-helix-coiled-coil-helix domain-containing protein 7 OS=Mus musculus GN=Chchd7 PE=2 SV=1	7e-38	93
CL687.Contig10_All	2820	492	1083	361	sp|Q66HG3|CNDP1_RAT Beta-Ala-His dipeptidase OS=Rattus norvegicus GN=Cndp1 PE=2 SV=1	0	88
Unigene77813_All	288	572	93	31	sp|Q61751|Z354A_MOUSE Zinc finger protein 354A OS=Mus musculus GN=Znf354a PE=2 SV=2	2e-12	94
CL2359.Contig3_All	887	929	249	88	sp|Q3U515|VWCE_MOUSE von Willebrand factor C and EGF domain-containing protein OS=Mus musculus GN=Vwce PE=2 SV=2	3e-30	72
Unigene26003_All	1237	399	513	165	sp|Q9CQW3|PROZ_MOUSE Vitamin K-dependent protein Z OS=Mus musculus GN=Proz PE=1 SV=1	1e-80	74
Unigene19390_All	720	178	393	131	sp|Q9D011|MPLKI_MOUSE M-phase-specific PLK1-interacting protein OS=Mus musculus GN=Mplkip PE=2 SV=1	3e-55	94
Unigene977_All	639	140	420	140	sp|Q96EE4|CC126_HUMAN Coiled-coil domain-containing protein 126 OS=Homo sapiens GN=CCDC126 PE=2 SV=2	3e-74	93
Unigene95954_All	277	747	240	84	sp|P86044|ANO9_MOUSE Anoctamin-9 OS=Mus musculus GN=Ano9 PE=2 SV=1	5e-39	80
CL5771.Contig1_All	926	413	258	86	sp|Q16254|E2F4_HUMAN Transcription factor E2F4 OS=Homo sapiens GN=E2F4 PE=1 SV=2	1e-39	99
CL442.Contig2_All	1772	685	888	296	sp|Q91WP0|MASP2_MOUSE Mannan-binding lectin serine protease 2 OS=Mus musculus GN=Masp2 PE=1 SV=1	0	84
Unigene60500_All	426	981	426	143	sp|E2RK09|UBP37_CANFA Ubiquitin carboxyl-terminal hydrolase 37 OS=Canis familiaris GN=USP37 PE=3 SV=1	2e-64	91
Unigene69605_All	304	872	303	101	sp|Q2T9M4|CC135_BOVIN Coiled-coil domain-containing protein lobo homolog OS=Bos taurus GN=CCDC135 PE=2 SV=1	1e-58	92
CL108.Contig1_All	1085	907	597	199	sp|P35525|CLCN2_RAT Chloride channel protein 2 OS=Rattus norvegicus GN=Clcn2 PE=2 SV=1	6e-137	98
Unigene14164_All	1160	1507	1158	385	sp|Q91YD4|TRPM2_MOUSE Transient receptor potential cation channel subfamily M member 2 OS=Mus musculus GN=Trpm2 PE=2 SV=1	5e-163	85
Unigene502_All	1500	1720	1410	470	sp|P58871|TB182_MOUSE 182 kDa tankyrase-1-binding protein OS=Mus musculus GN=Tnks1bp1 PE=1 SV=2	0	78
CL992.Contig4_All	1148	376	804	295	sp|Q95KI0|RFOX1_MACFA RNA binding protein fox-1 homolog 1 OS=Macaca fascicularis GN=RBFOX1 PE=2 SV=1	2e-125	89
CL5889.Contig1_All	1280	1657	1278	426	sp|Q9JKF1|IQGA1_MOUSE Ras GTPase-activating-like protein IQGAP1 OS=Mus musculus GN=Iqgap1 PE=1 SV=2	0	99
CL3974.Contig1_All	1140	306	915	305	sp|Q8IVM0|CCD50_HUMAN Coiled-coil domain-containing protein 50 OS=Homo sapiens GN=CCDC50 PE=1 SV=1	1e-148	85
Unigene134639_All	248	1001	159	53	sp|Q9R0X5|RPGR_MOUSE X-linked retinitis pigmentosa GTPase regulator OS=Mus musculus GN=Rpgr PE=1 SV=2	2e-18	75
Unigene16553_All	1740	509	1527	509	sp|Q8CIZ7|DLDH_CRIGR Dihydrolipoyl dehydrogenase, mitochondrial OS=Cricetulus griseus GN=DLD PE=2 SV=1	0	96
Unigene33006_All	444	351	441	147	sp|Q5E977|F118B_BOVIN Protein FAM118B OS=Bos taurus GN=FAM118B PE=2 SV=1	2e-100	99
CL2454.Contig1_All	2200	426	1272	424	sp|Q9Z2W1|STK25_MOUSE Serine/threonine-protein kinase 25 OS=Mus musculus GN=Stk25 PE=1 SV=2	0	99
Unigene19517_All	1662	552	1464	494	sp|Q61712|DNJC1_MOUSE DnaJ homolog subfamily C member 1 OS=Mus musculus GN=Dnajc1 PE=1 SV=1	0	87
Unigene14858_All	388	727	387	130	sp|Q5U5Q9|UIMC1_MOUSE BRCA1-A complex subunit RAP80 OS=Mus musculus GN=Uimc1 PE=1 SV=2	1e-68	85
Unigene15571_All	1003	944	777	256	sp|Q86XN7|PRSR1_HUMAN Proline and serine-rich protein 1 OS=Homo sapiens GN=PROSER1 PE=1 SV=2	7e-104	86
Unigene19788_All	423	1759	156	52	sp|Q6A070|F179B_MOUSE Protein FAM179B OS=Mus musculus GN=Fam179b PE=2 SV=2	3e-18	81
Unigene12030_All	3087	898	2634	878	sp|Q7Z3E2|CJ118_HUMAN Uncharacterized protein C10orf118 OS=Homo sapiens GN=C10orf118 PE=2 SV=2	0	89
Unigene13058_All	313	363	255	85	sp|P35249|RFC4_HUMAN Replication factor C subunit 4 OS=Homo sapiens GN=RFC4 PE=1 SV=2	1e-50	93
Unigene6649_All	991	2567	855	281	sp|Q8IUG5|MY18B_HUMAN Unconventional myosin-XVIIIb OS=Homo sapiens GN=MYO18B PE=1 SV=1	2e-97	75
Unigene8851_All	384	427	117	39	sp|Q08DN8|FLOT1_BOVIN Flotillin-1 OS=Bos taurus GN=FLOT1 PE=2 SV=1	2e-13	95
CL5632.Contig1_All	1158	445	972	328	sp|Q8BXR6|PELI3_MOUSE E3 ubiquitin-protein ligase pellino homolog 3 OS=Mus musculus GN=Peli3 PE=2 SV=2	0	95
Unigene115621_All	241	1871	225	75	sp|P51805|PLXA3_HUMAN Plexin-A3 OS=Homo sapiens GN=PLXNA3 PE=1 SV=2	6e-32	97
Unigene10972_All	635	299	432	144	sp|Q8VCI5|PEX19_MOUSE Peroxisomal biogenesis factor 19 OS=Mus musculus GN=Pex19 PE=1 SV=1	7e-60	93
Unigene65997_All	481	863	480	160	sp|P33991|MCM4_HUMAN DNA replication licensing factor MCM4 OS=Homo sapiens GN=MCM4 PE=1 SV=5	7e-104	94
Unigene42874_All	970	622	627	208	sp|O15287|FANCG_HUMAN Fanconi anemia group G protein OS=Homo sapiens GN=FANCG PE=1 SV=1	3e-74	75
Unigene48196_All	810	370	750	250	sp|Q62070|PIM2_MOUSE Serine/threonine-protein kinase pim-2 OS=Mus musculus GN=Pim2 PE=1 SV=1	5e-176	96
Unigene59158_All	1033	731	897	300	sp|Q80YS6|AFAP1_MOUSE Actin filament-associated protein 1 OS=Mus musculus GN=Afap1 PE=1 SV=1	7e-144	92
Unigene15961_All	1302	1544	1299	433	sp|Q9UGL1|KDM5B_HUMAN Lysine-specific demethylase 5B OS=Homo sapiens GN=KDM5B PE=1 SV=3	0	98
Unigene70325_All	300	1085	300	100	sp|Q7Z6B7|SRGP1_HUMAN SLIT-ROBO Rho GTPase-activating protein 1 OS=Homo sapiens GN=SRGAP1 PE=1 SV=1	1e-48	99
Unigene102246_All	269	1578	267	89	sp|Q5SYB0|FRPD1_HUMAN FERM and PDZ domain-containing protein 1 OS=Homo sapiens GN=FRMPD1 PE=1 SV=1	1e-51	92
Unigene102002_All	267	247	222	74	sp|Q7Z309|F122B_HUMAN Protein FAM122B OS=Homo sapiens GN=FAM122B PE=1 SV=2	1e-34	82
Unigene54884_All	868	1392	483	161	sp|Q9P2K9|PTHD2_HUMAN Patched domain-containing protein 2 OS=Homo sapiens GN=PTCHD2 PE=2 SV=2	2e-76	96
Unigene38492_All	3122	354	1062	354	sp|Q9Z0D9|CX3C1_MOUSE CX3C chemokine receptor 1 OS=Mus musculus GN=Cx3cr1 PE=2 SV=1	0	88
CL4037.Contig2_All	2421	598	1281	427	sp|A2AI05|NDOR1_MOUSE NADPH-dependent diflavin oxidoreductase 1 OS=Mus musculus GN=Ndor1 PE=2 SV=1	0	84
Unigene41252_All	300	731	294	96	sp|Q5FVG2|E41L5_RAT Band 4.1-like protein 5 OS=Rattus norvegicus GN=Epb41l5 PE=2 SV=2	2e-36	76
CL1068.Contig2_All	387	199	153	51	sp|Q9DB91|MED29_MOUSE Mediator of RNA polymerase II transcription subunit 29 OS=Mus musculus GN=Med29 PE=2 SV=1	2e-21	100
Unigene19521_All	1782	463	1386	463	sp|P53634|CATC_HUMAN Dipeptidyl peptidase 1 OS=Homo sapiens GN=CTSC PE=1 SV=2	0	82
Unigene28407_All	270	345	171	57	sp|P10950|ASMT_BOVIN Acetylserotonin O-methyltransferase OS=Bos taurus GN=ASMT PE=1 SV=2	8e-16	61
Unigene109087_All	227	164	183	62	sp|P0C0K5|TIMD3_RAT Hepatitis A virus cellular receptor 2 homolog (Fragment) OS=Rattus norvegicus GN=Havcr2 PE=2 SV=1	2e-24	71
Unigene58165_All	428	354	231	77	sp|P32242|OTX1_HUMAN Homeobox protein OTX1 OS=Homo sapiens GN=OTX1 PE=1 SV=1	1e-48	100
Unigene7925_All	484	660	312	104	sp|Q9D706|RPAP3_MOUSE RNA polymerase II-associated protein 3 OS=Mus musculus GN=Rpap3 PE=1 SV=1	2e-55	82
Unigene71820_All	361	1281	354	117	sp|P11369|POL2_MOUSE Retrovirus-related Pol polyprotein LINE-1 OS=Mus musculus GN=Pol PE=1 SV=2	1e-10	35
Unigene3398_All	998	178	534	178	sp|O15145|ARPC3_HUMAN Actin-related protein 2/3 complex subunit 3 OS=Homo sapiens GN=ARPC3 PE=1 SV=3	5e-129	100
Unigene98176_All	217	802	216	72	sp|Q86X52|CHSS1_HUMAN Chondroitin sulfate synthase 1 OS=Homo sapiens GN=CHSY1 PE=1 SV=3	3e-41	97
Unigene42430_All	316	1962	189	63	sp|Q9WUF3|C8AP2_MOUSE CASP8-associated protein 2 OS=Mus musculus GN=Casp8ap2 PE=1 SV=2	1e-29	87
Unigene47287_All	1316	1302	1314	446	sp|Q61137|ASTN1_MOUSE Astrotactin-1 OS=Mus musculus GN=Astn1 PE=1 SV=4	0	97
CL3048.Contig2_All	2300	374	1083	361	sp|O75689|ADAP1_HUMAN Arf-GAP with dual PH domain-containing protein 1 OS=Homo sapiens GN=ADAP1 PE=1 SV=2	0	94
Unigene25496_All	953	1462	903	301	sp|Q64446|ATP7B_MOUSE Copper-transporting ATPase 2 OS=Mus musculus GN=Atp7b PE=1 SV=2	2e-162	80
Unigene32973_All	229	1281	153	51	sp|P11369|POL2_MOUSE Retrovirus-related Pol polyprotein LINE-1 OS=Mus musculus GN=Pol PE=1 SV=2	1e-07	45
Unigene60685_All	766	604	498	166	sp|A1YFW2|ZSC12_PANPA Zinc finger and SCAN domain-containing protein 12 OS=Pan paniscus GN=ZSCAN12 PE=3 SV=1	2e-60	66
Unigene19570_All	778	192	576	192	sp|Q07813|BAX_MOUSE Apoptosis regulator BAX OS=Mus musculus GN=Bax PE=1 SV=1	5e-133	97
CL4472.Contig2_All	624	1169	510	170	sp|Q810B6|ANFY1_MOUSE Ankyrin repeat and FYVE domain-containing protein 1 OS=Mus musculus GN=Ankfy1 PE=2 SV=2	3e-108	95
Unigene70472_All	230	993	228	76	sp|B2RXR6|ANR44_MOUSE Serine/threonine-protein phosphatase 6 regulatory ankyrin repeat subunit B OS=Mus musculus GN=Ankrd44 PE=2 SV=1	3e-44	100
Unigene11182_All	947	587	603	201	sp|Q8NFF5|FAD1_HUMAN FAD synthase OS=Homo sapiens GN=FLAD1 PE=1 SV=1	5e-122	90
CL4652.Contig3_All	1887	398	1200	398	sp|Q9UBI4|STML1_HUMAN Stomatin-like protein 1 OS=Homo sapiens GN=STOML1 PE=2 SV=1	0	89
Unigene13735_All	658	422	564	188	sp|O08654|CP070_RAT UPF0183 protein C16orf70 homolog OS=Rattus norvegicus PE=2 SV=1	1e-134	100
CL384.Contig3_All	2178	423	1254	420	sp|Q5R6F5|TM130_PONAB Transmembrane protein 130 OS=Pongo abelii GN=TMEM130 PE=2 SV=1	0	78
Unigene33525_All	311	1703	84	28	sp|Q9UPW8|UN13A_HUMAN Protein unc-13 homolog A OS=Homo sapiens GN=UNC13A PE=2 SV=4	5e-09	96
Unigene78204_All	451	2452	243	82	sp|Q8NDH2|CC168_HUMAN Coiled-coil domain-containing protein 168 OS=Homo sapiens GN=CCDC168 PE=2 SV=2	8e-07	38
Unigene19324_All	407	671	333	111	sp|Q9UDV7|ZN282_HUMAN Zinc finger protein 282 OS=Homo sapiens GN=ZNF282 PE=1 SV=3	1e-52	100
Unigene99925_All	293	1707	276	92	sp|O15047|SET1A_HUMAN Histone-lysine N-methyltransferase SETD1A OS=Homo sapiens GN=SETD1A PE=1 SV=3	1e-56	98
CL843.Contig2_All	825	469	648	268	sp|Q8TEA1|NSUN6_HUMAN Putative methyltransferase NSUN6 OS=Homo sapiens GN=NSUN6 PE=1 SV=1	3e-129	72
Unigene16331_All	1326	1125	1152	384	sp|Q06807|TIE2_BOVIN Angiopoietin-1 receptor OS=Bos taurus GN=TEK PE=2 SV=1	0	99
Unigene87257_All	250	4158	240	80	sp|Q9C0G6|DYH6_HUMAN Dynein heavy chain 6, axonemal OS=Homo sapiens GN=DNAH6 PE=1 SV=3	1e-45	94
Unigene49818_All	443	1902	441	147	sp|D3ZLH5|PLXB3_RAT Plexin-B3 OS=Rattus norvegicus GN=Plxnb3 PE=1 SV=1	9e-78	95
Unigene29090_All	222	1043	180	60	sp|P17040|ZSC20_HUMAN Zinc finger and SCAN domain-containing protein 20 OS=Homo sapiens GN=ZSCAN20 PE=2 SV=3	3e-18	60
Unigene19000_All	2386	147	135	44	sp|Q5BIV7|SPRN_RAT Shadow of prion protein OS=Rattus norvegicus GN=Sprn PE=2 SV=1	9e-11	76
CL2817.Contig1_All	1408	2345	1407	477	sp|Q5SWU9|ACACA_MOUSE Acetyl-CoA carboxylase 1 OS=Mus musculus GN=Acaca PE=1 SV=1	0	98
Unigene98337_All	261	1012	156	52	sp|P41226|UBA7_HUMAN Ubiquitin-like modifier-activating enzyme 7 OS=Homo sapiens GN=UBA7 PE=1 SV=2	5e-19	81
CL2116.Contig1_All	1261	350	990	330	sp|Q9CYA0|CREL2_MOUSE Cysteine-rich with EGF-like domain protein 2 OS=Mus musculus GN=Creld2 PE=2 SV=1	0	85
Unigene3556_All	1233	162	486	162	sp|Q5U211|SNX3_RAT Sorting nexin-3 OS=Rattus norvegicus GN=Snx3 PE=1 SV=1	1e-113	100
CL23.Contig15_All	2231	509	1257	418	sp|O88833|CP4AA_MOUSE Cytochrome P450 4A10 OS=Mus musculus GN=Cyp4a10 PE=2 SV=2	0	76
Unigene55077_All	917	758	870	342	sp|Q9UI36|DACH1_HUMAN Dachshund homolog 1 OS=Homo sapiens GN=DACH1 PE=1 SV=2	0	85
Unigene39072_All	212	3487	210	70	sp|Q7Z408|CSMD2_HUMAN CUB and sushi domain-containing protein 2 OS=Homo sapiens GN=CSMD2 PE=1 SV=2	3e-37	91
CL459.Contig2_All	1652	856	1635	545	sp|P15920|VPP2_MOUSE V-type proton ATPase 116 kDa subunit a isoform 2 OS=Mus musculus GN=Atp6v0a2 PE=1 SV=2	0	95
Unigene69093_All	324	1281	207	69	sp|P11369|POL2_MOUSE Retrovirus-related Pol polyprotein LINE-1 OS=Mus musculus GN=Pol PE=1 SV=2	1e-21	55
Unigene18141_All	1989	345	1035	345	sp|Q80ZE4|MPRA_MOUSE Membrane progestin receptor alpha OS=Mus musculus GN=Paqr7 PE=2 SV=2	0	89
Unigene50931_All	414	381	387	127	sp|Q8R3K3|PTCD2_MOUSE Pentatricopeptide repeat-containing protein 2, mitochondrial OS=Mus musculus GN=Ptcd2 PE=2 SV=1	1e-50	77
Unigene1839_All	521	131	393	131	sp|Q9Y3C7|MED31_HUMAN Mediator of RNA polymerase II transcription subunit 31 OS=Homo sapiens GN=MED31 PE=1 SV=1	5e-81	98
CL14.Contig1_All	1815	627	1005	335	sp|Q07071|GCKR_RAT Glucokinase regulatory protein OS=Rattus norvegicus GN=Gckr PE=1 SV=3	0	92
Unigene27413_All	389	587	129	43	sp|B5DF07|MRRP3_RAT Mitochondrial ribonuclease P protein 3 OS=Rattus norvegicus GN=Mrpp3 PE=2 SV=1	1e-07	60
Unigene31331_All	230	793	201	67	sp|P42230|STA5A_MOUSE Signal transducer and activator of transcription 5A OS=Mus musculus GN=Stat5a PE=1 SV=1	6e-39	100
CL1845.Contig2_All	1590	314	930	307	sp|Q12982|BNIP2_HUMAN BCL2/adenovirus E1B 19 kDa protein-interacting protein 2 OS=Homo sapiens GN=BNIP2 PE=1 SV=1	0	94
CL5358.Contig2_All	999	1692	915	305	sp|Q86UR5|RIMS1_HUMAN Regulating synaptic membrane exocytosis protein 1 OS=Homo sapiens GN=RIMS1 PE=1 SV=1	3e-156	93
CL2486.Contig2_All	7174	2230	6612	2189	sp|Q13439|GOGA4_HUMAN Golgin subfamily A member 4 OS=Homo sapiens GN=GOLGA4 PE=1 SV=1	0	78
Unigene7608_All	1252	445	1206	402	sp|Q8HXY4|ODBA_MACFA 2-oxoisovalerate dehydrogenase subunit alpha, mitochondrial OS=Macaca fascicularis GN=BCKDHA PE=2 SV=1	0	94
Unigene18355_All	2622	1382	2490	830	sp|Q2QL89|MET_MICMU Hepatocyte growth factor receptor OS=Microcebus murinus GN=MET PE=3 SV=1	0	89
Unigene10035_All	4079	1270	3417	1141	sp|Q5R9I1|MTUS1_PONAB Microtubule-associated tumor suppressor 1 homolog OS=Pongo abelii GN=MTUS1 PE=2 SV=1	0	75
Unigene133020_All	221	512	219	73	sp|Q66T47|AVR2B_PIG Activin receptor type-2B OS=Sus scrofa GN=ACVR2B PE=2 SV=1	2e-45	100
Unigene4337_All	945	973	798	266	sp|Q9P253|VPS18_HUMAN Vacuolar protein sorting-associated protein 18 homolog OS=Homo sapiens GN=VPS18 PE=1 SV=2	4e-179	95
Unigene17277_All	307	1826	306	102	sp|Q9NQT8|KI13B_HUMAN Kinesin-like protein KIF13B OS=Homo sapiens GN=KIF13B PE=1 SV=1	2e-62	96
Unigene76761_All	263	421	75	25	sp|Q5SQI0|ATAT_HUMAN Alpha-tubulin N-acetyltransferase OS=Homo sapiens GN=ATAT1 PE=1 SV=1	3e-08	88
Unigene79729_All	393	1343	390	130	sp|Q2M1P5|KIF7_HUMAN Kinesin-like protein KIF7 OS=Homo sapiens GN=KIF7 PE=1 SV=2	8e-61	95
CL5311.Contig1_All	1068	276	828	276	sp|Q9D9V4|RSPH9_MOUSE Radial spoke head protein 9 homolog OS=Mus musculus GN=Rsph9 PE=2 SV=1	9e-178	94
CL1686.Contig4_All	724	374	480	160	sp|Q66JT7|COQ2_MOUSE 4-hydroxybenzoate polyprenyltransferase, mitochondrial OS=Mus musculus GN=Coq2 PE=2 SV=2	8e-91	91
Unigene49084_All	471	408	276	92	sp|Q6P6N5|SPRE3_MOUSE Sprouty-related, EVH1 domain-containing protein 3 OS=Mus musculus GN=Spred3 PE=2 SV=1	9e-51	99
Unigene41061_All	548	946	507	169	sp|Q3UPF5|ZCCHV_MOUSE Zinc finger CCCH-type antiviral protein 1 OS=Mus musculus GN=Zc3hav1 PE=1 SV=1	3e-27	47
Unigene28201_All	288	210	132	45	sp|P50283|CD7_MOUSE T-cell antigen CD7 OS=Mus musculus GN=Cd7 PE=1 SV=1	7e-13	69
Unigene22461_All	235	715	228	76	sp|Q9JI39|ABCBA_MOUSE ATP-binding cassette sub-family B member 10, mitochondrial OS=Mus musculus GN=Abcb10 PE=2 SV=1	9e-30	93
Unigene25766_All	425	1946	126	42	sp|A2AQ25|SKT_MOUSE Sickle tail protein OS=Mus musculus GN=Skt PE=1 SV=1	1e-17	95
CL2229.Contig2_All	1452	246	738	246	sp|Q5I0I2|MARH2_RAT E3 ubiquitin-protein ligase MARCH2 OS=Rattus norvegicus GN=March2 PE=1 SV=1	9e-170	96
Unigene8608_All	1061	248	615	205	sp|Q8N7B6|PACRL_HUMAN PACRG-like protein OS=Homo sapiens GN=PACRGL PE=1 SV=2	8e-116	86
Unigene121526_All	223	557	153	51	sp|Q0VE82|CPNE7_MOUSE Copine-7 OS=Mus musculus GN=Cpne7 PE=2 SV=1	6e-16	96
Unigene69870_All	550	739	549	183	sp|Q8NFM7|I17RD_HUMAN Interleukin-17 receptor D OS=Homo sapiens GN=IL17RD PE=1 SV=3	3e-119	90
Unigene130255_All	311	753	186	62	sp|Q812E4|SYTL5_RAT Synaptotagmin-like protein 5 OS=Rattus norvegicus GN=Sytl5 PE=2 SV=1	5e-32	90
Unigene8936_All	617	1320	531	175	sp|O08784|TCOF_MOUSE Treacle protein OS=Mus musculus GN=Tcof1 PE=1 SV=1	1e-15	55
CL4969.Contig1_All	1755	538	660	221	sp|D0QMC3|MNDAL_MOUSE Myeloid cell nuclear differentiation antigen-like protein OS=Mus musculus GN=Mndal PE=2 SV=1	3e-19	49
Unigene77760_All	485	590	444	151	sp|Q8C088|EGFEM_MOUSE EGF-like and EMI domain-containing protein 1 OS=Mus musculus GN=Egfem1 PE=2 SV=1	1e-64	70
Unigene123663_All	233	4158	228	76	sp|Q9C0G6|DYH6_HUMAN Dynein heavy chain 6, axonemal OS=Homo sapiens GN=DNAH6 PE=1 SV=3	3e-29	89
Unigene17380_All	931	241	723	241	sp|Q9UHQ4|BAP29_HUMAN B-cell receptor-associated protein 29 OS=Homo sapiens GN=BCAP29 PE=1 SV=2	2e-137	85
CL698.Contig2_All	802	153	459	153	sp|Q0VD15|ORML3_BOVIN ORM1-like protein 3 OS=Bos taurus GN=ORMDL3 PE=2 SV=1	9e-107	99
Unigene84659_All	267	417	147	49	sp|P70079|KCRU_CHICK Creatine kinase U-type, mitochondrial OS=Gallus gallus GN=CKMT1 PE=1 SV=1	1e-33	96
CL3603.Contig3_All	344	226	216	72	sp|Q6P205|XL3B_MOUSE X-linked lymphocyte-regulated protein 3B OS=Mus musculus GN=Xlr3b PE=2 SV=1	2e-09	44
Unigene111273_All	206	761	201	67	sp|G3V801|NETR_RAT Neurotrypsin OS=Rattus norvegicus GN=Prss12 PE=1 SV=1	8e-28	75
Unigene63402_All	295	578	174	58	sp|A1YG60|ZN192_PANPA Zinc finger protein 192 OS=Pan paniscus GN=ZNF192 PE=3 SV=1	2e-28	91
Unigene92987_All	255	241	81	27	sp|Q6AYR9|TSN1_RAT Tetraspanin-1 OS=Rattus norvegicus GN=Tspan1 PE=2 SV=1	9e-09	89
Unigene63071_All	311	1423	309	103	sp|Q5SW75|SSH2_MOUSE Protein phosphatase Slingshot homolog 2 OS=Mus musculus GN=Ssh2 PE=1 SV=2	1e-65	99
Unigene95306_All	453	388	453	151	sp|Q86XS5|ANGL5_HUMAN Angiopoietin-related protein 5 OS=Homo sapiens GN=ANGPTL5 PE=2 SV=3	2e-96	88
Unigene11627_All	716	1116	540	183	sp|Q3TBD2|HMHA1_MOUSE Minor histocompatibility protein HA-1 OS=Mus musculus GN=Hmha1 PE=1 SV=2	7e-79	81
CL1111.Contig1_All	4499	543	1611	543	sp|Q9H175|CSRN2_HUMAN Cysteine/serine-rich nuclear protein 2 OS=Homo sapiens GN=CSRNP2 PE=1 SV=1	0	91
Unigene46847_All	1251	403	762	254	sp|P0CG32|ZCC18_HUMAN Putative zinc finger CCHC domain-containing protein 18 OS=Homo sapiens GN=ZCCHC18 PE=5 SV=1	3e-98	72
Unigene10728_All	546	205	522	175	sp|Q6P1K2|PMF1_HUMAN Polyamine-modulated factor 1 OS=Homo sapiens GN=PMF1 PE=1 SV=2	3e-92	78
Unigene46747_All	278	1054	162	54	sp|O94887|FARP2_HUMAN FERM, RhoGEF and pleckstrin domain-containing protein 2 OS=Homo sapiens GN=FARP2 PE=1 SV=3	1e-21	81
Unigene52618_All	688	1060	513	171	sp|Q6PB70|ANO8_MOUSE Anoctamin-8 OS=Mus musculus GN=Ano8 PE=2 SV=3	2e-83	91
CL2664.Contig3_All	5373	1127	1677	558	sp|Q9UPN9|TRI33_HUMAN E3 ubiquitin-protein ligase TRIM33 OS=Homo sapiens GN=TRIM33 PE=1 SV=3	0	96
Unigene63734_All	500	2871	498	166	sp|P35555|FBN1_HUMAN Fibrillin-1 OS=Homo sapiens GN=FBN1 PE=1 SV=3	3e-104	98
Unigene17390_All	716	202	528	174	sp|A5PJW2|TM223_BOVIN Transmembrane protein 223 OS=Bos taurus GN=TMEM223 PE=2 SV=1	2e-102	86
Unigene106961_All	577	1361	525	175	sp|Q8BI06|K1199_MOUSE Protein KIAA1199 homolog OS=Mus musculus PE=2 SV=4	5e-108	93
Unigene59336_All	629	1524	627	209	sp|Q96F81|DISP1_HUMAN Protein dispatched homolog 1 OS=Homo sapiens GN=DISP1 PE=2 SV=3	2e-133	95
Unigene19967_All	792	213	129	43	sp|A6NH52|FA18A_HUMAN Protein FAM18A OS=Homo sapiens GN=FAM18A PE=2 SV=3	2e-14	84
CL6053.Contig3_All	2192	814	369	123	sp|P12894|POL_IPMAI Probable Pol polyprotein OS=Mouse intracisternal a-particle IL3 PE=3 SV=1	2e-95	67
Unigene91927_All	235	2215	234	78	sp|Q13402|MYO7A_HUMAN Unconventional myosin-VIIa OS=Homo sapiens GN=MYO7A PE=1 SV=1	1e-35	100
Unigene72253_All	403	2136	342	114	sp|Q8NFU7|TET1_HUMAN Methylcytosine dioxygenase TET1 OS=Homo sapiens GN=TET1 PE=1 SV=2	2e-68	89
CL890.Contig14_All	2293	438	966	322	sp|Q60759|GCDH_MOUSE Glutaryl-CoA dehydrogenase, mitochondrial OS=Mus musculus GN=Gcdh PE=2 SV=2	0	94
CL4716.Contig2_All	1850	217	651	217	sp|Q3UBG2|PCLI1_MOUSE PTB-containing, cubilin and LRP1-interacting protein OS=Mus musculus GN=Pid1 PE=1 SV=2	2e-144	99
Unigene15508_All	1457	412	1167	391	sp|P07339|CATD_HUMAN Cathepsin D OS=Homo sapiens GN=CTSD PE=1 SV=1	0	84
CL575.Contig2_All	912	244	519	172	sp|Q9D844|DNJC4_MOUSE DnaJ homolog subfamily C member 4 OS=Mus musculus GN=Dnajc4 PE=2 SV=2	3e-106	86
Unigene20033_All	234	422	75	25	sp|Q7TPA5|SPA11_RAT Serpin A11 OS=Rattus norvegicus GN=Serpina11 PE=2 SV=2	5e-07	92
Unigene129401_All	231	397	132	44	sp|O35118|GFRA3_MOUSE GDNF family receptor alpha-3 OS=Mus musculus GN=Gfra3 PE=2 SV=1	3e-12	70
CL5912.Contig2_All	1863	259	780	259	sp|Q6DGF6|F220A_RAT Protein FAM220A OS=Rattus norvegicus GN=Fam220a PE=2 SV=1	2e-70	54
CL2751.Contig1_All	5135	1381	4143	1381	sp|P97846|CNTP1_RAT Contactin-associated protein 1 OS=Rattus norvegicus GN=Cntnap1 PE=1 SV=1	0	96
Unigene14561_All	1758	603	1614	540	sp|Q6P5E6|GGA2_MOUSE ADP-ribosylation factor-binding protein GGA2 OS=Mus musculus GN=Gga2 PE=1 SV=1	0	88
Unigene92148_All	500	1155	498	166	sp|Q5RE88|WDR66_PONAB WD repeat-containing protein 66 OS=Pongo abelii GN=WDR66 PE=2 SV=1	1e-99	88
Unigene8353_All	1454	413	1218	406	sp|Q8R3P7|CLUA1_MOUSE Clusterin-associated protein 1 OS=Mus musculus GN=Cluap1 PE=1 SV=1	0	96
CL3813.Contig1_All	2443	379	267	89	sp|Q5SPX3|RN215_MOUSE RING finger protein 215 OS=Mus musculus GN=Rnf215 PE=2 SV=1	1e-46	96
CL5718.Contig2_All	306	623	204	68	sp|Q6KAU8|A16L2_MOUSE Autophagy-related protein 16-2 OS=Mus musculus GN=Atg16l2 PE=2 SV=2	3e-23	71
Unigene43120_All	255	1182	252	84	sp|Q6NWV3|IF122_MOUSE Intraflagellar transport protein 122 homolog OS=Mus musculus GN=Ift122 PE=2 SV=1	2e-49	98
Unigene58413_All	285	1336	195	65	sp|Q8NHM5|KDM2B_HUMAN Lysine-specific demethylase 2B OS=Homo sapiens GN=KDM2B PE=1 SV=1	4e-38	100
Unigene20472_All	668	558	666	247	sp|Q13555|KCC2G_HUMAN Calcium/calmodulin-dependent protein kinase type II subunit gamma OS=Homo sapiens GN=CAMK2G PE=1 SV=3	1e-142	82
CL1207.Contig4_All	4599	2168	2694	891	sp|Q9UIF8|BAZ2B_HUMAN Bromodomain adjacent to zinc finger domain protein 2B OS=Homo sapiens GN=BAZ2B PE=1 SV=3	0	92
Unigene10420_All	790	399	741	247	sp|Q9QY66|ZNHI2_MOUSE Zinc finger HIT domain-containing protein 2 OS=Mus musculus GN=Znhit2 PE=2 SV=2	1e-125	84
Unigene69810_All	220	1429	219	73	sp|Q9ULJ7|ANR50_HUMAN Ankyrin repeat domain-containing protein 50 OS=Homo sapiens GN=ANKRD50 PE=1 SV=4	1e-42	99
Unigene87434_All	390	547	387	129	sp|Q8IZD6|S22AF_HUMAN Solute carrier family 22 member 15 OS=Homo sapiens GN=SLC22A15 PE=2 SV=1	1e-68	94
Unigene82215_All	454	685	351	117	sp|Q9NR61|DLL4_HUMAN Delta-like protein 4 OS=Homo sapiens GN=DLL4 PE=1 SV=1	8e-74	98
Unigene14742_All	334	833	228	76	sp|P58727|TLR4_FELCA Toll-like receptor 4 OS=Felis catus GN=TLR4 PE=2 SV=1	3e-30	71
CL1473.Contig9_All	247	716	96	32	sp|P26928|HGFL_MOUSE Hepatocyte growth factor-like protein OS=Mus musculus GN=Mst1 PE=2 SV=2	2e-16	88
Unigene6051_All	4802	1651	4659	1555	sp|Q920R0|ALS2_MOUSE Alsin OS=Mus musculus GN=Als2 PE=1 SV=3	0	93
Unigene18322_All	969	687	684	228	sp|P0C7T6|ATX1L_MOUSE Ataxin-1-like OS=Mus musculus GN=Atxn1l PE=1 SV=1	6e-152	97
Unigene119804_All	377	613	375	125	sp|Q66HD2|KLH36_RAT Kelch-like protein 36 OS=Rattus norvegicus GN=Klhl36 PE=2 SV=1	3e-68	95
Unigene11416_All	663	501	660	220	sp|Q80YV2|NIPA_MOUSE Nuclear-interacting partner of ALK OS=Mus musculus GN=Zc3hc1 PE=1 SV=1	5e-113	88
Unigene12416_All	911	1048	909	303	sp|Q3V1N1|MFHA1_MOUSE Malignant fibrous histiocytoma-amplified sequence 1 homolog OS=Mus musculus GN=Mfhas1 PE=2 SV=2	0	97
Unigene65077_All	570	144	429	144	sp|Q9JHE8|NINJ2_RAT Ninjurin-2 OS=Rattus norvegicus GN=Ninj2 PE=2 SV=1	9e-62	85
CL1595.Contig1_All	548	369	381	127	sp|P23091|MAF_AVIS4 Transforming protein Maf OS=Avian musculoaponeurotic fibrosarcoma virus AS42 GN=V-MAF PE=3 SV=1	1e-81	97
Unigene19442_All	808	2542	804	269	sp|Q8IWZ3|ANKH1_HUMAN Ankyrin repeat and KH domain-containing protein 1 OS=Homo sapiens GN=ANKHD1 PE=1 SV=1	8e-155	97
Unigene12452_All	655	313	564	188	sp|Q5R9E0|ACY2_PONAB Aspartoacylase OS=Pongo abelii GN=ASPA PE=2 SV=1	1e-126	90
CL2944.Contig3_All	1679	481	1443	481	sp|P32921|SYWC_MOUSE Tryptophan--tRNA ligase, cytoplasmic OS=Mus musculus GN=Wars PE=1 SV=2	0	94
Unigene5817_All	481	2635	480	160	sp|Q9JKK8|ATR_MOUSE Serine/threonine-protein kinase ATR OS=Mus musculus GN=Atr PE=1 SV=2	2e-96	90
Unigene45399_All	1395	298	216	77	sp|Q7Z7J5|DPPA2_HUMAN Developmental pluripotency-associated protein 2 OS=Homo sapiens GN=DPPA2 PE=2 SV=2	8e-07	43
Unigene27113_All	700	308	687	230	sp|Q5SW96|ARH_HUMAN Low density lipoprotein receptor adapter protein 1 OS=Homo sapiens GN=LDLRAP1 PE=1 SV=3	3e-151	91
CL3683.Contig2_All	1599	150	450	150	sp|P26801|CEBPG_RAT CCAAT/enhancer-binding protein gamma OS=Rattus norvegicus GN=Cebpg PE=2 SV=2	2e-68	96
Unigene5375_All	954	165	456	153	sp|Q4R354|EIF1A_MACFA Probable RNA-binding protein EIF1AD OS=Macaca fascicularis GN=EIF1AD PE=2 SV=1	4e-84	90
CL3690.Contig3_All	2739	1057	2148	730	sp|Q75N33|SC16B_RAT Protein transport protein Sec16B OS=Rattus norvegicus GN=Sec16b PE=2 SV=1	0	77
Unigene555_All	1135	450	156	52	sp|Q8IUZ5|AT2L2_HUMAN 5-phosphohydroxy-L-lysine phospho-lyase OS=Homo sapiens GN=AGXT2L2 PE=1 SV=1	6e-19	83
Unigene68143_All	452	598	393	131	sp|Q8BP00|IQCB1_MOUSE IQ calmodulin-binding motif-containing protein 1 OS=Mus musculus GN=Iqcb1 PE=1 SV=2	5e-80	91
CL485.Contig7_All	1933	724	138	46	sp|Q96CP6|GRM1A_HUMAN GRAM domain-containing protein 1A OS=Homo sapiens GN=GRAMD1A PE=1 SV=2	2e-16	89
Unigene13603_All	1502	259	729	243	sp|Q91WN1|DNJC9_MOUSE DnaJ homolog subfamily C member 9 OS=Mus musculus GN=Dnajc9 PE=2 SV=2	1e-148	93
CL5225.Contig1_All	1101	614	846	282	sp|Q8CE64|ZN276_MOUSE Zinc finger protein 276 OS=Mus musculus GN=Znf276 PE=1 SV=3	8e-163	83
Unigene126644_All	248	1040	183	61	sp|Q05DH4|F16A1_HUMAN Protein FAM160A1 OS=Homo sapiens GN=FAM160A1 PE=2 SV=2	9e-34	100
Unigene12252_All	1315	316	948	316	sp|P07943|ALDR_RAT Aldose reductase OS=Rattus norvegicus GN=Akr1b1 PE=1 SV=3	0	94
CL753.Contig3_All	1628	357	1071	357	sp|Q5R7E5|PCMD1_PONAB Protein-L-isoaspartate O-methyltransferase domain-containing protein 1 OS=Pongo abelii GN=PCMTD1 PE=2 SV=1	0	98
Unigene92514_All	339	557	105	35	sp|O00463|TRAF5_HUMAN TNF receptor-associated factor 5 OS=Homo sapiens GN=TRAF5 PE=1 SV=2	9e-09	71
Unigene7166_All	251	407	243	82	sp|Q8BPZ8|F175A_MOUSE BRCA1-A complex subunit Abraxas OS=Mus musculus GN=Fam175a PE=2 SV=1	2e-35	77
Unigene26727_All	569	566	462	154	sp|Q5I0E9|S47A1_RAT Multidrug and toxin extrusion protein 1 OS=Rattus norvegicus GN=Slc47a1 PE=1 SV=1	2e-98	97
CL4209.Contig2_All	615	506	273	91	sp|A2VE31|S38A2_BOVIN Sodium-coupled neutral amino acid transporter 2 OS=Bos taurus GN=SLC38A2 PE=2 SV=1	3e-50	97
Unigene14772_All	1268	789	1263	418	sp|P70505|ADAM1_RAT Disintegrin and metalloproteinase domain-containing protein 1 OS=Rattus norvegicus GN=Adam1 PE=2 SV=1	0	70
Unigene37779_All	1710	1069	558	186	sp|O60245|PCDH7_HUMAN Protocadherin-7 OS=Homo sapiens GN=PCDH7 PE=1 SV=2	2e-104	98
Unigene18384_All	1461	131	393	131	sp|Q9JLS8|OBRG_RAT Leptin receptor gene-related protein OS=Rattus norvegicus GN=Leprot PE=2 SV=1	3e-82	98
CL138.Contig1_All	1128	1401	1125	377	sp|O15550|KDM6A_HUMAN Lysine-specific demethylase 6A OS=Homo sapiens GN=KDM6A PE=1 SV=2	0	80
Unigene53782_All	556	2012	495	165	sp|Q92621|NU205_HUMAN Nuclear pore complex protein Nup205 OS=Homo sapiens GN=NUP205 PE=1 SV=3	3e-102	95
Unigene88062_All	337	384	333	111	sp|Q3SZ55|PTCD2_BOVIN Pentatricopeptide repeat-containing protein 2, mitochondrial OS=Bos taurus GN=PTCD2 PE=2 SV=1	6e-63	85
Unigene51125_All	1723	255	255	85	sp|P56177|DLX1_HUMAN Homeobox protein DLX-1 OS=Homo sapiens GN=DLX1 PE=2 SV=3	3e-27	96
Unigene48479_All	2592	1084	1794	619	sp|Q4VCS5|AMOT_HUMAN Angiomotin OS=Homo sapiens GN=AMOT PE=1 SV=1	0	92
Unigene18585_All	1030	293	870	290	sp|Q3T196|YIF1A_BOVIN Protein YIF1A OS=Bos taurus GN=YIF1A PE=2 SV=1	0	96
Unigene23356_All	267	1098	192	64	sp|O70566|DIAP2_MOUSE Protein diaphanous homolog 2 OS=Mus musculus GN=Diaph2 PE=1 SV=2	1e-18	88
Unigene11697_All	464	450	159	53	sp|O95219|SNX4_HUMAN Sorting nexin-4 OS=Homo sapiens GN=SNX4 PE=1 SV=1	7e-24	87
Unigene52085_All	1693	2626	1689	563	sp|O15021|MAST4_HUMAN Microtubule-associated serine/threonine-protein kinase 4 OS=Homo sapiens GN=MAST4 PE=1 SV=3	0	99
Unigene76061_All	262	690	261	87	sp|Q8IV61|GRP3_HUMAN Ras guanyl-releasing protein 3 OS=Homo sapiens GN=RASGRP3 PE=2 SV=1	1e-58	99
Unigene37920_All	611	527	234	76	sp|Q794F9|4F2_RAT 4F2 cell-surface antigen heavy chain OS=Rattus norvegicus GN=Slc3a2 PE=1 SV=1	3e-33	92
Unigene23028_All	366	1530	183	64	sp|Q96JP2|MY15B_HUMAN Putative unconventional myosin-XVB OS=Homo sapiens GN=MYO15B PE=5 SV=2	5e-11	61
CL1861.Contig1_All	1107	237	708	236	sp|Q9D273|MMAB_MOUSE Cob(I)yrinic acid a,c-diamide adenosyltransferase, mitochondrial OS=Mus musculus GN=Mmab PE=2 SV=1	3e-114	85
Unigene70849_All	263	234	258	82	sp|Q8N9P0|YF006_HUMAN Putative uncharacterized protein FLJ36797 OS=Homo sapiens PE=5 SV=1	3e-07	44
Unigene64008_All	348	871	318	107	sp|Q5SW28|PI3R5_MOUSE Phosphoinositide 3-kinase regulatory subunit 5 OS=Mus musculus GN=Pik3r5 PE=2 SV=1	8e-47	82
Unigene48789_All	227	772	225	74	sp|Q9P2E5|CHPF2_HUMAN Chondroitin sulfate glucuronyltransferase OS=Homo sapiens GN=CHPF2 PE=2 SV=2	3e-18	80
Unigene66348_All	394	1872	357	119	sp|D3ZPX4|PLXA3_RAT Plexin-A3 OS=Rattus norvegicus GN=Plxna3 PE=3 SV=1	2e-63	97
Unigene55316_All	288	752	288	96	sp|A6QLU5|ZN184_BOVIN Zinc finger protein 184 OS=Bos taurus GN=ZNF184 PE=2 SV=1	3e-59	98
Unigene73050_All	425	1435	423	141	sp|Q76L83|ASXL2_HUMAN Putative Polycomb group protein ASXL2 OS=Homo sapiens GN=ASXL2 PE=1 SV=1	7e-67	94
Unigene120582_All	277	666	258	95	sp|P87889|GAK10_HUMAN HERV-K_5q33.3 provirus ancestral Gag polyprotein OS=Homo sapiens PE=1 SV=4	2e-10	33
Unigene79873_All	285	525	285	95	sp|Q6AYP4|ZC21C_RAT Zinc finger C2HC domain-containing protein 1C OS=Rattus norvegicus GN=Zc2hc1c PE=2 SV=1	9e-37	79
Unigene65449_All	304	4911	300	100	sp|Q8NEZ4|MLL3_HUMAN Histone-lysine N-methyltransferase MLL3 OS=Homo sapiens GN=MLL3 PE=1 SV=3	4e-66	100
Unigene43052_All	326	1248	309	103	sp|Q3UR50|VW5B2_MOUSE von Willebrand factor A domain-containing protein 5B2 OS=Mus musculus GN=Vwa5b2 PE=2 SV=2	1e-52	84
CL5608.Contig1_All	343	476	177	59	sp|Q8TA94|ZN563_HUMAN Zinc finger protein 563 OS=Homo sapiens GN=ZNF563 PE=2 SV=1	1e-15	58
Unigene77589_All	362	463	360	120	sp|Q64282|IFIT1_MOUSE Interferon-induced protein with tetratricopeptide repeats 1 OS=Mus musculus GN=Ifit1 PE=1 SV=2	1e-36	71
Unigene3447_All	641	503	639	210	sp|Q9D4J3|DCBD1_MOUSE Discoidin, CUB and LCCL domain-containing protein 1 OS=Mus musculus GN=Dcbld1 PE=2 SV=2	2e-120	83
CL5377.Contig1_All	977	218	549	183	sp|Q9DAT2|MRGBP_MOUSE MRG/MORF4L-binding protein OS=Mus musculus GN=Mrgbp PE=2 SV=1	6e-97	91
Unigene4091_All	1116	705	993	332	sp|Q9H892|TTC12_HUMAN Tetratricopeptide repeat protein 12 OS=Homo sapiens GN=TTC12 PE=2 SV=2	0	80
Unigene4128_All	1462	571	870	294	sp|Q9NUG4|CCM2L_HUMAN Cerebral cavernous malformations 2 protein-like OS=Homo sapiens GN=CCM2L PE=2 SV=3	3e-160	88
CL279.Contig3_All	4602	1093	930	293	sp|P55198|AF17_HUMAN Protein AF-17 OS=Homo sapiens GN=MLLT6 PE=1 SV=2	1e-161	89
Unigene102132_All	285	419	90	30	sp|O09043|NAPSA_MOUSE Napsin-A OS=Mus musculus GN=Napsa PE=1 SV=1	2e-08	80
Unigene18681_All	651	462	318	106	sp|Q5GF25|MANEA_RAT Glycoprotein endo-alpha-1,2-mannosidase OS=Rattus norvegicus GN=Manea PE=1 SV=1	3e-36	75
CL5162.Contig2_All	659	675	516	186	sp|Q0ZGT2|NEXN_HUMAN Nexilin OS=Homo sapiens GN=NEXN PE=1 SV=1	3e-52	88
Unigene104875_All	206	1868	204	68	sp|B2RY04|DOCK5_MOUSE Dedicator of cytokinesis protein 5 OS=Mus musculus GN=Dock5 PE=1 SV=2	2e-37	97
Unigene48396_All	791	422	318	106	sp|P46097|SYT2_MOUSE Synaptotagmin-2 OS=Mus musculus GN=Syt2 PE=1 SV=1	9e-58	100
Unigene109994_All	247	374	243	81	sp|Q9Z209|LAYN_CRIGR Layilin OS=Cricetulus griseus GN=LAYN PE=1 SV=1	3e-48	91
Unigene118830_All	298	294	243	81	sp|Q1JQA4|TSN15_BOVIN Tetraspanin-15 OS=Bos taurus GN=TSPAN15 PE=2 SV=1	4e-41	95
Unigene8850_All	293	741	255	84	sp|Q8BG19|TMTC4_MOUSE Transmembrane and TPR repeat-containing protein 4 OS=Mus musculus GN=Tmtc4 PE=2 SV=1	1e-50	91
Unigene2433_All	1351	271	693	231	sp|Q99LQ7|TM189_MOUSE Transmembrane protein 189 OS=Mus musculus GN=Tmem189 PE=2 SV=1	1e-148	94
Unigene15266_All	354	540	282	100	sp|Q8TB69|ZN519_HUMAN Zinc finger protein 519 OS=Homo sapiens GN=ZNF519 PE=2 SV=2	1e-15	38
CL1893.Contig6_All	2325	736	2181	727	sp|Q7TMD5|ZC3HE_RAT Zinc finger CCCH domain-containing protein 14 OS=Rattus norvegicus GN=Zc3h14 PE=2 SV=1	0	92
CL1924.Contig1_All	1640	726	1170	410	sp|Q8BLV3|SL9A7_MOUSE Sodium/hydrogen exchanger 7 OS=Mus musculus GN=Slc9a7 PE=2 SV=1	0	90
Unigene44437_All	1185	1476	822	276	sp|Q80Z38|SHAN2_MOUSE SH3 and multiple ankyrin repeat domains protein 2 OS=Mus musculus GN=Shank2 PE=1 SV=2	1e-178	94
CL2185.Contig3_All	1728	262	786	262	sp|Q8R536|SPRE_MERUN Sepiapterin reductase OS=Meriones unguiculatus GN=SPR PE=2 SV=1	2e-133	86
CL5867.Contig1_All	2840	1275	2400	819	sp|Q13972|RGRF1_HUMAN Ras-specific guanine nucleotide-releasing factor 1 OS=Homo sapiens GN=RASGRF1 PE=1 SV=1	0	95
Unigene2278_All	2016	327	849	283	sp|Q9D1H7|GET4_MOUSE Golgi to ER traffic protein 4 homolog OS=Mus musculus GN=Get4 PE=2 SV=2	0	99
Unigene17702_All	579	2282	576	192	sp|Q8K4S1|PLCE1_MOUSE 1-phosphatidylinositol 4,5-bisphosphate phosphodiesterase epsilon-1 OS=Mus musculus GN=Plce1 PE=1 SV=3	4e-120	93
Unigene22985_All	516	321	144	48	sp|A6QNU9|PLCX3_BOVIN PI-PLC X domain-containing protein 3 OS=Bos taurus GN=PLCXD3 PE=2 SV=1	1e-23	94
Unigene16038_All	1771	397	1191	397	sp|Q9C0D9|EPT1_HUMAN Ethanolaminephosphotransferase 1 OS=Homo sapiens GN=EPT1 PE=1 SV=3	0	94
Unigene43357_All	385	181	78	26	sp|Q5T215|TPC3L_HUMAN Trafficking protein particle complex subunit 3-like protein OS=Homo sapiens GN=BET3L PE=1 SV=1	1e-09	96
CL4241.Contig1_All	673	1095	357	119	sp|Q9JLG8|CAN15_MOUSE Calpain-15 OS=Mus musculus GN=Solh PE=1 SV=1	3e-69	96
Unigene24276_All	225	323	222	74	sp|Q6K0P5|TM171_RAT Transmembrane protein 171 OS=Rattus norvegicus GN=Tmem171 PE=2 SV=1	7e-28	89
Unigene132763_All	236	662	234	79	sp|P42701|I12R1_HUMAN Interleukin-12 receptor subunit beta-1 OS=Homo sapiens GN=IL12RB1 PE=1 SV=1	5e-22	59
CL2523.Contig1_All	1535	491	654	218	sp|O18809|CP2F3_CAPHI Cytochrome P450 2F3 OS=Capra hircus GN=CYP2F3 PE=2 SV=1	4e-137	53
Unigene87684_All	356	520	354	118	sp|Q9H239|MMP28_HUMAN Matrix metalloproteinase-28 OS=Homo sapiens GN=MMP28 PE=2 SV=2	1e-67	90
Unigene23202_All	215	746	213	71	sp|Q4R381|EZH2_MACFA Histone-lysine N-methyltransferase EZH2 OS=Macaca fascicularis GN=EZH2 PE=2 SV=1	6e-42	99
CL5227.Contig1_All	437	718	114	38	sp|Q02525|ZFP39_MOUSE Zinc finger protein 39 OS=Mus musculus GN=Zfp39 PE=2 SV=2	9e-13	74
Unigene24221_All	1781	481	1341	447	sp|O88947|FA10_MOUSE Coagulation factor X OS=Mus musculus GN=F10 PE=1 SV=1	0	83
Unigene57872_All	641	1053	639	213	sp|Q62470|ITA3_MOUSE Integrin alpha-3 OS=Mus musculus GN=Itga3 PE=1 SV=1	6e-122	92
Unigene4063_All	3780	350	1050	350	sp|Q16842|SIA4B_HUMAN CMP-N-acetylneuraminate-beta-galactosamide-alpha-2,3-sialyltransferase 2 OS=Homo sapiens GN=ST3GAL2 PE=2 SV=1	0	97
Unigene10040_All	3258	527	1581	527	sp|Q9UBE8|NLK_HUMAN Serine/threonine-protein kinase NLK OS=Homo sapiens GN=NLK PE=1 SV=2	0	100
Unigene2983_All	287	1077	285	96	sp|Q91WF3|ADCY4_MOUSE Adenylate cyclase type 4 OS=Mus musculus GN=Adcy4 PE=1 SV=1	2e-50	90
Unigene8133_All	1933	297	345	115	sp|O35075|DSCR3_MOUSE Down syndrome critical region protein 3 homolog OS=Mus musculus GN=Dscr3 PE=2 SV=1	2e-70	97
Unigene34899_All	229	507	225	75	sp|Q3T1L5|ALG6_RAT Dolichyl pyrophosphate Man9GlcNAc2 alpha-1,3-glucosyltransferase OS=Rattus norvegicus GN=Alg6 PE=2 SV=1	2e-22	75
Unigene20278_All	518	491	429	143	sp|O35293|CP2F2_RAT Cytochrome P450 2F2 OS=Rattus norvegicus GN=Cyp2f2 PE=2 SV=1	7e-81	83
Unigene68484_All	399	1260	384	141	sp|P08548|LIN1_NYCCO LINE-1 reverse transcriptase homolog OS=Nycticebus coucang PE=1 SV=1	9e-10	35
Unigene27604_All	261	6885	258	86	sp|Q8WXH0|SYNE2_HUMAN Nesprin-2 OS=Homo sapiens GN=SYNE2 PE=1 SV=3	8e-28	65
CL3965.Contig2_All	943	226	141	47	sp|P24473|GSTK1_RAT Glutathione S-transferase kappa 1 OS=Rattus norvegicus GN=Gstk1 PE=1 SV=3	5e-20	89
CL3408.Contig1_All	733	591	258	86	sp|Q5U2M6|DCAF8_RAT DDB1- and CUL4-associated factor 8 OS=Rattus norvegicus GN=Dcaf8 PE=2 SV=1	4e-45	99
Unigene40467_All	555	859	555	185	sp|Q9UKV8|AGO2_HUMAN Protein argonaute-2 OS=Homo sapiens GN=EIF2C2 PE=1 SV=3	3e-130	100
Unigene12400_All	919	974	795	265	sp|Q6PJI9|WDR59_HUMAN WD repeat-containing protein 59 OS=Homo sapiens GN=WDR59 PE=1 SV=2	2e-175	98
Unigene90197_All	316	326	315	106	sp|Q29RJ9|PSRC1_BOVIN Proline/serine-rich coiled-coil protein 1 OS=Bos taurus GN=PSRC1 PE=2 SV=1	1e-24	84
Unigene1639_All	579	334	84	28	sp|P14152|MDHC_MOUSE Malate dehydrogenase, cytoplasmic OS=Mus musculus GN=Mdh1 PE=1 SV=3	1e-10	100
CL479.Contig7_All	4225	1978	3033	1049	sp|P59764|DOCK4_MOUSE Dedicator of cytokinesis protein 4 OS=Mus musculus GN=Dock4 PE=1 SV=1	0	95
Unigene52455_All	255	393	81	27	sp|Q8R4U1|MYPOP_MOUSE Myb-related transcription factor, partner of profilin OS=Mus musculus GN=Mypop PE=1 SV=1	6e-09	96
Unigene44081_All	329	224	246	82	sp|P81556|TIMP4_RAT Metalloproteinase inhibitor 4 OS=Rattus norvegicus GN=Timp4 PE=2 SV=2	5e-34	93
CL567.Contig2_All	1088	805	879	293	sp|A2AJT4|PNISR_MOUSE Arginine/serine-rich protein PNISR OS=Mus musculus GN=Pnisr PE=1 SV=1	7e-143	97
Unigene48134_All	2626	1097	2349	782	sp|Q76HP3|T132D_MOUSE Transmembrane protein 132D OS=Mus musculus GN=Tmem132d PE=2 SV=1	0	91
Unigene15075_All	343	1925	342	115	sp|Q3UH93|PLXD1_MOUSE Plexin-D1 OS=Mus musculus GN=Plxnd1 PE=1 SV=1	2e-56	92
Unigene16097_All	2919	421	1251	417	sp|P45952|ACADM_MOUSE Medium-chain specific acyl-CoA dehydrogenase, mitochondrial OS=Mus musculus GN=Acadm PE=1 SV=1	0	91
CL157.Contig2_All	822	456	603	201	sp|Q5NVC2|RUN3B_PONAB RUN domain-containing protein 3B OS=Pongo abelii GN=RUNDC3B PE=2 SV=1	6e-125	97
Unigene33961_All	274	1759	270	90	sp|Q8CGN4|BCOR_MOUSE BCL-6 corepressor OS=Mus musculus GN=Bcor PE=1 SV=2	2e-54	98
CL149.Contig4_All	3297	864	2280	759	sp|Q9QYV0|ADA15_RAT Disintegrin and metalloproteinase domain-containing protein 15 OS=Rattus norvegicus GN=Adam15 PE=2 SV=2	0	86
CL5638.Contig1_All	948	2144	204	68	sp|Q9H583|HEAT1_HUMAN HEAT repeat-containing protein 1 OS=Homo sapiens GN=HEATR1 PE=1 SV=3	1e-31	94
Unigene102364_All	228	1281	114	42	sp|P11369|POL2_MOUSE Retrovirus-related Pol polyprotein LINE-1 OS=Mus musculus GN=Pol PE=1 SV=2	5e-11	60
Unigene70625_All	530	505	339	113	sp|B1H299|DCA17_RAT DDB1- and CUL4-associated factor 17 OS=Rattus norvegicus GN=Dcaf17 PE=2 SV=1	5e-87	94
Unigene32635_All	530	626	90	30	sp|Q86YJ7|AN13B_HUMAN Ankyrin repeat domain-containing protein 13B OS=Homo sapiens GN=ANKRD13B PE=2 SV=4	7e-11	93
Unigene24878_All	463	341	423	141	sp|Q5PR00|DJC22_RAT DnaJ homolog subfamily C member 22 OS=Rattus norvegicus GN=Dnajc22 PE=2 SV=1	4e-73	88
Unigene101462_All	253	3026	252	84	sp|Q8IWI9|MGAP_HUMAN MAX gene-associated protein OS=Homo sapiens GN=MGA PE=1 SV=2	1e-45	93
Unigene30139_All	329	647	327	110	sp|Q9UP38|FZD1_HUMAN Frizzled-1 OS=Homo sapiens GN=FZD1 PE=1 SV=2	1e-54	89
CL3903.Contig1_All	1770	1434	1770	590	sp|Q9D2G5|SYNJ2_MOUSE Synaptojanin-2 OS=Mus musculus GN=Synj2 PE=2 SV=2	0	95
Unigene129426_All	219	468	213	72	sp|Q28DK1|CISY_XENTR Citrate synthase, mitochondrial OS=Xenopus tropicalis GN=cs PE=2 SV=1	8e-07	44
Unigene20473_All	554	529	552	218	sp|Q923T9|KCC2G_MOUSE Calcium/calmodulin-dependent protein kinase type II subunit gamma OS=Mus musculus GN=Camk2g PE=1 SV=1	2e-124	84
Unigene13595_All	1184	179	537	179	sp|Q5R9C7|SC11A_PONAB Signal peptidase complex catalytic subunit SEC11A OS=Pongo abelii GN=SEC11A PE=2 SV=1	2e-114	100
CL5399.Contig1_All	1124	485	954	318	sp|Q6PFY9|CC14B_MOUSE Dual specificity protein phosphatase CDC14B OS=Mus musculus GN=Cdc14b PE=2 SV=1	0	89
CL508.Contig5_All	2365	762	1116	372	sp|Q5Y5T5|ZDHC8_MOUSE Probable palmitoyltransferase ZDHHC8 OS=Mus musculus GN=Zdhhc8 PE=1 SV=1	0	98
Unigene14044_All	2032	441	891	297	sp|P41156|ETS1_RAT Protein C-ets-1 OS=Rattus norvegicus GN=Ets1 PE=2 SV=1	0	99
Unigene123755_All	245	900	243	81	sp|Q9C0I3|CCSE1_HUMAN Serine-rich coiled-coil domain-containing protein 1 OS=Homo sapiens GN=CCSER1 PE=2 SV=2	6e-43	94
Unigene75209_All	424	310	141	47	sp|Q9UD57|NKX12_HUMAN NK1 transcription factor-related protein 2 OS=Homo sapiens GN=NKX1-2 PE=2 SV=3	8e-16	83
Unigene5712_All	1407	287	831	277	sp|Q9GZN7|ROGDI_HUMAN Protein rogdi homolog OS=Homo sapiens GN=ROGDI PE=2 SV=1	0	97
CL2040.Contig1_All	251	497	240	80	sp|Q9Y2C5|S17A4_HUMAN Putative small intestine sodium-dependent phosphate transport protein OS=Homo sapiens GN=SLC17A4 PE=2 SV=1	5e-32	73
Unigene6702_All	674	1581	672	226	sp|Q9R0B6|LAMC3_MOUSE Laminin subunit gamma-3 OS=Mus musculus GN=Lamc3 PE=2 SV=2	1e-117	86
CL1322.Contig2_All	1549	600	1047	349	sp|Q8NHQ9|DDX55_HUMAN ATP-dependent RNA helicase DDX55 OS=Homo sapiens GN=DDX55 PE=1 SV=3	0	94
Unigene48618_All	664	2226	504	168	sp|Q8R4Y8|RTTN_MOUSE Rotatin OS=Mus musculus GN=Rttn PE=2 SV=2	3e-80	84
Unigene14636_All	4634	442	1287	429	sp|Q62288|TICN1_MOUSE Testican-1 OS=Mus musculus GN=Spock1 PE=2 SV=2	0	95
Unigene17631_All	583	418	582	194	sp|Q6GMV2|SMYD5_HUMAN SET and MYND domain-containing protein 5 OS=Homo sapiens GN=SMYD5 PE=1 SV=2	3e-133	93
Unigene122410_All	226	196	87	29	sp|Q90259|ASL1A_DANRE Achaete-scute homolog 1a OS=Danio rerio GN=ascl1a PE=2 SV=1	1e-12	100
Unigene26960_All	569	796	567	189	sp|Q9Y2C9|TLR6_HUMAN Toll-like receptor 6 OS=Homo sapiens GN=TLR6 PE=1 SV=2	1e-95	79
Unigene120516_All	254	1032	153	51	sp|Q9BWT7|CAR10_HUMAN Caspase recruitment domain-containing protein 10 OS=Homo sapiens GN=CARD10 PE=2 SV=2	9e-25	98
CL3365.Contig5_All	1956	298	411	137	sp|Q02974|KHK_RAT Ketohexokinase OS=Rattus norvegicus GN=Khk PE=1 SV=1	1e-70	85
Unigene64895_All	343	2266	186	62	sp|Q9Y2F5|K0947_HUMAN Uncharacterized protein KIAA0947 OS=Homo sapiens GN=KIAA0947 PE=1 SV=5	4e-27	79
CL2807.Contig1_All	3777	515	1545	515	sp|Q7TNT2|FACR2_MOUSE Fatty acyl-CoA reductase 2 OS=Mus musculus GN=Far2 PE=2 SV=1	0	91
CL37.Contig6_All	3754	1047	2955	994	sp|Q6DTM3|AHI1_RAT Jouberin OS=Rattus norvegicus GN=Ahi1 PE=2 SV=1	0	84
Unigene106831_All	232	1857	231	77	sp|O43451|MGA_HUMAN Maltase-glucoamylase, intestinal OS=Homo sapiens GN=MGAM PE=1 SV=5	2e-25	61
Unigene59526_All	696	459	504	168	sp|D3Z5L6|S18B1_MOUSE MFS-type transporter SLC18B1 OS=Mus musculus GN=Slc18b1 PE=2 SV=2	2e-86	82
Unigene70789_All	222	936	222	74	sp|Q5DRC1|PCDGA_PANTR Protocadherin gamma-A10 OS=Pan troglodytes GN=PCDHGA10 PE=3 SV=1	1e-31	92
Unigene6471_All	1293	95	276	92	sp|Q9JLR9|HIG1A_MOUSE HIG1 domain family member 1A, mitochondrial OS=Mus musculus GN=Higd1a PE=2 SV=1	2e-52	92
CL2119.Contig1_All	1852	370	1110	370	sp|Q9D9M2|UBP12_MOUSE Ubiquitin carboxyl-terminal hydrolase 12 OS=Mus musculus GN=Usp12 PE=2 SV=2	0	99
CL3907.Contig1_All	3093	809	2607	809	sp|P97366|EVI5_MOUSE Ecotropic viral integration site 5 protein OS=Mus musculus GN=Evi5 PE=1 SV=2	0	69
CL3306.Contig3_All	355	232	192	64	sp|Q9BQQ7|RTP3_HUMAN Receptor-transporting protein 3 OS=Homo sapiens GN=RTP3 PE=2 SV=1	3e-25	72
CL1956.Contig2_All	2126	898	951	317	sp|Q5R4F3|TAOK3_PONAB Serine/threonine-protein kinase TAO3 OS=Pongo abelii GN=TAOK3 PE=2 SV=1	0	97
Unigene23579_All	538	1043	534	178	sp|Q99N32|KLOTB_MOUSE Beta-klotho OS=Mus musculus GN=Klb PE=1 SV=1	8e-99	84
Unigene57327_All	661	791	660	220	sp|Q14DK5|HIPL1_MOUSE HHIP-like protein 1 OS=Mus musculus GN=Hhipl1 PE=2 SV=1	8e-145	93
CL2995.Contig2_All	4252	5430	4251	1417	sp|D3ZHV2|MACF1_RAT Microtubule-actin cross-linking factor 1 OS=Rattus norvegicus GN=Macf1 PE=1 SV=1	0	96
CL250.Contig4_All	1113	279	507	172	sp|O00165|HAX1_HUMAN HCLS1-associated protein X-1 OS=Homo sapiens GN=HAX1 PE=1 SV=2	6e-70	80
Unigene84206_All	377	1349	375	126	sp|A4D1E1|Z804B_HUMAN Zinc finger protein 804B OS=Homo sapiens GN=ZNF804B PE=1 SV=2	4e-38	81
Unigene33345_All	328	655	327	109	sp|A6QQY2|KLH13_BOVIN Kelch-like protein 13 OS=Bos taurus GN=KLHL13 PE=2 SV=1	1e-70	100
CL3007.Contig1_All	1521	383	1149	383	sp|Q8BUL6|PKHA1_MOUSE Pleckstrin homology domain-containing family A member 1 OS=Mus musculus GN=Plekha1 PE=1 SV=1	0	94
Unigene67331_All	388	1043	387	130	sp|P17040|ZSC20_HUMAN Zinc finger and SCAN domain-containing protein 20 OS=Homo sapiens GN=ZSCAN20 PE=2 SV=3	3e-62	81
Unigene16693_All	246	496	186	62	sp|Q8VDL4|ADPGK_MOUSE ADP-dependent glucokinase OS=Mus musculus GN=Adpgk PE=1 SV=2	8e-21	92
Unigene28243_All	439	1427	438	149	sp|Q76LX8|ATS13_HUMAN A disintegrin and metalloproteinase with thrombospondin motifs 13 OS=Homo sapiens GN=ADAMTS13 PE=1 SV=1	5e-59	70
Unigene46911_All	1350	1185	1143	381	sp|Q5DQR4|STB5L_MOUSE Syntaxin-binding protein 5-like OS=Mus musculus GN=Stxbp5l PE=1 SV=1	0	97
Unigene28378_All	480	689	471	157	sp|Q91ZE5|EMR4_MOUSE EGF-like module-containing mucin-like hormone receptor-like 4 OS=Mus musculus GN=Emr4 PE=1 SV=1	2e-68	82
Unigene48552_All	1266	422	951	317	sp|P63015|PAX6_MOUSE Paired box protein Pax-6 OS=Mus musculus GN=Pax6 PE=1 SV=1	8e-168	99
Unigene5473_All	687	1512	684	235	sp|Q13233|M3K1_HUMAN Mitogen-activated protein kinase kinase kinase 1 OS=Homo sapiens GN=MAP3K1 PE=1 SV=4	4e-112	83
CL23.Contig5_All	4053	510	651	216	sp|P14580|CP4A6_RABIT Cytochrome P450 4A6 OS=Oryctolagus cuniculus GN=CYP4A6 PE=1 SV=1	3e-106	77
Unigene9488_All	735	1095	729	243	sp|Q5RA75|F135A_PONAB Protein FAM135A OS=Pongo abelii GN=FAM135A PE=2 SV=1	9e-169	98
Unigene24956_All	651	489	174	58	sp|Q75N73|S39AE_MOUSE Zinc transporter ZIP14 OS=Mus musculus GN=Slc39a14 PE=1 SV=1	1e-28	95
CL3037.Contig1_All	2148	443	1329	443	sp|Q5R4A2|2ABB_PONAB Serine/threonine-protein phosphatase 2A 55 kDa regulatory subunit B beta isoform OS=Pongo abelii GN=PPP2R2B PE=2 SV=1	0	100
Unigene15836_All	468	670	321	107	sp|Q6Q0C0|TRAF7_HUMAN E3 ubiquitin-protein ligase TRAF7 OS=Homo sapiens GN=TRAF7 PE=1 SV=1	6e-43	89
Unigene15338_All	299	311	210	70	sp|Q9EPB5|SERHL_MOUSE Serine hydrolase-like protein OS=Mus musculus GN=Serhl PE=2 SV=1	2e-24	57
CL613.Contig1_All	3762	517	1548	517	sp|O75143|ATG13_HUMAN Autophagy-related protein 13 OS=Homo sapiens GN=ATG13 PE=1 SV=1	0	84
Unigene55258_All	358	1168	357	119	sp|Q86TI0|TBCD1_HUMAN TBC1 domain family member 1 OS=Homo sapiens GN=TBC1D1 PE=1 SV=2	4e-74	97
Unigene3780_All	1771	450	978	326	sp|Q8BQB4|FJX1_MOUSE Four-jointed box protein 1 OS=Mus musculus GN=Fjx1 PE=1 SV=1	0	94
CL3701.Contig1_All	3091	220	648	216	sp|Q8BFQ8|PDDC1_MOUSE Parkinson disease 7 domain-containing protein 1 OS=Mus musculus GN=Pddc1 PE=1 SV=1	5e-127	94
CL1306.Contig10_All	3542	845	2574	845	sp|Q3URD3|SLMAP_MOUSE Sarcolemmal membrane-associated protein OS=Mus musculus GN=Slmap PE=1 SV=2	0	91
Unigene32106_All	872	357	288	96	sp|P11260|TR22_MOUSE Putative transposase element L1Md-A101/L1Md-A102/L1Md-A2 OS=Mus musculus PE=1 SV=2	4e-35	63
Unigene50207_All	329	706	126	42	sp|P52740|ZN132_HUMAN Zinc finger protein 132 OS=Homo sapiens GN=ZNF132 PE=2 SV=2	3e-11	50
Unigene118248_All	255	1586	255	85	sp|P10070|GLI2_HUMAN Zinc finger protein GLI2 OS=Homo sapiens GN=GLI2 PE=1 SV=4	3e-38	78
Unigene15465_All	672	589	447	149	sp|P51690|ARSE_HUMAN Arylsulfatase E OS=Homo sapiens GN=ARSE PE=1 SV=2	4e-63	72
Unigene9854_All	698	140	420	140	sp|F1SRI0|TPPC2_PIG Trafficking protein particle complex subunit 2 OS=Sus scrofa GN=TRAPPC2 PE=2 SV=2	9e-97	97
Unigene10237_All	972	271	579	193	sp|Q5PQP5|SLX1_RAT Structure-specific endonuclease subunit SLX1 OS=Rattus norvegicus GN=Slx1b PE=2 SV=1	3e-91	83
Unigene22290_All	372	482	369	122	sp|Q3UZ09|C1RL_MOUSE Complement C1r subcomponent-like protein OS=Mus musculus GN=C1rl PE=1 SV=1	9e-45	73
CL306.Contig10_All	1152	778	453	151	sp|Q8C008|DZAN1_MOUSE Double zinc ribbon and ankyrin repeat-containing protein 1 OS=Mus musculus GN=Dzank1 PE=1 SV=2	8e-77	83
CL3959.Contig1_All	5056	750	2250	750	sp|Q8VCZ6|SGSM3_MOUSE Small G protein signaling modulator 3 OS=Mus musculus GN=Sgsm3 PE=1 SV=1	0	96
Unigene31699_All	304	1025	303	105	sp|Q9BYX4|IFIH1_HUMAN Interferon-induced helicase C domain-containing protein 1 OS=Homo sapiens GN=IFIH1 PE=1 SV=3	1e-20	73
Unigene85678_All	632	1686	630	210	sp|Q61194|P3C2A_MOUSE Phosphatidylinositol 4-phosphate 3-kinase C2 domain-containing subunit alpha OS=Mus musculus GN=Pik3c2a PE=1 SV=2	1e-116	87
CL9.Contig6_All	236	357	195	65	sp|P11260|TR22_MOUSE Putative transposase element L1Md-A101/L1Md-A102/L1Md-A2 OS=Mus musculus PE=1 SV=2	5e-14	45
Unigene91409_All	375	712	372	124	sp|Q9Z220|TSG10_RAT Testis-specific gene 10 protein OS=Rattus norvegicus GN=Tsga10 PE=1 SV=2	4e-79	99
Unigene14577_All	1224	722	1050	350	sp|Q5T6C5|AT7L2_HUMAN Ataxin-7-like protein 2 OS=Homo sapiens GN=ATXN7L2 PE=2 SV=1	0	91
Unigene45681_All	317	313	105	35	sp|Q8K1Z0|COQ9_MOUSE Ubiquinone biosynthesis protein COQ9, mitochondrial OS=Mus musculus GN=Coq9 PE=1 SV=1	3e-11	80
Unigene8259_All	2952	512	1536	512	sp|Q7L804|RFIP2_HUMAN Rab11 family-interacting protein 2 OS=Homo sapiens GN=RAB11FIP2 PE=1 SV=1	0	92
Unigene10476_All	1674	521	1308	443	sp|Q8N5Y2|MS3L1_HUMAN Male-specific lethal 3 homolog OS=Homo sapiens GN=MSL3 PE=1 SV=1	0	86
Unigene54676_All	470	169	468	156	sp|Q9D3P9|NEUT_MOUSE Neurotensin/neuromedin N OS=Mus musculus GN=Nts PE=2 SV=1	7e-98	87
Unigene72933_All	435	465	432	144	sp|P23574|GBRG1_RAT Gamma-aminobutyric acid receptor subunit gamma-1 OS=Rattus norvegicus GN=Gabrg1 PE=2 SV=1	7e-83	95
Unigene103998_All	204	1281	129	49	sp|P11369|POL2_MOUSE Retrovirus-related Pol polyprotein LINE-1 OS=Mus musculus GN=Pol PE=1 SV=2	2e-06	49
CL2698.Contig2_All	1309	437	690	230	sp|P08621|RU17_HUMAN U1 small nuclear ribonucleoprotein 70 kDa OS=Homo sapiens GN=SNRNP70 PE=1 SV=2	7e-111	100
Unigene105525_All	283	494	117	39	sp|Q6PDF3|SVOPL_MOUSE Putative transporter SVOPL OS=Mus musculus GN=Svopl PE=2 SV=1	6e-17	100
Unigene52764_All	1252	382	1140	380	sp|Q04573|NPY1R_MOUSE Neuropeptide Y receptor type 1 OS=Mus musculus GN=Npy1r PE=2 SV=1	0	95
CL1067.Contig2_All	977	376	738	241	sp|P10075|GLI4_HUMAN Zinc finger protein GLI4 OS=Homo sapiens GN=GLI4 PE=1 SV=2	3e-80	56
Unigene20304_All	377	718	231	72	sp|Q8BMI3|GGA3_MOUSE ADP-ribosylation factor-binding protein GGA3 OS=Mus musculus GN=Gga3 PE=2 SV=2	3e-30	87
Unigene42409_All	4671	355	1068	355	sp|Q969P5|FBX32_HUMAN F-box only protein 32 OS=Homo sapiens GN=FBXO32 PE=1 SV=1	0	98
Unigene11716_All	1061	1533	831	308	sp|Q9BVV6|TALD3_HUMAN Protein TALPID3 OS=Homo sapiens GN=KIAA0586 PE=1 SV=4	5e-104	62
Unigene51288_All	1079	421	384	128	sp|Q1LZI2|S35F3_MOUSE Solute carrier family 35 member F3 OS=Mus musculus GN=Slc35f3 PE=2 SV=1	3e-65	96
CL4208.Contig2_All	1323	1919	300	98	sp|Q8TDM6|DLG5_HUMAN Disks large homolog 5 OS=Homo sapiens GN=DLG5 PE=1 SV=4	3e-13	44
Unigene22753_All	300	197	249	83	sp|P70562|BHA15_RAT Class A basic helix-loop-helix protein 15 OS=Rattus norvegicus GN=Bhlha15 PE=1 SV=1	8e-49	94
Unigene16241_All	660	904	336	113	sp|Q9BY31|ZN717_HUMAN Zinc finger protein 717 OS=Homo sapiens GN=ZNF717 PE=1 SV=2	1e-32	52
CL2625.Contig2_All	785	227	582	218	sp|D3Z690|IZUM4_MOUSE Izumo sperm-egg fusion protein 4 OS=Mus musculus GN=Izumo4 PE=2 SV=1	7e-121	77
Unigene38197_All	1246	421	243	81	sp|Q61660|FOXJ1_MOUSE Forkhead box protein J1 OS=Mus musculus GN=Foxj1 PE=2 SV=2	2e-42	93
Unigene18583_All	1455	1026	1452	484	sp|Q9H4L7|SMRCD_HUMAN SWI/SNF-related matrix-associated actin-dependent regulator of chromatin subfamily A containing DEAD/H box 1 OS=Homo sapiens GN=SMARCAD1 PE=1 SV=2	0	97
Unigene5818_All	309	1299	306	102	sp|Q6P4R8|NFRKB_HUMAN Nuclear factor related to kappa-B-binding protein OS=Homo sapiens GN=NFRKB PE=1 SV=2	1e-62	97
CL4802.Contig1_All	642	1031	516	172	sp|Q8CH25|SLTM_MOUSE SAFB-like transcription modulator OS=Mus musculus GN=Sltm PE=1 SV=1	1e-79	92
Unigene35967_All	297	1140	294	98	sp|Q96KG7|MEG10_HUMAN Multiple epidermal growth factor-like domains protein 10 OS=Homo sapiens GN=MEGF10 PE=1 SV=1	3e-58	99
Unigene44238_All	909	364	723	241	sp|P61794|LPAR1_RAT Lysophosphatidic acid receptor 1 OS=Rattus norvegicus GN=Lpar1 PE=2 SV=1	4e-165	98
CL5294.Contig1_All	3395	1064	3198	1061	sp|A2AWA9|RBGP1_MOUSE Rab GTPase-activating protein 1 OS=Mus musculus GN=Rabgap1 PE=2 SV=1	0	97
Unigene4141_All	1738	1239	1092	364	sp|O95819|M4K4_HUMAN Mitogen-activated protein kinase kinase kinase kinase 4 OS=Homo sapiens GN=MAP4K4 PE=1 SV=2	0	98
CL2517.Contig3_All	4904	1234	3573	1193	sp|P06909|CFAH_MOUSE Complement factor H OS=Mus musculus GN=Cfh PE=1 SV=2	0	58
Unigene130134_All	202	1704	192	64	sp|Q8R420|ABCA3_MOUSE ATP-binding cassette sub-family A member 3 OS=Mus musculus GN=Abca3 PE=2 SV=3	7e-09	50
Unigene36226_All	420	531	408	151	sp|C9JN71|ZN878_HUMAN Zinc finger protein 878 OS=Homo sapiens GN=ZNF878 PE=3 SV=2	3e-23	42
CL2269.Contig2_All	1425	854	1344	448	sp|Q8R4S4|AHR_MUSSI Aryl hydrocarbon receptor OS=Mus spicilegus GN=Ahr PE=2 SV=1	0	89
Unigene11849_All	1316	713	996	334	sp|Q9D2Q2|TRM44_MOUSE Probable tRNA (uracil-O(2)-)-methyltransferase OS=Mus musculus GN=Trmt44 PE=2 SV=2	2e-175	77
Unigene7185_All	286	110	246	82	sp|Q5ZJI6|GTL3B_CHICK Protein GTLF3B OS=Gallus gallus GN=GTLF3B PE=3 SV=1	4e-54	99
Unigene14189_All	2053	487	1458	486	sp|Q4KLN8|RNF8_RAT E3 ubiquitin-protein ligase RNF8 OS=Rattus norvegicus GN=Rnf8 PE=2 SV=1	0	79
Unigene86602_All	488	3530	486	162	sp|Q9UKN7|MYO15_HUMAN Unconventional myosin-XV OS=Homo sapiens GN=MYO15A PE=1 SV=2	3e-75	91
CL861.Contig5_All	698	195	297	104	sp|Q63829|COMD3_MOUSE COMM domain-containing protein 3 OS=Mus musculus GN=Commd3 PE=2 SV=1	1e-45	75
CL86.Contig3_All	6505	697	1209	404	sp|O35250|EXOC7_MOUSE Exocyst complex component 7 OS=Mus musculus GN=Exoc7 PE=1 SV=2	0	96
Unigene92209_All	205	1891	135	45	sp|Q80UV9|TAF1_MOUSE Transcription initiation factor TFIID subunit 1 OS=Mus musculus GN=Taf1 PE=2 SV=2	1e-22	100
CL5284.Contig1_All	2262	261	765	256	sp|Q9GZU7|CTDS1_HUMAN Carboxy-terminal domain RNA polymerase II polypeptide A small phosphatase 1 OS=Homo sapiens GN=CTDSP1 PE=1 SV=1	5e-176	99
Unigene31218_All	227	464	183	61	sp|Q6X9E4|FBW12_HUMAN F-box/WD repeat-containing protein 12 OS=Homo sapiens GN=FBXW12 PE=2 SV=2	3e-10	46
Unigene33084_All	376	1281	129	43	sp|P11369|POL2_MOUSE Retrovirus-related Pol polyprotein LINE-1 OS=Mus musculus GN=Pol PE=1 SV=2	2e-17	65
Unigene84008_All	387	960	381	127	sp|Q02241|KIF23_HUMAN Kinesin-like protein KIF23 OS=Homo sapiens GN=KIF23 PE=1 SV=3	1e-80	98
CL4347.Contig3_All	1361	514	1092	364	sp|Q63943|MEF2D_MOUSE Myocyte-specific enhancer factor 2D OS=Mus musculus GN=Mef2d PE=1 SV=2	0	98
CL5398.Contig2_All	1192	1045	936	312	sp|Q6PJG2|EMSA1_HUMAN ELM2 and SANT domain-containing protein 1 OS=Homo sapiens GN=ELMSAN1 PE=1 SV=2	1e-137	91
Unigene68133_All	362	522	318	110	sp|Q86SJ2|AMGO2_HUMAN Amphoterin-induced protein 2 OS=Homo sapiens GN=AMIGO2 PE=1 SV=1	1e-57	85
Unigene19706_All	558	292	423	141	sp|Q8R2N1|AQP3_MOUSE Aquaporin-3 OS=Mus musculus GN=Aqp3 PE=2 SV=1	2e-96	98
Unigene5769_All	443	779	441	147	sp|Q5R864|DHX40_PONAB Probable ATP-dependent RNA helicase DHX40 OS=Pongo abelii GN=DHX40 PE=2 SV=1	7e-99	99
Unigene24322_All	273	690	270	90	sp|Q8N448|LNX2_HUMAN Ligand of Numb protein X 2 OS=Homo sapiens GN=LNX2 PE=1 SV=1	7e-55	100
CL3782.Contig1_All	942	176	462	154	sp|Q13519|PNOC_HUMAN Prepronociceptin OS=Homo sapiens GN=PNOC PE=1 SV=1	7e-88	84
Unigene1816_All	429	589	156	52	sp|Q91WQ5|TAF5L_MOUSE TAF5-like RNA polymerase II p300/CBP-associated factor-associated factor 65 kDa subunit 5L OS=Mus musculus GN=Taf5l PE=2 SV=1	1e-25	96
Unigene67872_All	240	607	237	79	sp|O95935|TBX18_HUMAN T-box transcription factor TBX18 OS=Homo sapiens GN=TBX18 PE=2 SV=3	2e-51	100
CL5307.Contig1_All	538	685	537	216	sp|Q61091|FZD8_MOUSE Frizzled-8 OS=Mus musculus GN=Fzd8 PE=1 SV=2	2e-87	66
Unigene43325_All	241	887	135	45	sp|P46935|NEDD4_MOUSE E3 ubiquitin-protein ligase NEDD4 OS=Mus musculus GN=Nedd4 PE=1 SV=3	1e-06	47
Unigene60511_All	353	454	147	49	sp|Q6AYG3|PRUNE_RAT Protein prune homolog OS=Rattus norvegicus GN=Prune PE=2 SV=1	2e-24	96
CL3010.Contig2_All	1238	235	705	235	sp|Q9DCI3|MENTO_MOUSE MLN64 N-terminal domain homolog OS=Mus musculus GN=Stard3nl PE=1 SV=2	6e-130	97
CL2238.Contig1_All	589	381	402	134	sp|Q9CZ57|NSUN4_MOUSE 5-methylcytosine rRNA methyltransferase NSUN4 OS=Mus musculus GN=Nsun4 PE=2 SV=1	5e-95	93
Unigene10055_All	1830	664	1407	469	sp|A2A8U2|TM201_MOUSE Transmembrane protein 201 OS=Mus musculus GN=Tmem201 PE=2 SV=1	9e-140	83
Unigene39234_All	511	1009	273	91	sp|A2AFS3|K1324_MOUSE UPF0577 protein KIAA1324 OS=Mus musculus GN=Kiaa1324 PE=2 SV=1	8e-34	87
Unigene89586_All	421	514	420	140	sp|Q8N680|ZBTB2_HUMAN Zinc finger and BTB domain-containing protein 2 OS=Homo sapiens GN=ZBTB2 PE=1 SV=1	3e-92	94
Unigene15474_All	916	456	804	284	sp|P17030|ZNF25_HUMAN Zinc finger protein 25 OS=Homo sapiens GN=ZNF25 PE=2 SV=2	1e-56	41
Unigene53748_All	386	636	333	111	sp|Q6PG37|ZN790_HUMAN Zinc finger protein 790 OS=Homo sapiens GN=ZNF790 PE=2 SV=2	8e-38	65
Unigene7504_All	622	941	603	201	sp|Q91W86|VPS11_MOUSE Vacuolar protein sorting-associated protein 11 homolog OS=Mus musculus GN=Vps11 PE=1 SV=3	7e-129	97
Unigene107212_All	242	824	240	80	sp|Q9UDY8|MALT1_HUMAN Mucosa-associated lymphoid tissue lymphoma translocation protein 1 OS=Homo sapiens GN=MALT1 PE=1 SV=1	6e-50	100
Unigene124411_All	227	2309	225	75	sp|A2AX52|CO6A4_MOUSE Collagen alpha-4(VI) chain OS=Mus musculus GN=Col6a4 PE=1 SV=2	1e-35	88
Unigene49854_All	287	445	255	85	sp|P56222|PO3F2_RAT POU domain, class 3, transcription factor 2 OS=Rattus norvegicus GN=Pou3f2 PE=2 SV=1	8e-54	100
Unigene103054_All	300	1127	297	99	sp|Q925T6|GRIP1_MOUSE Glutamate receptor-interacting protein 1 OS=Mus musculus GN=Grip1 PE=1 SV=1	1e-57	99
Unigene38976_All	770	4870	768	256	sp|Q15413|RYR3_HUMAN Ryanodine receptor 3 OS=Homo sapiens GN=RYR3 PE=1 SV=3	7e-162	98
Unigene698_All	334	1003	330	107	sp|Q66X22|NAL9B_MOUSE NACHT, LRR and PYD domains-containing protein 9B OS=Mus musculus GN=Nlrp9b PE=2 SV=1	3e-19	42
CL3953.Contig2_All	1923	341	1014	338	sp|Q7Z4I7|LIMS2_HUMAN LIM and senescent cell antigen-like-containing domain protein 2 OS=Homo sapiens GN=LIMS2 PE=1 SV=1	0	94
Unigene37398_All	443	751	441	147	sp|Q99676|ZN184_HUMAN Zinc finger protein 184 OS=Homo sapiens GN=ZNF184 PE=1 SV=4	1e-88	91
Unigene15644_All	457	1248	444	146	sp|Q8K3T2|PER2_SPAJD Period circadian protein homolog 2 OS=Spalax judaei GN=PER2 PE=2 SV=1	7e-83	90
CL5056.Contig1_All	2101	1193	1653	547	sp|Q5XF90|AT134_MOUSE Probable cation-transporting ATPase 13A4 OS=Mus musculus GN=Atp13a4 PE=2 SV=1	0	89
Unigene94935_All	300	5154	78	26	sp|Q80W93|HYDIN_MOUSE Hydrocephalus-inducing protein OS=Mus musculus GN=Hydin PE=2 SV=2	2e-06	85
Unigene43615_All	416	442	183	61	sp|P48302|EDNRB_MOUSE Endothelin B receptor OS=Mus musculus GN=Ednrb PE=2 SV=1	5e-25	77
Unigene37517_All	1147	1877	1146	382	sp|Q8NEY1|NAV1_HUMAN Neuron navigator 1 OS=Homo sapiens GN=NAV1 PE=1 SV=2	0	99
Unigene133428_All	234	584	213	71	sp|P31789|ENV_IPMAE Envelope glycoprotein OS=Mouse intracisternal a-particle MIAE GN=env PE=2 SV=1	3e-14	46
Unigene17472_All	741	1401	738	246	sp|O15550|KDM6A_HUMAN Lysine-specific demethylase 6A OS=Homo sapiens GN=KDM6A PE=1 SV=2	2e-154	96
Unigene21929_All	714	1143	198	66	sp|P14350|POL_FOAMV Pro-Pol polyprotein OS=Human spumaretrovirus GN=pol PE=1 SV=2	1e-09	39
Unigene2468_All	1543	694	1404	468	sp|Q99PF6|GAB1_MESAU GRB2-associated-binding protein 1 OS=Mesocricetus auratus GN=GAB1 PE=2 SV=1	0	93
Unigene15512_All	1774	463	1341	447	sp|P17694|NDUS2_BOVIN NADH dehydrogenase [ubiquinone] iron-sulfur protein 2, mitochondrial OS=Bos taurus GN=NDUFS2 PE=1 SV=2	0	96
CL518.Contig1_All	597	212	576	192	sp|P23919|KTHY_HUMAN Thymidylate kinase OS=Homo sapiens GN=DTYMK PE=1 SV=4	6e-111	81
Unigene18434_All	910	447	483	162	sp|Q0V8G2|GABP2_BOVIN GA-binding protein subunit beta-2 OS=Bos taurus GN=GABPB2 PE=2 SV=2	2e-63	86
Unigene51913_All	1003	332	408	136	sp|Q53FA7|QORX_HUMAN Quinone oxidoreductase PIG3 OS=Homo sapiens GN=TP53I3 PE=1 SV=2	5e-76	87
Unigene128817_All	206	2286	204	68	sp|Q07864|DPOE1_HUMAN DNA polymerase epsilon catalytic subunit A OS=Homo sapiens GN=POLE PE=1 SV=5	3e-40	97
Unigene127691_All	379	960	348	116	sp|Q8BHY3|ANO1_MOUSE Anoctamin-1 OS=Mus musculus GN=Ano1 PE=1 SV=2	3e-70	90
CL1894.Contig1_All	2074	494	1476	494	sp|P24470|CP2CN_RAT Cytochrome P450 2C23 OS=Rattus norvegicus GN=Cyp2c23 PE=2 SV=2	0	80
Unigene40240_All	200	393	198	66	sp|O35854|BCAT2_RAT Branched-chain-amino-acid aminotransferase, mitochondrial OS=Rattus norvegicus GN=Bcat2 PE=1 SV=1	3e-36	91
CL147.Contig2_All	620	754	171	60	sp|Q8K410|ADA32_MOUSE Disintegrin and metalloproteinase domain-containing protein 32 OS=Mus musculus GN=Adam32 PE=2 SV=3	4e-08	47
Unigene80103_All	304	607	300	100	sp|P97873|LOXL1_MOUSE Lysyl oxidase homolog 1 OS=Mus musculus GN=Loxl1 PE=2 SV=3	1e-66	100
Unigene18999_All	386	537	267	91	sp|P13597|ICAM1_MOUSE Intercellular adhesion molecule 1 OS=Mus musculus GN=Icam1 PE=1 SV=1	6e-26	70
Unigene32714_All	222	1281	132	44	sp|P11369|POL2_MOUSE Retrovirus-related Pol polyprotein LINE-1 OS=Mus musculus GN=Pol PE=1 SV=2	5e-11	59
Unigene52482_All	609	311	570	190	sp|Q5RJL6|METRL_RAT Meteorin-like protein OS=Rattus norvegicus GN=Metrnl PE=2 SV=1	1e-122	92
Unigene21102_All	215	486	168	56	sp|O95704|APBB3_HUMAN Amyloid beta A4 precursor protein-binding family B member 3 OS=Homo sapiens GN=APBB3 PE=1 SV=2	1e-30	95
CL5279.Contig1_All	1462	828	1458	522	sp|Q923B3|NRIF1_MOUSE Neurotrophin receptor-interacting factor 1 OS=Mus musculus GN=Nrif1 PE=1 SV=3	3e-179	56
CL4098.Contig2_All	790	792	378	126	sp|Q924H2|MED15_MOUSE Mediator of RNA polymerase II transcription subunit 15 OS=Mus musculus GN=Med15 PE=2 SV=2	4e-18	96
Unigene97712_All	216	2898	213	71	sp|P48725|PCNT_MOUSE Pericentrin OS=Mus musculus GN=Pcnt PE=1 SV=2	6e-10	83
Unigene105446_All	226	341	225	75	sp|Q8QZR7|PDK1L_MOUSE Serine/threonine-protein kinase PDIK1L OS=Mus musculus GN=Pdik1l PE=2 SV=1	1e-48	100
Unigene8460_All	2778	453	1359	453	sp|Q5R419|SERC1_PONAB Serine incorporator 1 OS=Pongo abelii GN=SERINC1 PE=2 SV=1	0	98
CL1309.Contig1_All	3127	873	1779	594	sp|Q8K285|FCHO1_MOUSE FCH domain only protein 1 OS=Mus musculus GN=Fcho1 PE=1 SV=2	0	85
Unigene81752_All	334	925	330	110	sp|Q64702|PLK4_MOUSE Serine/threonine-protein kinase PLK4 OS=Mus musculus GN=Plk4 PE=1 SV=2	4e-48	74
CL272.Contig1_All	4228	675	1983	661	sp|Q8K0U4|HS12A_MOUSE Heat shock 70 kDa protein 12A OS=Mus musculus GN=Hspa12a PE=1 SV=1	0	97
Unigene10785_All	862	447	774	258	sp|Q6DI92|CS068_MOUSE Uncharacterized protein C19orf68 homolog OS=Mus musculus PE=2 SV=2	4e-176	94
Unigene3500_All	476	1624	474	158	sp|Q8IUA7|ABCA9_HUMAN ATP-binding cassette sub-family A member 9 OS=Homo sapiens GN=ABCA9 PE=1 SV=1	1e-83	84
CL824.Contig7_All	2242	735	1461	487	sp|Q69Z98|BRSK2_MOUSE Serine/threonine-protein kinase BRSK2 OS=Mus musculus GN=Brsk2 PE=1 SV=2	0	99
Unigene18109_All	1735	500	1494	500	sp|Q2HJ56|PWP1_BOVIN Periodic tryptophan protein 1 homolog OS=Bos taurus GN=PWP1 PE=2 SV=1	0	91
Unigene40457_All	667	1385	666	222	sp|Q9ULL1|PKHG1_HUMAN Pleckstrin homology domain-containing family G member 1 OS=Homo sapiens GN=PLEKHG1 PE=1 SV=2	5e-103	93
CL4131.Contig1_All	1715	372	1068	356	sp|Q9P0M6|H2AW_HUMAN Core histone macro-H2A.2 OS=Homo sapiens GN=H2AFY2 PE=1 SV=3	0	99
Unigene131689_All	309	466	294	98	sp|Q3UIJ9|MYZAP_MOUSE Myocardial zonula adherens protein OS=Mus musculus GN=Myzap PE=1 SV=1	3e-44	96
Unigene71321_All	467	506	387	129	sp|B7ZMP1|XPP3_MOUSE Probable Xaa-Pro aminopeptidase 3 OS=Mus musculus GN=Xpnpep3 PE=2 SV=1	4e-85	95
Unigene133643_All	203	1291	198	66	sp|O94854|K0754_HUMAN Uncharacterized protein KIAA0754 OS=Homo sapiens GN=KIAA0754 PE=1 SV=4	4e-21	68
Unigene18529_All	1367	229	639	213	sp|Q5M862|CC134_RAT Coiled-coil domain-containing protein 134 OS=Rattus norvegicus GN=Ccdc134 PE=2 SV=1	3e-128	93
CL1162.Contig2_All	952	868	948	316	sp|Q60992|VAV2_MOUSE Guanine nucleotide exchange factor VAV2 OS=Mus musculus GN=Vav2 PE=1 SV=1	0	97
Unigene45096_All	949	942	549	183	sp|Q8NI08|NCOA7_HUMAN Nuclear receptor coactivator 7 OS=Homo sapiens GN=NCOA7 PE=1 SV=2	5e-107	95
Unigene11600_All	1303	392	1167	391	sp|P85125|PTRF_RAT Polymerase I and transcript release factor OS=Rattus norvegicus GN=Ptrf PE=1 SV=1	0	93
CL4064.Contig2_All	4697	944	2781	929	sp|Q9Y5F6|PCDGM_HUMAN Protocadherin gamma-C5 OS=Homo sapiens GN=PCDHGC5 PE=2 SV=1	0	93
CL368.Contig47_All	7289	511	1254	423	sp|P12389|ACHA2_RAT Neuronal acetylcholine receptor subunit alpha-2 OS=Rattus norvegicus GN=Chrna2 PE=2 SV=2	0	87
Unigene75961_All	1094	208	603	201	sp|Q99075|HBEGF_HUMAN Proheparin-binding EGF-like growth factor OS=Homo sapiens GN=HBEGF PE=1 SV=1	5e-92	88
CL71.Contig2_All	1877	423	660	220	sp|Q7M4L6|SHF_HUMAN SH2 domain-containing adapter protein F OS=Homo sapiens GN=SHF PE=1 SV=2	1e-143	93
Unigene10054_All	920	393	588	196	sp|Q32PF0|TM201_BOVIN Transmembrane protein 201 OS=Bos taurus GN=TMEM201 PE=2 SV=1	3e-51	84
Unigene118540_All	216	365	213	75	sp|Q66JV7|CH058_MOUSE Uncharacterized protein C8orf58 homolog OS=Mus musculus PE=2 SV=2	6e-21	71
Unigene11825_All	433	687	99	33	sp|Q80XS6|SMAG2_MOUSE Protein Smaug homolog 2 OS=Mus musculus GN=Samd4b PE=2 SV=1	4e-12	94
Unigene111837_All	309	979	306	102	sp|Q69ZZ9|K0754_MOUSE Uncharacterized protein KIAA0754 OS=Mus musculus GN=Kiaa0754 PE=2 SV=2	2e-49	86
Unigene112911_All	201	1453	195	65	sp|Q9UHC1|MLH3_HUMAN DNA mismatch repair protein Mlh3 OS=Homo sapiens GN=MLH3 PE=1 SV=3	2e-18	62
CL4168.Contig2_All	1401	492	870	290	sp|P17809|GTR1_MOUSE Solute carrier family 2, facilitated glucose transporter member 1 OS=Mus musculus GN=Slc2a1 PE=1 SV=4	0	96
Unigene49582_All	1548	403	720	240	sp|Q3B7K9|RUN3B_RAT RUN domain-containing protein 3B OS=Rattus norvegicus GN=Rundc3b PE=2 SV=1	3e-160	98
CL2917.Contig1_All	1138	271	774	261	sp|Q6P777|F125A_RAT Multivesicular body subunit 12A OS=Rattus norvegicus GN=Fam125a PE=2 SV=1	3e-125	82
Unigene40336_All	683	1219	681	227	sp|Q8VI51|SORC3_MOUSE VPS10 domain-containing receptor SorCS3 OS=Mus musculus GN=Sorcs3 PE=1 SV=1	1e-149	96
CL5356.Contig2_All	568	1281	204	68	sp|P11369|POL2_MOUSE Retrovirus-related Pol polyprotein LINE-1 OS=Mus musculus GN=Pol PE=1 SV=2	4e-22	49
Unigene2540_All	1894	430	1233	411	sp|P15650|ACADL_RAT Long-chain specific acyl-CoA dehydrogenase, mitochondrial OS=Rattus norvegicus GN=Acadl PE=1 SV=1	0	93
Unigene408_All	3235	572	1086	362	sp|Q64092|TFE3_MOUSE Transcription factor E3 OS=Mus musculus GN=Tfe3 PE=1 SV=2	0	96
Unigene119186_All	293	311	291	97	sp|Q6ZSA7|LRC55_HUMAN Leucine-rich repeat-containing protein 55 OS=Homo sapiens GN=LRRC55 PE=1 SV=2	2e-62	99
Unigene15701_All	447	193	234	78	sp|Q5ZIV7|DESI2_CHICK Desumoylating isopeptidase 2 OS=Gallus gallus GN=DESI2 PE=2 SV=1	1e-26	92
Unigene66461_All	396	164	264	88	sp|Q9NV35|NUD15_HUMAN Probable 8-oxo-dGTP diphosphatase NUDT15 OS=Homo sapiens GN=NUDT15 PE=1 SV=1	2e-53	90
Unigene3577_All	913	673	549	183	sp|P14824|ANXA6_MOUSE Annexin A6 OS=Mus musculus GN=Anxa6 PE=1 SV=3	4e-121	97
CL495.Contig3_All	6079	325	744	199	sp|Q9BWM7|SFXN3_HUMAN Sideroflexin-3 OS=Homo sapiens GN=SFXN3 PE=2 SV=2	2e-101	77
Unigene17633_All	406	1206	405	135	sp|O08815|SLK_RAT STE20-like serine/threonine-protein kinase OS=Rattus norvegicus GN=Slk PE=1 SV=1	1e-90	99
CL189.Contig5_All	2136	429	1029	316	sp|Q8NEF9|SRFB1_HUMAN Serum response factor-binding protein 1 OS=Homo sapiens GN=SRFBP1 PE=1 SV=1	3e-108	61
CL4133.Contig2_All	1884	584	1647	533	sp|Q9Z1J1|TF7L1_MOUSE Transcription factor 7-like 1 OS=Mus musculus GN=Tcf7l1 PE=1 SV=2	0	93
Unigene38851_All	479	894	477	159	sp|Q9JI91|ACTN2_MOUSE Alpha-actinin-2 OS=Mus musculus GN=Actn2 PE=1 SV=2	2e-109	100
Unigene527_All	1117	166	498	166	sp|Q9UDX5|MTFP1_HUMAN Mitochondrial fission process protein 1 OS=Homo sapiens GN=MTFP1 PE=1 SV=1	7e-105	93
CL178.Contig2_All	2723	559	1560	509	sp|Q63135|CR1L_RAT Complement component receptor 1-like protein OS=Rattus norvegicus GN=Cr1l PE=1 SV=1	0	55
Unigene17588_All	1421	236	708	236	sp|O97703|CD81_CHLAE CD81 antigen OS=Chlorocebus aethiops GN=CD81 PE=2 SV=1	3e-119	95
Unigene8731_All	351	1157	348	116	sp|Q7TSH3|ZN516_MOUSE Zinc finger protein 516 OS=Mus musculus GN=Znf516 PE=2 SV=1	2e-68	92
Unigene21573_All	413	2319	411	137	sp|Q06194|FA8_MOUSE Coagulation factor VIII OS=Mus musculus GN=F8 PE=2 SV=2	3e-71	81
CL3827.Contig1_All	703	1474	702	238	sp|Q9QX74|SHAN2_RAT SH3 and multiple ankyrin repeat domains protein 2 OS=Rattus norvegicus GN=Shank2 PE=1 SV=2	1e-135	96
Unigene2263_All	3197	478	1434	478	sp|O35114|SCRB2_MOUSE Lysosome membrane protein 2 OS=Mus musculus GN=Scarb2 PE=1 SV=3	0	88
CL2138.Contig1_All	1429	622	1080	361	sp|Q9UPW0|FOXJ3_HUMAN Forkhead box protein J3 OS=Homo sapiens GN=FOXJ3 PE=1 SV=2	0	93
Unigene114916_All	249	465	180	60	sp|O60687|SRPX2_HUMAN Sushi repeat-containing protein SRPX2 OS=Homo sapiens GN=SRPX2 PE=1 SV=1	5e-33	95
Unigene32601_All	1234	250	750	250	sp|Q8BH10|ORAI2_MOUSE Protein orai-2 OS=Mus musculus GN=Orai2 PE=2 SV=1	2e-175	96
Unigene98163_All	230	1401	228	76	sp|O09053|WRN_MOUSE Werner syndrome ATP-dependent helicase homolog OS=Mus musculus GN=Wrn PE=1 SV=3	2e-18	72
Unigene119875_All	247	253	246	82	sp|A1L157|TSN11_HUMAN Tetraspanin-11 OS=Homo sapiens GN=TSPAN11 PE=2 SV=2	1e-44	90
Unigene77555_All	367	824	318	106	sp|Q5I1X5|IASPP_MOUSE RelA-associated inhibitor OS=Mus musculus GN=Ppp1r13l PE=1 SV=1	3e-60	94
CL5546.Contig3_All	1610	323	798	266	sp|O95847|UCP4_HUMAN Mitochondrial uncoupling protein 4 OS=Homo sapiens GN=SLC25A27 PE=1 SV=1	0	97
CL313.Contig2_All	443	357	234	78	sp|Q9D2Y6|FBX25_MOUSE F-box only protein 25 OS=Mus musculus GN=Fbxo25 PE=1 SV=1	2e-50	99
Unigene83609_All	505	821	504	168	sp|Q60848|HELLS_MOUSE Lymphocyte-specific helicase OS=Mus musculus GN=Hells PE=1 SV=2	1e-107	95
Unigene1414_All	1529	469	1350	450	sp|O35654|DPOD2_MOUSE DNA polymerase delta subunit 2 OS=Mus musculus GN=Pold2 PE=2 SV=2	0	95
Unigene95854_All	246	813	243	81	sp|Q8BQC3|IGDC3_MOUSE Immunoglobulin superfamily DCC subclass member 3 OS=Mus musculus GN=Igdcc3 PE=2 SV=1	9e-48	99
Unigene3504_All	1653	751	1224	408	sp|Q8K0D5|EFGM_MOUSE Elongation factor G, mitochondrial OS=Mus musculus GN=Gfm1 PE=2 SV=1	0	95
CL445.Contig2_All	441	244	324	108	sp|Q9D384|U1SBP_MOUSE U11/U12 small nuclear ribonucleoprotein 35 kDa protein OS=Mus musculus GN=Snrnp35 PE=2 SV=1	5e-60	96
Unigene80472_All	269	343	102	34	sp|Q95125|TA2R_BOVIN Thromboxane A2 receptor OS=Bos taurus GN=TBXA2R PE=2 SV=2	3e-10	79
CL4586.Contig2_All	1915	467	1398	467	sp|Q9EQT5|TINAL_RAT Tubulointerstitial nephritis antigen-like OS=Rattus norvegicus GN=Tinagl1 PE=2 SV=1	0	91
Unigene12692_All	424	700	420	140	sp|Q96QV1|HHIP_HUMAN Hedgehog-interacting protein OS=Homo sapiens GN=HHIP PE=1 SV=3	3e-88	94
Unigene90639_All	268	932	267	89	sp|P54277|PMS1_HUMAN PMS1 protein homolog 1 OS=Homo sapiens GN=PMS1 PE=1 SV=1	6e-45	84
Unigene108758_All	248	799	246	82	sp|Q4R6L3|PLCD4_MACFA 1-phosphatidylinositol 4,5-bisphosphate phosphodiesterase delta-4 OS=Macaca fascicularis GN=PLCD4 PE=2 SV=1	5e-43	88
Unigene82680_All	511	777	501	162	sp|Q8BV42|ZN786_MOUSE Zinc finger protein 786 OS=Mus musculus GN=Znf786 PE=2 SV=1	2e-39	53
Unigene44856_All	416	1738	414	138	sp|Q8IZF0|NALCN_HUMAN Sodium leak channel non-selective protein OS=Homo sapiens GN=NALCN PE=1 SV=1	2e-87	100
Unigene100534_All	349	289	126	42	sp|Q13277|STX3_HUMAN Syntaxin-3 OS=Homo sapiens GN=STX3 PE=1 SV=3	2e-18	93
Unigene8322_All	2060	568	1704	568	sp|Q8BZM0|KLH12_MOUSE Kelch-like protein 12 OS=Mus musculus GN=Klhl12 PE=2 SV=1	0	99
Unigene476_All	1254	163	483	163	sp|Q9BQB6|VKOR1_HUMAN Vitamin K epoxide reductase complex subunit 1 OS=Homo sapiens GN=VKORC1 PE=1 SV=1	7e-65	85
Unigene2156_All	1085	521	684	228	sp|Q812E0|CPEB2_MOUSE Cytoplasmic polyadenylation element-binding protein 2 OS=Mus musculus GN=Cpeb2 PE=1 SV=1	5e-167	100
Unigene46916_All	1286	263	789	263	sp|Q61500|ITM2A_MOUSE Integral membrane protein 2A OS=Mus musculus GN=Itm2a PE=2 SV=2	0	98
Unigene15183_All	526	1288	525	175	sp|Q9NTJ3|SMC4_HUMAN Structural maintenance of chromosomes protein 4 OS=Homo sapiens GN=SMC4 PE=1 SV=2	1e-76	91
CL3436.Contig1_All	2609	1587	2574	866	sp|Q8CAF4|NHSL1_MOUSE NHS-like protein 1 OS=Mus musculus GN=Nhsl1 PE=1 SV=3	0	81
Unigene123900_All	203	1396	201	67	sp|B5DFC9|NID2_RAT Nidogen-2 OS=Rattus norvegicus GN=Nid2 PE=2 SV=1	2e-33	88
Unigene53229_All	1440	1907	1434	550	sp|Q96L96|ALPK3_HUMAN Alpha-protein kinase 3 OS=Homo sapiens GN=ALPK3 PE=2 SV=2	1e-131	56
CL3759.Contig1_All	1777	343	1014	338	sp|Q8JZS7|HMGC2_MOUSE 3-hydroxymethyl-3-methylglutaryl-CoA lyase, cytoplasmic OS=Mus musculus GN=Hmgcll1 PE=2 SV=1	0	90
Unigene10076_All	1453	618	1041	347	sp|Q5U349|UBP2_RAT Ubiquitin carboxyl-terminal hydrolase 2 OS=Rattus norvegicus GN=Usp2 PE=1 SV=1	0	98
CL3757.Contig1_All	652	841	177	59	sp|Q7RTX1|TS1R1_HUMAN Taste receptor type 1 member 1 OS=Homo sapiens GN=TAS1R1 PE=2 SV=1	1e-21	76
Unigene19377_All	872	361	585	195	sp|P22907|HEM3_MOUSE Porphobilinogen deaminase OS=Mus musculus GN=Hmbs PE=2 SV=2	7e-132	95
Unigene39694_All	321	929	321	107	sp|Q9Y5F8|PCDGJ_HUMAN Protocadherin gamma-B7 OS=Homo sapiens GN=PCDHGB7 PE=2 SV=1	3e-57	89
Unigene20069_All	2140	759	1398	466	sp|Q9BXS9|S26A6_HUMAN Solute carrier family 26 member 6 OS=Homo sapiens GN=SLC26A6 PE=1 SV=1	0	74
Unigene10001_All	804	1254	801	268	sp|Q9UBS9|SUCO_HUMAN SUN domain-containing ossification factor OS=Homo sapiens GN=SUCO PE=2 SV=1	3e-124	83
Unigene28235_All	320	223	234	78	sp|Q60969|STYX_MOUSE Serine/threonine/tyrosine-interacting protein OS=Mus musculus GN=Styx PE=1 SV=2	2e-50	97
Unigene10177_All	1311	1174	540	180	sp|Q95168|ZO2_CANFA Tight junction protein ZO-2 OS=Canis familiaris GN=TJP2 PE=1 SV=1	1e-78	78
Unigene6327_All	1575	1809	1575	525	sp|P49816|TSC2_RAT Tuberin OS=Rattus norvegicus GN=Tsc2 PE=1 SV=1	0	97
Unigene3950_All	463	1556	453	152	sp|Q9NRL2|BAZ1A_HUMAN Bromodomain adjacent to zinc finger domain protein 1A OS=Homo sapiens GN=BAZ1A PE=1 SV=2	8e-89	91
Unigene78553_All	229	357	183	61	sp|P11260|TR22_MOUSE Putative transposase element L1Md-A101/L1Md-A102/L1Md-A2 OS=Mus musculus PE=1 SV=2	5e-08	51
Unigene12462_All	1024	641	693	249	sp|Q8N972|ZN709_HUMAN Zinc finger protein 709 OS=Homo sapiens GN=ZNF709 PE=2 SV=1	5e-29	37
Unigene18451_All	937	207	558	186	sp|P20414|TIMP1_BOVIN Metalloproteinase inhibitor 1 OS=Bos taurus GN=TIMP1 PE=1 SV=1	8e-108	78
Unigene92219_All	281	1872	276	92	sp|D3ZPX4|PLXA3_RAT Plexin-A3 OS=Rattus norvegicus GN=Plxna3 PE=3 SV=1	1e-53	92
Unigene44855_All	2113	1738	2112	704	sp|Q8BXR5|NALCN_MOUSE Sodium leak channel non-selective protein OS=Mus musculus GN=Nalcn PE=1 SV=2	0	98
CL1440.Contig2_All	2306	979	2061	704	sp|Q6N043|Z280D_HUMAN Zinc finger protein 280D OS=Homo sapiens GN=ZNF280D PE=1 SV=3	0	77
Unigene103359_All	282	1613	279	93	sp|O88572|LRP6_MOUSE Low-density lipoprotein receptor-related protein 6 OS=Mus musculus GN=Lrp6 PE=1 SV=1	7e-58	97
Unigene21210_All	326	185	132	44	sp|Q8BGY5|TM140_MOUSE Transmembrane protein 140 OS=Mus musculus GN=Tmem140 PE=2 SV=1	7e-14	73
CL5572.Contig1_All	1284	347	1041	347	sp|Q99963|SH3G3_HUMAN Endophilin-A3 OS=Homo sapiens GN=SH3GL3 PE=1 SV=1	0	95
Unigene9381_All	904	233	489	162	sp|Q9BVG4|CX026_HUMAN UPF0368 protein Cxorf26 OS=Homo sapiens GN=CXorf26 PE=1 SV=1	2e-103	91
Unigene112670_All	208	1281	204	71	sp|P11369|POL2_MOUSE Retrovirus-related Pol polyprotein LINE-1 OS=Mus musculus GN=Pol PE=1 SV=2	7e-08	35
Unigene69203_All	299	1419	291	97	sp|Q68DA7|FMN1_HUMAN Formin-1 OS=Homo sapiens GN=FMN1 PE=1 SV=3	4e-53	88
Unigene14148_All	3119	838	2229	770	sp|Q62009|POSTN_MOUSE Periostin OS=Mus musculus GN=Postn PE=1 SV=2	0	93
Unigene13049_All	472	213	465	155	sp|Q8VEL0|MSPD1_MOUSE Motile sperm domain-containing protein 1 OS=Mus musculus GN=Mospd1 PE=2 SV=1	2e-94	99
Unigene2112_All	2259	544	1401	462	sp|O08773|RGS14_RAT Regulator of G-protein signaling 14 OS=Rattus norvegicus GN=Rgs14 PE=1 SV=1	0	91
Unigene16314_All	1711	819	1638	546	sp|A5PJZ5|NUP93_BOVIN Nuclear pore complex protein Nup93 OS=Bos taurus GN=NUP93 PE=2 SV=1	0	99
CL4623.Contig2_All	1681	339	1008	336	sp|Q5R7C5|ERLN2_PONAB Erlin-2 OS=Pongo abelii GN=ERLIN2 PE=2 SV=1	0	98
CL2211.Contig2_All	689	265	93	31	sp|Q9H5J4|ELOV6_HUMAN Elongation of very long chain fatty acids protein 6 OS=Homo sapiens GN=ELOVL6 PE=1 SV=1	2e-11	97
CL1841.Contig4_All	3770	535	1527	509	sp|Q8BKX1|BAIP2_MOUSE Brain-specific angiogenesis inhibitor 1-associated protein 2 OS=Mus musculus GN=Baiap2 PE=1 SV=2	0	99
CL2743.Contig2_All	2071	861	1614	540	sp|Q9ULK2|AT7L1_HUMAN Ataxin-7-like protein 1 OS=Homo sapiens GN=ATXN7L1 PE=2 SV=3	0	93
Unigene127622_All	232	1898	231	77	sp|Q9P2P1|NYNRI_HUMAN Protein NYNRIN OS=Homo sapiens GN=NYNRIN PE=1 SV=3	1e-44	94
CL4280.Contig2_All	7401	2090	6228	2090	sp|P51611|HCFC1_MESAU Host cell factor 1 OS=Mesocricetus auratus GN=HCFC1 PE=1 SV=1	0	95
Unigene14872_All	579	333	507	169	sp|P35212|CXA4_HUMAN Gap junction alpha-4 protein OS=Homo sapiens GN=GJA4 PE=1 SV=3	3e-117	99
Unigene4190_All	2433	1037	1608	537	sp|Q9JLL0|CRIM1_MOUSE Cysteine-rich motor neuron 1 protein OS=Mus musculus GN=Crim1 PE=2 SV=2	0	94
CL1829.Contig2_All	2525	348	990	330	sp|Q9P0M2|AKA7G_HUMAN A-kinase anchor protein 7 isoform gamma OS=Homo sapiens GN=AKAP7 PE=1 SV=2	2e-159	80
Unigene41676_All	407	387	405	135	sp|Q5SRT8|CCNJL_MOUSE Cyclin-J-like protein OS=Mus musculus GN=Ccnjl PE=2 SV=1	2e-69	92
Unigene13575_All	1232	637	252	84	sp|P19468|GSH1_RAT Glutamate--cysteine ligase catalytic subunit OS=Rattus norvegicus GN=Gclc PE=1 SV=2	5e-47	96
Unigene46844_All	2130	2527	2127	711	sp|Q5S007|LRRK2_HUMAN Leucine-rich repeat serine/threonine-protein kinase 2 OS=Homo sapiens GN=LRRK2 PE=1 SV=2	0	85
Unigene55804_All	701	487	699	233	sp|Q8NDZ6|T161B_HUMAN Transmembrane protein 161B OS=Homo sapiens GN=TMEM161B PE=2 SV=1	4e-135	96
Unigene33568_All	1249	767	180	60	sp|Q8IYY4|DZI1L_HUMAN Zinc finger protein DZIP1L OS=Homo sapiens GN=DZIP1L PE=2 SV=2	5e-06	83
Unigene48794_All	737	727	639	213	sp|Q9Z2I6|SV2C_RAT Synaptic vesicle glycoprotein 2C OS=Rattus norvegicus GN=Sv2c PE=1 SV=1	8e-125	97
Unigene85917_All	358	299	270	91	sp|Q9GZZ7|GFRA4_HUMAN GDNF family receptor alpha-4 OS=Homo sapiens GN=GFRA4 PE=1 SV=2	4e-39	76
Unigene8919_All	249	186	183	61	sp|Q8K288|TP8L1_MOUSE Tumor necrosis factor alpha-induced protein 8-like protein 1 OS=Mus musculus GN=Tnfaip8l1 PE=2 SV=1	8e-15	79
CL4022.Contig2_All	1880	741	804	268	sp|Q99567|NUP88_HUMAN Nuclear pore complex protein Nup88 OS=Homo sapiens GN=NUP88 PE=1 SV=2	6e-176	93
Unigene47584_All	230	435	141	47	sp|Q9WUV0|ORC5_MOUSE Origin recognition complex subunit 5 OS=Mus musculus GN=Orc5 PE=2 SV=1	1e-24	98
Unigene11125_All	2074	1896	2073	691	sp|Q9UIW2|PLXA1_HUMAN Plexin-A1 OS=Homo sapiens GN=PLXNA1 PE=1 SV=3	0	96
Unigene48157_All	1209	319	687	229	sp|Q63072|BST1_RAT ADP-ribosyl cyclase 2 OS=Rattus norvegicus GN=Bst1 PE=2 SV=1	3e-152	89
Unigene32107_All	367	357	99	33	sp|P11260|TR22_MOUSE Putative transposase element L1Md-A101/L1Md-A102/L1Md-A2 OS=Mus musculus PE=1 SV=2	1e-14	73
CL5366.Contig2_All	2994	859	1425	455	sp|Q8NFW9|MYRIP_HUMAN Rab effector MyRIP OS=Homo sapiens GN=MYRIP PE=1 SV=2	8e-173	74
CL3613.Contig2_All	876	1647	336	109	sp|P51532|SMCA4_HUMAN Transcription activator BRG1 OS=Homo sapiens GN=SMARCA4 PE=1 SV=2	1e-34	95
Unigene70830_All	539	1281	492	159	sp|P11369|POL2_MOUSE Retrovirus-related Pol polyprotein LINE-1 OS=Mus musculus GN=Pol PE=1 SV=2	1e-10	32
CL2794.Contig1_All	1518	613	1395	469	sp|Q9D2L9|F111A_MOUSE Protein FAM111A OS=Mus musculus GN=Fam111a PE=2 SV=1	9e-179	57
CL491.Contig1_All	1417	333	999	333	sp|Q5E9D0|IF2B_BOVIN Eukaryotic translation initiation factor 2 subunit 2 OS=Bos taurus GN=EIF2S2 PE=2 SV=1	0	98
Unigene105874_All	270	705	216	70	sp|Q5XIL8|DNAI1_RAT Dynein intermediate chain 1, axonemal OS=Rattus norvegicus GN=Dnai1 PE=2 SV=1	7e-33	88
CL2102.Contig3_All	570	422	72	24	sp|Q53H12|AGK_HUMAN Acylglycerol kinase, mitochondrial OS=Homo sapiens GN=AGK PE=1 SV=2	8e-07	92
CL1318.Contig1_All	3418	512	1359	411	sp|Q3UHL1|CAMKV_MOUSE CaM kinase-like vesicle-associated protein OS=Mus musculus GN=Camkv PE=1 SV=2	0	83
Unigene101475_All	294	1061	288	96	sp|P16066|ANPRA_HUMAN Atrial natriuretic peptide receptor 1 OS=Homo sapiens GN=NPR1 PE=1 SV=1	6e-54	92
Unigene8563_All	1146	653	1140	385	sp|P24386|RAE1_HUMAN Rab proteins geranylgeranyltransferase component A 1 OS=Homo sapiens GN=CHM PE=1 SV=3	0	83
CL321.Contig2_All	2243	1224	1023	339	sp|Q6ZPR4|KCNT1_MOUSE Potassium channel subfamily T member 1 OS=Mus musculus GN=Kcnt1 PE=2 SV=2	0	96
Unigene37075_All	369	452	366	122	sp|P22771|GLRA2_RAT Glycine receptor subunit alpha-2 OS=Rattus norvegicus GN=Glra2 PE=1 SV=1	7e-58	98
Unigene15973_All	520	780	444	181	sp|O75157|T22D2_HUMAN TSC22 domain family protein 2 OS=Homo sapiens GN=TSC22D2 PE=1 SV=3	6e-63	68
CL408.Contig1_All	1470	349	1035	346	sp|Q06507|ATF4_MOUSE Cyclic AMP-dependent transcription factor ATF-4 OS=Mus musculus GN=Atf4 PE=1 SV=2	1e-168	91
CL5560.Contig1_All	1023	850	645	215	sp|Q80XI6|M3K11_MOUSE Mitogen-activated protein kinase kinase kinase 11 OS=Mus musculus GN=Map3k11 PE=1 SV=1	4e-126	99
Unigene32132_All	7653	3957	4413	1462	sp|Q01484|ANK2_HUMAN Ankyrin-2 OS=Homo sapiens GN=ANK2 PE=1 SV=4	0	97
CL1796.Contig1_All	687	563	369	117	sp|Q8BI72|CARF_MOUSE CDKN2A-interacting protein OS=Mus musculus GN=Cdkn2aip PE=2 SV=1	1e-65	83
CL1245.Contig2_All	1296	236	705	228	sp|Q8IZU3|SYCP3_HUMAN Synaptonemal complex protein 3 OS=Homo sapiens GN=SYCP3 PE=1 SV=1	7e-23	30
Unigene12268_All	1386	975	1350	450	sp|O35382|EXOC4_MOUSE Exocyst complex component 4 OS=Mus musculus GN=Exoc4 PE=1 SV=2	0	98
Unigene11239_All	307	477	306	102	sp|Q9Y2Z4|SYYM_HUMAN Tyrosine--tRNA ligase, mitochondrial OS=Homo sapiens GN=YARS2 PE=1 SV=2	2e-62	93
Unigene116393_All	201	896	198	66	sp|Q28060|DSC3_BOVIN Desmocollin-3 OS=Bos taurus GN=DSC3 PE=2 SV=1	6e-37	92
Unigene52407_All	1085	926	1080	360	sp|Q6Q899|DDX58_MOUSE Probable ATP-dependent RNA helicase DDX58 OS=Mus musculus GN=Ddx58 PE=1 SV=2	0	81
Unigene19331_All	686	199	513	171	sp|Q5EBG8|CA050_MOUSE Uncharacterized protein C1orf50 homolog OS=Mus musculus PE=2 SV=1	5e-122	96
Unigene40972_All	653	367	594	198	sp|P11928|OAS1A_MOUSE 2'-5'-oligoadenylate synthase 1A OS=Mus musculus GN=Oas1a PE=2 SV=2	6e-87	77
Unigene16961_All	344	1019	342	114	sp|Q8K031|STAR8_MOUSE StAR-related lipid transfer protein 8 OS=Mus musculus GN=Stard8 PE=1 SV=2	2e-70	98
Unigene53063_All	548	594	261	93	sp|P17141|ZFP37_MOUSE Zinc finger protein 37 OS=Mus musculus GN=Zfp37 PE=2 SV=4	1e-10	41
Unigene31436_All	204	481	201	67	sp|Q8BYH3|TRM13_MOUSE tRNA guanosine-2'-O-methyltransferase TRM13 homolog OS=Mus musculus GN=Trmt13 PE=2 SV=1	3e-35	94
Unigene22207_All	966	113	282	93	sp|Q8QZT4|CRUM3_MOUSE Protein crumbs homolog 3 OS=Mus musculus GN=Crb3 PE=2 SV=1	1e-20	77
Unigene9999_All	576	3433	576	192	sp|P46939|UTRO_HUMAN Utrophin OS=Homo sapiens GN=UTRN PE=1 SV=2	3e-86	78
Unigene10624_All	1450	257	582	194	sp|Q9D1H9|MFAP4_MOUSE Microfibril-associated glycoprotein 4 OS=Mus musculus GN=Mfap4 PE=1 SV=1	9e-135	97
CL6103.Contig1_All	514	1181	114	38	sp|Q13683|ITA7_HUMAN Integrin alpha-7 OS=Homo sapiens GN=ITGA7 PE=1 SV=3	3e-18	97
Unigene92832_All	272	403	141	47	sp|P15887|ARRS_RAT S-arrestin OS=Rattus norvegicus GN=Sag PE=2 SV=1	3e-21	89
Unigene41324_All	980	1168	978	327	sp|Q80WQ9|ZBED4_MOUSE Zinc finger BED domain-containing protein 4 OS=Mus musculus GN=Zbed4 PE=2 SV=1	6e-160	90
Unigene97628_All	200	557	198	66	sp|Q0VE82|CPNE7_MOUSE Copine-7 OS=Mus musculus GN=Cpne7 PE=2 SV=1	8e-38	95
Unigene44336_All	1251	662	135	45	sp|Q8K3G9|DP13B_MOUSE DCC-interacting protein 13-beta OS=Mus musculus GN=Appl2 PE=2 SV=1	2e-16	87
Unigene49287_All	3285	4555	3285	1096	sp|Q8BNA6|FAT3_MOUSE Protocadherin Fat 3 OS=Mus musculus GN=Fat3 PE=1 SV=2	0	93
Unigene28513_All	275	1194	273	91	sp|Q5VT97|SYDE2_HUMAN Rho GTPase-activating protein SYDE2 OS=Homo sapiens GN=SYDE2 PE=1 SV=2	3e-52	93
Unigene118851_All	239	488	228	76	sp|Q9BR77|CCD77_HUMAN Coiled-coil domain-containing protein 77 OS=Homo sapiens GN=CCDC77 PE=2 SV=1	5e-22	80
CL4753.Contig1_All	677	658	636	212	sp|Q9JL61|RFX5_MOUSE DNA-binding protein Rfx5 OS=Mus musculus GN=Rfx5 PE=1 SV=2	5e-126	89
Unigene35980_All	205	487	183	61	sp|Q3SY52|ZIK1_HUMAN Zinc finger protein interacting with ribonucleoprotein K OS=Homo sapiens GN=ZIK1 PE=2 SV=1	1e-17	62
Unigene94782_All	240	3177	117	39	sp|P12111|CO6A3_HUMAN Collagen alpha-3(VI) chain OS=Homo sapiens GN=COL6A3 PE=1 SV=5	4e-17	90
Unigene55486_All	732	441	543	181	sp|Q9H993|CF211_HUMAN UPF0364 protein C6orf211 OS=Homo sapiens GN=C6orf211 PE=1 SV=1	4e-109	80
Unigene83331_All	216	550	111	37	sp|Q96SR6|ZN382_HUMAN Zinc finger protein 382 OS=Homo sapiens GN=ZNF382 PE=2 SV=3	2e-07	57
CL2984.Contig1_All	1364	198	507	169	sp|Q6P069|SORCN_MOUSE Sorcin OS=Mus musculus GN=Sri PE=1 SV=1	5e-117	99
CL1863.Contig1_All	2945	85	255	85	sp|Q3SZT7|CDC26_BOVIN Anaphase-promoting complex subunit CDC26 OS=Bos taurus GN=CDC26 PE=3 SV=1	7e-46	95
Unigene11691_All	566	593	285	74	sp|Q6IM78|TOP1M_RAT DNA topoisomerase I, mitochondrial OS=Rattus norvegicus GN=Top1mt PE=2 SV=1	3e-27	54
CL837.Contig1_All	1222	1349	1011	337	sp|Q9UPX0|TUTLB_HUMAN Protein turtle homolog B OS=Homo sapiens GN=IGSF9B PE=2 SV=2	0	99
Unigene132748_All	208	796	123	41	sp|P04629|NTRK1_HUMAN High affinity nerve growth factor receptor OS=Homo sapiens GN=NTRK1 PE=1 SV=4	5e-18	93
Unigene6004_All	461	651	450	150	sp|Q8C3X4|GUF1_MOUSE Translation factor Guf1, mitochondrial OS=Mus musculus GN=Guf1 PE=2 SV=1	9e-90	91
Unigene345_All	2624	1060	1761	582	sp|Q62036|AZI1_MOUSE 5-azacytidine-induced protein 1 OS=Mus musculus GN=Azi1 PE=1 SV=2	0	90
Unigene40682_All	234	2097	234	78	sp|Q9Z1T6|FYV1_MOUSE 1-phosphatidylinositol 3-phosphate 5-kinase OS=Mus musculus GN=Pikfyve PE=1 SV=3	8e-43	90
CL1966.Contig2_All	4241	514	1542	514	sp|Q7TSZ8|NACC1_MOUSE Nucleus accumbens-associated protein 1 OS=Mus musculus GN=Nacc1 PE=1 SV=1	0	95
Unigene112966_All	357	6306	354	118	sp|Q8WXG9|GPR98_HUMAN G-protein coupled receptor 98 OS=Homo sapiens GN=GPR98 PE=1 SV=2	1e-62	82
Unigene60963_All	299	1343	261	87	sp|Q2M1P5|KIF7_HUMAN Kinesin-like protein KIF7 OS=Homo sapiens GN=KIF7 PE=1 SV=2	3e-50	99
CL1105.Contig2_All	2235	534	1113	371	sp|Q9DA75|MFS2A_MOUSE Major facilitator superfamily domain-containing protein 2A OS=Mus musculus GN=Mfsd2a PE=2 SV=1	0	89
Unigene19002_All	461	678	207	69	sp|Q5T6L9|CF070_HUMAN Transmembrane protein C6orf70 OS=Homo sapiens GN=C6orf70 PE=2 SV=1	5e-29	75
Unigene3614_All	743	218	321	107	sp|Q9JIK9|RT34_MOUSE 28S ribosomal protein S34, mitochondrial OS=Mus musculus GN=Mrps34 PE=2 SV=1	6e-38	93
Unigene10026_All	2337	363	1083	362	sp|Q91WS4|BHMT2_MOUSE S-methylmethionine--homocysteine S-methyltransferase BHMT2 OS=Mus musculus GN=Bhmt2 PE=1 SV=2	0	90
CL1379.Contig1_All	3271	1013	3030	1009	sp|Q5VVW2|GARL3_HUMAN GTPase-activating Rap/Ran-GAP domain-like protein 3 OS=Homo sapiens GN=GARNL3 PE=1 SV=2	0	93
Unigene16496_All	1405	445	1311	437	sp|Q6PAC3|DCA13_MOUSE DDB1- and CUL4-associated factor 13 OS=Mus musculus GN=Dcaf13 PE=2 SV=2	0	97
Unigene40292_All	706	397	693	231	sp|Q9H497|TOR3A_HUMAN Torsin-3A OS=Homo sapiens GN=TOR3A PE=1 SV=1	2e-129	77
Unigene1438_All	682	390	402	134	sp|P43136|NR2F6_MOUSE Nuclear receptor subfamily 2 group F member 6 OS=Mus musculus GN=Nr2f6 PE=1 SV=2	4e-63	96
Unigene12313_All	1247	779	1194	398	sp|Q5R864|DHX40_PONAB Probable ATP-dependent RNA helicase DHX40 OS=Pongo abelii GN=DHX40 PE=2 SV=1	0	99
Unigene95018_All	203	1165	195	65	sp|P61625|ITAL_BOVIN Integrin alpha-L OS=Bos taurus GN=ITGAL PE=2 SV=1	2e-25	72
Unigene191_All	949	167	348	116	sp|Q8BP07|TM220_MOUSE Transmembrane protein 220 OS=Mus musculus GN=Tmem220 PE=2 SV=1	2e-60	78
CL1767.Contig3_All	360	569	309	103	sp|Q91WD0|GP108_MOUSE Protein GPR108 OS=Mus musculus GN=Gpr108 PE=2 SV=1	3e-53	84
Unigene971_All	283	514	228	76	sp|Q91Y77|MOT10_RAT Monocarboxylate transporter 10 OS=Rattus norvegicus GN=Slc16a10 PE=1 SV=1	2e-30	88
Unigene53676_All	416	1312	165	55	sp|P70388|RAD50_MOUSE DNA repair protein RAD50 OS=Mus musculus GN=Rad50 PE=1 SV=1	1e-29	100
Unigene41734_All	990	927	963	320	sp|Q5DRB0|PCDGD_PANTR Protocadherin gamma-B1 OS=Pan troglodytes GN=PCDHGB1 PE=3 SV=1	0	80
Unigene48272_All	1191	487	549	185	sp|Q5R443|S38A1_PONAB Sodium-coupled neutral amino acid transporter 1 OS=Pongo abelii GN=SLC38A1 PE=2 SV=1	7e-98	96
Unigene110912_All	224	1586	222	74	sp|P10070|GLI2_HUMAN Zinc finger protein GLI2 OS=Homo sapiens GN=GLI2 PE=1 SV=4	8e-48	100
Unigene100725_All	287	1281	162	54	sp|P11369|POL2_MOUSE Retrovirus-related Pol polyprotein LINE-1 OS=Mus musculus GN=Pol PE=1 SV=2	3e-10	46
Unigene1617_All	516	1872	513	171	sp|A3KGS3|RGPA2_MOUSE Ral GTPase-activating protein subunit alpha-2 OS=Mus musculus GN=Ralgapa2 PE=1 SV=2	4e-107	95
CL5484.Contig4_All	1495	605	1203	401	sp|Q9Z2J0|S23A1_MOUSE Solute carrier family 23 member 1 OS=Mus musculus GN=Slc23a1 PE=1 SV=2	0	93
Unigene8274_All	1464	2062	1416	479	sp|F8VQB6|MYO10_MOUSE Unconventional myosin-X OS=Mus musculus GN=Myo10 PE=1 SV=1	0	90
Unigene13201_All	387	3718	213	61	sp|Q61001|LAMA5_MOUSE Laminin subunit alpha-5 OS=Mus musculus GN=Lama5 PE=1 SV=4	6e-12	49
Unigene15964_All	395	397	222	74	sp|O70348|DOM3Z_MOUSE Protein Dom3Z OS=Mus musculus GN=Dom3z PE=1 SV=2	3e-28	74
Unigene74659_All	234	2521	147	49	sp|Q92508|PIEZ1_HUMAN Piezo-type mechanosensitive ion channel component 1 OS=Homo sapiens GN=PIEZO1 PE=1 SV=4	6e-23	90
Unigene52340_All	546	375	366	122	sp|Q96LA8|ANM6_HUMAN Protein arginine N-methyltransferase 6 OS=Homo sapiens GN=PRMT6 PE=1 SV=1	5e-56	94
Unigene18193_All	2089	415	429	143	sp|Q9D0F4|NKAP_MOUSE NF-kappa-B-activating protein OS=Mus musculus GN=Nkap PE=1 SV=1	9e-89	100
CL2620.Contig2_All	3498	643	1968	642	sp|Q61085|RHPN1_MOUSE Rhophilin-1 OS=Mus musculus GN=Rhpn1 PE=1 SV=2	0	80
Unigene55086_All	994	784	654	218	sp|Q02446|SP4_HUMAN Transcription factor Sp4 OS=Homo sapiens GN=SP4 PE=1 SV=2	8e-148	100
CL506.Contig6_All	1291	376	498	166	sp|Q99JY4|TRABD_MOUSE TraB domain-containing protein OS=Mus musculus GN=Trabd PE=2 SV=1	7e-112	100
CL2769.Contig2_All	522	599	429	143	sp|P23219|PGH1_HUMAN Prostaglandin G/H synthase 1 OS=Homo sapiens GN=PTGS1 PE=1 SV=2	5e-79	87
Unigene49595_All	923	559	618	206	sp|Q969Y0|NXPE3_HUMAN NXPE family member 3 OS=Homo sapiens GN=NXPE3 PE=2 SV=1	3e-115	88
CL2923.Contig1_All	911	239	636	212	sp|Q9H0Z9|RBM38_HUMAN RNA-binding protein 38 OS=Homo sapiens GN=RBM38 PE=1 SV=2	5e-107	96
CL4614.Contig2_All	2374	1439	1368	444	sp|Q9JL70|FANCA_MOUSE Fanconi anemia group A protein homolog OS=Mus musculus GN=Fanca PE=2 SV=2	4e-170	74
CL800.Contig1_All	911	318	180	60	sp|Q9H672|ASB7_HUMAN Ankyrin repeat and SOCS box protein 7 OS=Homo sapiens GN=ASB7 PE=1 SV=2	8e-33	100
Unigene23590_All	440	513	324	106	sp|Q9H8N7|ZN395_HUMAN Zinc finger protein 395 OS=Homo sapiens GN=ZNF395 PE=1 SV=2	5e-44	86
Unigene39209_All	715	525	711	205	sp|Q3UH99|SHSA6_MOUSE Protein shisa-6 homolog OS=Mus musculus GN=Shisa6 PE=2 SV=1	1e-125	86
Unigene50400_All	1057	953	1014	338	sp|Q811B1|XYLT1_MOUSE Xylosyltransferase 1 OS=Mus musculus GN=Xylt1 PE=2 SV=1	0	89
Unigene16100_All	1858	2804	1857	619	sp|Q6KC79|NIPBL_HUMAN Nipped-B-like protein OS=Homo sapiens GN=NIPBL PE=1 SV=2	0	99
Unigene75614_All	212	1332	210	70	sp|Q07890|SOS2_HUMAN Son of sevenless homolog 2 OS=Homo sapiens GN=SOS2 PE=1 SV=2	4e-38	99
Unigene47478_All	524	120	84	28	sp|Q8N4K4|RPRML_HUMAN Reprimo-like protein OS=Homo sapiens GN=RPRML PE=2 SV=2	1e-10	100
Unigene32300_All	565	1257	387	129	sp|P29374|ARI4A_HUMAN AT-rich interactive domain-containing protein 4A OS=Homo sapiens GN=ARID4A PE=1 SV=3	6e-69	100
Unigene57848_All	486	461	198	66	sp|O75072|FKTN_HUMAN Fukutin OS=Homo sapiens GN=FKTN PE=1 SV=2	7e-23	94
Unigene56001_All	498	3707	408	136	sp|Q80T79|CSMD3_MOUSE CUB and sushi domain-containing protein 3 OS=Mus musculus GN=Csmd3 PE=2 SV=3	1e-79	99
Unigene35894_All	213	821	213	71	sp|Q60848|HELLS_MOUSE Lymphocyte-specific helicase OS=Mus musculus GN=Hells PE=1 SV=2	7e-40	93
Unigene2539_All	1122	624	795	261	sp|Q6AXP1|CS044_RAT Uncharacterized protein C19orf44 homolog OS=Rattus norvegicus PE=2 SV=1	3e-73	53
Unigene58397_All	662	360	417	141	sp|O70600|RSAD2_RAT Radical S-adenosyl methionine domain-containing protein 2 OS=Rattus norvegicus GN=Rsad2 PE=1 SV=1	9e-79	84
CL464.Contig2_All	1395	707	1359	451	sp|Q06335|APLP2_MOUSE Amyloid-like protein 2 OS=Mus musculus GN=Aplp2 PE=1 SV=4	0	93
CL3472.Contig2_All	563	113	180	60	sp|Q8N2U0|TM256_HUMAN Transmembrane protein 256 OS=Homo sapiens GN=TMEM256 PE=2 SV=1	4e-30	85
Unigene73271_All	436	3487	435	145	sp|Q7Z408|CSMD2_HUMAN CUB and sushi domain-containing protein 2 OS=Homo sapiens GN=CSMD2 PE=1 SV=2	4e-89	97
Unigene89204_All	217	531	216	72	sp|Q61390|TCPW_MOUSE T-complex protein 1 subunit zeta-2 OS=Mus musculus GN=Cct6b PE=2 SV=4	4e-37	89
Unigene104543_All	254	4307	252	84	sp|Q8NCM8|DYHC2_HUMAN Cytoplasmic dynein 2 heavy chain 1 OS=Homo sapiens GN=DYNC2H1 PE=1 SV=4	2e-49	98
Unigene3675_All	428	757	414	138	sp|Q812C9|AOC2_MOUSE Retina-specific copper amine oxidase OS=Mus musculus GN=Aoc2 PE=2 SV=2	6e-79	86
Unigene24731_All	257	281	180	70	sp|Q9CQK3|RDM1_MOUSE RAD52 motif-containing protein 1 OS=Mus musculus GN=Rdm1 PE=2 SV=1	7e-26	73
Unigene49759_All	510	1077	456	152	sp|Q3U1V8|M3K9_MOUSE Mitogen-activated protein kinase kinase kinase 9 OS=Mus musculus GN=Map3k9 PE=2 SV=2	5e-102	99
CL2332.Contig1_All	965	689	576	192	sp|Q9NQV8|PRDM8_HUMAN PR domain zinc finger protein 8 OS=Homo sapiens GN=PRDM8 PE=2 SV=3	2e-128	95
Unigene122290_All	273	359	270	125	sp|Q9D529|WBP2L_MOUSE Postacrosomal sheath WW domain-binding protein OS=Mus musculus GN=Wbp2nl PE=2 SV=1	1e-14	50
Unigene128025_All	218	1092	102	34	sp|Q3U7R1|ESYT1_MOUSE Extended synaptotagmin-1 OS=Mus musculus GN=Esyt1 PE=2 SV=2	6e-13	94
CL691.Contig2_All	3237	547	342	114	sp|Q9EQ25|S38A4_RAT Sodium-coupled neutral amino acid transporter 4 OS=Rattus norvegicus GN=Slc38a4 PE=2 SV=1	2e-58	91
Unigene90286_All	484	363	369	123	sp|Q6PF15|KLH35_HUMAN Kelch-like protein 35 OS=Homo sapiens GN=KLHL35 PE=2 SV=2	2e-74	88
Unigene38273_All	1209	2479	1197	399	sp|O15078|CE290_HUMAN Centrosomal protein of 290 kDa OS=Homo sapiens GN=CEP290 PE=1 SV=2	0	87
Unigene61977_All	804	1905	540	167	sp|O75096|LRP4_HUMAN Low-density lipoprotein receptor-related protein 4 OS=Homo sapiens GN=LRP4 PE=1 SV=4	2e-15	31
Unigene27705_All	295	176	252	84	sp|Q6Q0N2|FA89A_RAT Protein FAM89A OS=Rattus norvegicus GN=Fam89a PE=2 SV=1	1e-39	75
CL982.Contig6_All	2427	747	1539	514	sp|Q9WV70|NOC2L_MOUSE Nucleolar complex protein 2 homolog OS=Mus musculus GN=Noc2l PE=1 SV=2	0	88
Unigene8995_All	323	942	321	107	sp|D4ACE5|INTU_RAT Protein inturned OS=Rattus norvegicus GN=Intu PE=3 SV=1	9e-54	90
Unigene130917_All	205	1265	204	68	sp|Q8CIH5|PLCG2_MOUSE 1-phosphatidylinositol 4,5-bisphosphate phosphodiesterase gamma-2 OS=Mus musculus GN=Plcg2 PE=1 SV=1	1e-38	99
Unigene3295_All	1078	336	975	325	sp|Q8K4F7|DCPS_RAT m7GpppX diphosphatase OS=Rattus norvegicus GN=Dcps PE=2 SV=1	0	93
Unigene40776_All	343	353	180	60	sp|Q969Q1|TRI63_HUMAN E3 ubiquitin-protein ligase TRIM63 OS=Homo sapiens GN=TRIM63 PE=1 SV=1	8e-32	93
Unigene15257_All	340	864	324	108	sp|Q60943|I17RA_MOUSE Interleukin-17 receptor A OS=Mus musculus GN=Il17ra PE=2 SV=1	2e-49	75
CL829.Contig6_All	3615	888	2664	888	sp|Q9Z2W9|GRIA3_MOUSE Glutamate receptor 3 OS=Mus musculus GN=Gria3 PE=1 SV=2	0	99
Unigene88325_All	228	1958	225	75	sp|Q6ZMW3|EMAL6_HUMAN Echinoderm microtubule-associated protein-like 6 OS=Homo sapiens GN=EML6 PE=2 SV=2	2e-41	96
CL834.Contig1_All	1569	575	1539	510	sp|O95817|BAG3_HUMAN BAG family molecular chaperone regulator 3 OS=Homo sapiens GN=BAG3 PE=1 SV=3	0	89
Unigene13541_All	1316	416	1128	376	sp|Q5U2W6|PTVO1_RAT Prostate tumor-overexpressed gene 1 protein homolog OS=Rattus norvegicus GN=Ptov1 PE=2 SV=1	0	98
Unigene45084_All	3435	1095	3171	1057	sp|Q15111|PLCL1_HUMAN Inactive phospholipase C-like protein 1 OS=Homo sapiens GN=PLCL1 PE=1 SV=3	0	97
CL1719.Contig6_All	302	389	255	85	sp|Q9DAZ9|ZFY19_MOUSE Zinc finger FYVE domain-containing protein 19 OS=Mus musculus GN=Zfyve19 PE=1 SV=2	6e-21	80
CL2447.Contig1_All	997	301	903	301	sp|Q9D6T0|NOSIP_MOUSE Nitric oxide synthase-interacting protein OS=Mus musculus GN=Nosip PE=2 SV=1	0	94
Unigene16790_All	271	1830	267	89	sp|Q92608|DOCK2_HUMAN Dedicator of cytokinesis protein 2 OS=Homo sapiens GN=DOCK2 PE=1 SV=2	9e-51	97
Unigene26208_All	1189	196	597	193	sp|Q06575|HP20_TAMSI Hibernation-associated plasma protein HP-20 OS=Tamias sibiricus PE=1 SV=1	5e-61	60
Unigene8117_All	8468	5183	8145	2715	sp|Q5T4S7|UBR4_HUMAN E3 ubiquitin-protein ligase UBR4 OS=Homo sapiens GN=UBR4 PE=1 SV=1	0	98
Unigene3390_All	472	691	123	42	sp|A8K979|ERI2_HUMAN ERI1 exoribonuclease 2 OS=Homo sapiens GN=ERI2 PE=2 SV=2	4e-10	79
Unigene1334_All	526	746	417	139	sp|Q9GKE7|CLCN5_PIG H(+)/Cl(-) exchange transporter 5 OS=Sus scrofa GN=CLCN5 PE=2 SV=1	1e-81	100
Unigene66566_All	528	827	507	169	sp|Q1XH10|SKDA1_HUMAN SKI/DACH domain-containing protein 1 OS=Homo sapiens GN=SKIDA1 PE=2 SV=1	1e-105	94
CL1881.Contig4_All	1927	570	1644	565	sp|Q8NCP5|ZBT44_HUMAN Zinc finger and BTB domain-containing protein 44 OS=Homo sapiens GN=ZBTB44 PE=1 SV=1	0	94
CL4159.Contig3_All	4007	882	2646	882	sp|Q02353|NDST1_RAT Bifunctional heparan sulfate N-deacetylase/N-sulfotransferase 1 OS=Rattus norvegicus GN=Ndst1 PE=1 SV=1	0	99
Unigene4419_All	1228	689	1005	335	sp|Q5T2E6|CJ076_HUMAN UPF0668 protein C10orf76 OS=Homo sapiens GN=C10orf76 PE=2 SV=1	0	99
Unigene86611_All	245	97	78	26	sp|Q99KC7|SMAGP_MOUSE Small cell adhesion glycoprotein OS=Mus musculus GN=Smagp PE=2 SV=2	1e-09	96
Unigene106799_All	273	1781	273	91	sp|O60292|SI1L3_HUMAN Signal-induced proliferation-associated 1-like protein 3 OS=Homo sapiens GN=SIPA1L3 PE=1 SV=3	1e-46	88
Unigene32861_All	815	1281	453	164	sp|P11369|POL2_MOUSE Retrovirus-related Pol polyprotein LINE-1 OS=Mus musculus GN=Pol PE=1 SV=2	1e-40	41
Unigene50229_All	431	349	282	94	sp|Q60866|PTER_MOUSE Phosphotriesterase-related protein OS=Mus musculus GN=Pter PE=2 SV=1	3e-54	89
CL288.Contig11_All	2454	291	849	283	sp|P17988|ST1A1_RAT Sulfotransferase 1A1 OS=Rattus norvegicus GN=Sult1a1 PE=1 SV=1	3e-149	79
CL118.Contig47_All	3236	1256	3234	1078	sp|Q810U4|NRCAM_MOUSE Neuronal cell adhesion molecule OS=Mus musculus GN=Nrcam PE=1 SV=2	0	94
Unigene14251_All	5220	1437	3732	1244	sp|O15440|MRP5_HUMAN Multidrug resistance-associated protein 5 OS=Homo sapiens GN=ABCC5 PE=1 SV=2	0	96
CL1427.Contig1_All	1707	352	780	260	sp|P24090|FETUA_RAT Alpha-2-HS-glycoprotein OS=Rattus norvegicus GN=Ahsg PE=1 SV=2	2e-144	78
CL1599.Contig5_All	1401	282	831	272	sp|O08564|LPP1_RAT Lipid phosphate phosphohydrolase 1 OS=Rattus norvegicus GN=Ppap2a PE=1 SV=1	7e-152	81
Unigene25708_All	381	933	174	58	sp|O95049|ZO3_HUMAN Tight junction protein ZO-3 OS=Homo sapiens GN=TJP3 PE=1 SV=2	1e-27	86
Unigene118683_All	278	3027	255	85	sp|Q9Y485|DMXL1_HUMAN DmX-like protein 1 OS=Homo sapiens GN=DMXL1 PE=1 SV=3	3e-54	98
Unigene19621_All	503	1515	501	170	sp|P53564|CUX1_MOUSE Homeobox protein cut-like 1 OS=Mus musculus GN=Cux1 PE=1 SV=3	2e-64	85
Unigene116964_All	326	609	324	109	sp|Q8NB42|ZN527_HUMAN Zinc finger protein 527 OS=Homo sapiens GN=ZNF527 PE=2 SV=2	3e-35	61
Unigene102692_All	214	1556	111	37	sp|Q9NRL2|BAZ1A_HUMAN Bromodomain adjacent to zinc finger domain protein 1A OS=Homo sapiens GN=BAZ1A PE=1 SV=2	4e-14	84
Unigene6090_All	4404	846	1824	609	sp|O15516|CLOCK_HUMAN Circadian locomoter output cycles protein kaput OS=Homo sapiens GN=CLOCK PE=1 SV=1	0	96
Unigene78_All	3540	1604	2595	865	sp|Q8NFA0|UBP32_HUMAN Ubiquitin carboxyl-terminal hydrolase 32 OS=Homo sapiens GN=USP32 PE=1 SV=1	0	95
Unigene25904_All	741	513	147	49	sp|P24453|CP1A2_MESAU Cytochrome P450 1A2 OS=Mesocricetus auratus GN=CYP1A2 PE=1 SV=4	1e-21	90
Unigene54259_All	613	1007	612	204	sp|Q63226|GRID2_RAT Glutamate receptor ionotropic, delta-2 OS=Rattus norvegicus GN=Grid2 PE=1 SV=2	6e-138	99
Unigene15295_All	270	667	267	89	sp|B2RYM0|ANGE1_RAT Protein angel homolog 1 OS=Rattus norvegicus GN=Angel1 PE=2 SV=2	3e-43	99
Unigene1287_All	614	251	510	170	sp|O95931|CBX7_HUMAN Chromobox protein homolog 7 OS=Homo sapiens GN=CBX7 PE=1 SV=1	1e-96	92
Unigene2197_All	1755	1759	1452	483	sp|Q6ZQH8|NU188_MOUSE Nucleoporin NUP188 homolog OS=Mus musculus GN=Nup188 PE=1 SV=2	0	95
Unigene72134_All	220	510	126	42	sp|P14580|CP4A6_RABIT Cytochrome P450 4A6 OS=Oryctolagus cuniculus GN=CYP4A6 PE=1 SV=1	6e-17	86
Unigene56866_All	916	833	378	120	sp|Q8BNJ2|ATS4_MOUSE A disintegrin and metalloproteinase with thrombospondin motifs 4 OS=Mus musculus GN=Adamts4 PE=2 SV=2	7e-37	70
Unigene126136_All	209	932	198	73	sp|P54277|PMS1_HUMAN PMS1 protein homolog 1 OS=Homo sapiens GN=PMS1 PE=1 SV=1	3e-10	49
Unigene70422_All	227	1417	225	75	sp|P54132|BLM_HUMAN Bloom syndrome protein OS=Homo sapiens GN=BLM PE=1 SV=1	6e-46	95
Unigene81179_All	634	4700	570	190	sp|Q9P2P6|STAR9_HUMAN StAR-related lipid transfer protein 9 OS=Homo sapiens GN=STARD9 PE=1 SV=3	3e-28	49
Unigene5900_All	738	459	465	155	sp|Q5EBA8|PCFT_RAT Proton-coupled folate transporter OS=Rattus norvegicus GN=Slc46a1 PE=2 SV=1	1e-60	87
Unigene79592_All	404	640	342	114	sp|O08688|CAN5_MOUSE Calpain-5 OS=Mus musculus GN=Capn5 PE=2 SV=1	7e-73	94
CL5523.Contig1_All	1175	215	636	212	sp|Q06576|HP25_TAMSI Hibernation-associated plasma protein HP-25 OS=Tamias sibiricus PE=1 SV=1	3e-60	63
Unigene47224_All	1156	189	477	158	sp|Q8C1R3|CQ050_MOUSE Uncharacterized protein C17orf50 homolog OS=Mus musculus PE=2 SV=1	2e-52	75
Unigene82890_All	342	388	216	72	sp|Q86XS5|ANGL5_HUMAN Angiopoietin-related protein 5 OS=Homo sapiens GN=ANGPTL5 PE=2 SV=3	1e-23	69
Unigene123480_All	200	4083	195	65	sp|Q8BW94|DYH3_MOUSE Dynein heavy chain 3, axonemal OS=Mus musculus GN=Dnah3 PE=1 SV=2	3e-36	97
CL1600.Contig2_All	1764	594	1431	501	sp|Q6UN15|FIP1_HUMAN Pre-mRNA 3'-end-processing factor FIP1 OS=Homo sapiens GN=FIP1L1 PE=1 SV=1	0	94
CL5679.Contig1_All	1528	942	1497	499	sp|Q3UV71|TMTC1_MOUSE Transmembrane and TPR repeat-containing protein 1 OS=Mus musculus GN=Tmtc1 PE=2 SV=2	0	89
Unigene25258_All	308	887	132	44	sp|P46935|NEDD4_MOUSE E3 ubiquitin-protein ligase NEDD4 OS=Mus musculus GN=Nedd4 PE=1 SV=3	1e-07	50
CL682.Contig3_All	2313	792	2109	709	sp|Q9Z1J2|NEK4_MOUSE Serine/threonine-protein kinase Nek4 OS=Mus musculus GN=Nek4 PE=2 SV=1	0	78
CL842.Contig1_All	2380	575	1713	570	sp|O88339|EPN1_RAT Epsin-1 OS=Rattus norvegicus GN=Epn1 PE=1 SV=1	0	96
Unigene18625_All	557	1984	546	224	sp|Q68DN1|CB016_HUMAN Uncharacterized protein C2orf16 OS=Homo sapiens GN=C2orf16 PE=1 SV=3	4e-44	48
Unigene91930_All	228	4981	183	61	sp|Q2PZL6|FAT4_MOUSE Protocadherin Fat 4 OS=Mus musculus GN=Fat4 PE=1 SV=2	3e-31	89
Unigene93466_All	429	843	426	142	sp|Q925I4|TS1R2_MOUSE Taste receptor type 1 member 2 OS=Mus musculus GN=Tas1r2 PE=2 SV=1	6e-86	90
Unigene89889_All	390	1260	168	57	sp|P08548|LIN1_NYCCO LINE-1 reverse transcriptase homolog OS=Nycticebus coucang PE=1 SV=1	4e-14	51
Unigene19705_All	1423	749	1254	414	sp|Q8R1F1|NIBL1_MOUSE Niban-like protein 1 OS=Mus musculus GN=Fam129b PE=1 SV=2	0	91
Unigene68132_All	313	276	312	104	sp|Q6ZRC1|CD050_HUMAN Uncharacterized protein C4orf50 OS=Homo sapiens GN=C4orf50 PE=2 SV=1	1e-33	63
Unigene123553_All	313	6306	312	104	sp|Q8WXG9|GPR98_HUMAN G-protein coupled receptor 98 OS=Homo sapiens GN=GPR98 PE=1 SV=2	3e-55	83
Unigene84883_All	270	910	270	90	sp|Q9ES64|USH1C_MOUSE Harmonin OS=Mus musculus GN=Ush1c PE=1 SV=1	3e-54	99
Unigene102293_All	259	1162	234	78	sp|Q9UNY4|TTF2_HUMAN Transcription termination factor 2 OS=Homo sapiens GN=TTF2 PE=1 SV=2	1e-39	81
Unigene96424_All	250	623	222	74	sp|Q6KAU8|A16L2_MOUSE Autophagy-related protein 16-2 OS=Mus musculus GN=Atg16l2 PE=2 SV=2	1e-12	78
Unigene518_All	1032	600	1029	344	sp|O95402|MED26_HUMAN Mediator of RNA polymerase II transcription subunit 26 OS=Homo sapiens GN=MED26 PE=1 SV=2	2e-178	87
Unigene15966_All	744	2646	741	249	sp|A2AKX3|SETX_MOUSE Probable helicase senataxin OS=Mus musculus GN=Setx PE=2 SV=1	1e-80	62
Unigene17418_All	304	345	285	95	sp|Q9UIB8|SLAF5_HUMAN SLAM family member 5 OS=Homo sapiens GN=CD84 PE=1 SV=1	6e-45	78
CL2078.Contig2_All	2424	526	1566	520	sp|Q64133|AOFA_MOUSE Amine oxidase [flavin-containing] A OS=Mus musculus GN=Maoa PE=1 SV=3	0	88
Unigene85815_All	495	436	492	164	sp|P55347|PKNX1_HUMAN Homeobox protein PKNOX1 OS=Homo sapiens GN=PKNOX1 PE=1 SV=3	1e-97	98
CL3260.Contig1_All	743	121	363	121	sp|Q5RDU7|YPEL5_PONAB Protein yippee-like 5 OS=Pongo abelii GN=YPEL5 PE=2 SV=1	1e-83	100
Unigene117697_All	330	875	327	109	sp|O76074|PDE5A_HUMAN cGMP-specific 3',5'-cyclic phosphodiesterase OS=Homo sapiens GN=PDE5A PE=1 SV=2	2e-66	96
CL4993.Contig2_All	9180	2789	7638	2546	sp|P60882|MEGF8_MOUSE Multiple epidermal growth factor-like domains protein 8 OS=Mus musculus GN=Megf8 PE=2 SV=2	0	98
CL6053.Contig1_All	705	870	87	29	sp|P31623|POL_JSRV Pol polyprotein OS=Sheep pulmonary adenomatosis virus GN=pol PE=3 SV=1	1e-08	79
Unigene100022_All	268	849	249	83	sp|Q15283|RASA2_HUMAN Ras GTPase-activating protein 2 OS=Homo sapiens GN=RASA2 PE=1 SV=2	3e-41	100
Unigene6047_All	4701	2090	4701	1579	sp|P35658|NU214_HUMAN Nuclear pore complex protein Nup214 OS=Homo sapiens GN=NUP214 PE=1 SV=2	0	76
Unigene75942_All	261	260	174	58	sp|Q5M9I6|MMTA2_RAT Multiple myeloma tumor-associated protein 2 homolog OS=Rattus norvegicus GN=Mmtag2 PE=2 SV=2	2e-35	98
CL1423.Contig2_All	2285	741	1128	376	sp|Q811U4|MFN1_MOUSE Mitofusin-1 OS=Mus musculus GN=Mfn1 PE=1 SV=3	0	96
CL9.Contig1_All	5073	1281	546	182	sp|P11369|POL2_MOUSE Retrovirus-related Pol polyprotein LINE-1 OS=Mus musculus GN=Pol PE=1 SV=2	1e-65	54
Unigene1039_All	621	557	579	190	sp|O35870|FANCC_RAT Fanconi anemia group C protein homolog OS=Rattus norvegicus GN=Fancc PE=2 SV=1	3e-64	70
CL4596.Contig1_All	1373	456	987	330	sp|Q9QZR0|RNF25_MOUSE E3 ubiquitin-protein ligase RNF25 OS=Mus musculus GN=Rnf25 PE=1 SV=2	9e-171	86
Unigene65015_All	371	1159	231	74	sp|Q6ZRH7|CTSRG_HUMAN Cation channel sperm-associated protein subunit gamma OS=Homo sapiens GN=CATSPERG PE=2 SV=3	3e-28	70
Unigene72489_All	253	2723	249	92	sp|O60281|ZN292_HUMAN Zinc finger protein 292 OS=Homo sapiens GN=ZNF292 PE=1 SV=3	1e-21	69
CL1837.Contig1_All	1521	347	990	330	sp|Q3UDR8|YIPF3_MOUSE Protein YIPF3 OS=Mus musculus GN=Yipf3 PE=1 SV=1	0	98
Unigene64405_All	549	3487	534	179	sp|Q7Z408|CSMD2_HUMAN CUB and sushi domain-containing protein 2 OS=Homo sapiens GN=CSMD2 PE=1 SV=2	2e-112	97
Unigene847_All	688	170	258	86	sp|Q9H609|ZN576_HUMAN Zinc finger protein 576 OS=Homo sapiens GN=ZNF576 PE=1 SV=1	6e-45	85
Unigene111375_All	212	300	186	62	sp|A8MTL3|CN164_HUMAN RING finger protein C14orf164 OS=Homo sapiens GN=C14orf164 PE=2 SV=1	4e-36	92
CL2587.Contig2_All	1809	455	1365	455	sp|Q9D379|HYEP_MOUSE Epoxide hydrolase 1 OS=Mus musculus GN=Ephx1 PE=1 SV=2	0	89
Unigene13240_All	276	1037	273	92	sp|Q9BX69|CARD6_HUMAN Caspase recruitment domain-containing protein 6 OS=Homo sapiens GN=CARD6 PE=1 SV=2	9e-35	74
Unigene106990_All	225	4753	222	74	sp|Q96M86|DNHD1_HUMAN Dynein heavy chain domain-containing protein 1 OS=Homo sapiens GN=DNHD1 PE=1 SV=2	1e-17	78
CL3460.Contig1_All	513	125	342	114	sp|Q8BQU3|ACN9_MOUSE Protein ACN9 homolog, mitochondrial OS=Mus musculus GN=Acn9 PE=2 SV=1	1e-67	88
Unigene316_All	990	468	987	329	sp|Q1JQC1|MFSD1_BOVIN Major facilitator superfamily domain-containing protein 1 OS=Bos taurus GN=MFSD1 PE=2 SV=1	0	93
Unigene17791_All	493	829	324	108	sp|P23508|CRCM_HUMAN Colorectal mutant cancer protein OS=Homo sapiens GN=MCC PE=1 SV=2	7e-51	96
Unigene4015_All	2841	1581	381	127	sp|Q811D2|ANR26_MOUSE Ankyrin repeat domain-containing protein 26 OS=Mus musculus GN=Ankrd26 PE=1 SV=2	7e-27	46
Unigene20089_All	946	716	630	210	sp|B2RYJ8|ESRP2_RAT Epithelial splicing regulatory protein 2 OS=Rattus norvegicus GN=Esrp2 PE=2 SV=1	3e-131	94
CL1734.Contig6_All	1101	521	657	217	sp|P31809|CEAM1_MOUSE Carcinoembryonic antigen-related cell adhesion molecule 1 OS=Mus musculus GN=Ceacam1 PE=1 SV=1	2e-79	68
Unigene33413_All	515	357	198	72	sp|P11260|TR22_MOUSE Putative transposase element L1Md-A101/L1Md-A102/L1Md-A2 OS=Mus musculus PE=1 SV=2	1e-13	51
Unigene2837_All	489	592	486	162	sp|P09217|KPCZ_RAT Protein kinase C zeta type OS=Rattus norvegicus GN=Prkcz PE=1 SV=2	6e-110	94
Unigene14459_All	855	2610	570	190	sp|Q9ULT8|HECD1_HUMAN E3 ubiquitin-protein ligase HECTD1 OS=Homo sapiens GN=HECTD1 PE=1 SV=3	2e-122	100
Unigene15156_All	469	1538	465	155	sp|Q8R5G7|ARAP3_MOUSE Arf-GAP with Rho-GAP domain, ANK repeat and PH domain-containing protein 3 OS=Mus musculus GN=Arap3 PE=1 SV=3	4e-61	97
Unigene29703_All	333	391	333	111	sp|Q5XIV0|FA46C_RAT Protein FAM46C OS=Rattus norvegicus GN=Fam46c PE=2 SV=1	3e-74	98
Unigene55866_All	356	303	294	98	sp|Q64244|CD38_RAT ADP-ribosyl cyclase 1 OS=Rattus norvegicus GN=Cd38 PE=2 SV=1	4e-49	78
Unigene97663_All	224	1304	192	64	sp|P08575|PTPRC_HUMAN Receptor-type tyrosine-protein phosphatase C OS=Homo sapiens GN=PTPRC PE=1 SV=2	1e-09	45
Unigene2417_All	954	333	906	301	sp|Q9DBB8|DHDH_MOUSE Trans-1,2-dihydrobenzene-1,2-diol dehydrogenase OS=Mus musculus GN=Dhdh PE=2 SV=1	0	81
Unigene121753_All	201	1137	198	66	sp|P20585|MSH3_HUMAN DNA mismatch repair protein Msh3 OS=Homo sapiens GN=MSH3 PE=1 SV=4	8e-31	83
Unigene59543_All	594	1993	288	96	sp|Q8CJ19|MICA3_MOUSE Protein-methionine sulfoxide oxidase MICAL3 OS=Mus musculus GN=Mical3 PE=1 SV=2	2e-51	99
Unigene8657_All	716	300	594	198	sp|Q91W61|FXL15_MOUSE F-box/LRR-repeat protein 15 OS=Mus musculus GN=Fbxl15 PE=1 SV=2	2e-134	99
Unigene61968_All	730	1026	693	231	sp|Q69ZB0|LRCC1_MOUSE Leucine-rich repeat and coiled-coil domain-containing protein 1 OS=Mus musculus GN=Lrrcc1 PE=2 SV=2	2e-97	88
CL1801.Contig1_All	1774	905	609	203	sp|Q6ZPK7|LST2_MOUSE Lateral signaling target protein 2 homolog OS=Mus musculus GN=Zfyve28 PE=1 SV=2	1e-129	94
Unigene11368_All	914	381	150	50	sp|Q8NFJ8|BHE22_HUMAN Class E basic helix-loop-helix protein 22 OS=Homo sapiens GN=BHLHE22 PE=2 SV=1	3e-24	100
Unigene3823_All	394	538	393	131	sp|Q8BI73|ZN775_MOUSE Zinc finger protein 775 OS=Mus musculus GN=Znf775 PE=2 SV=1	5e-80	92
CL5633.Contig2_All	2413	626	1878	626	sp|P07722|MAG_RAT Myelin-associated glycoprotein OS=Rattus norvegicus GN=Mag PE=1 SV=1	0	97
Unigene66532_All	438	717	432	144	sp|Q6R3M4|POLI_MOUSE DNA polymerase iota OS=Mus musculus GN=Poli PE=1 SV=1	7e-83	87
Unigene1931_All	556	1320	453	153	sp|Q10571|MN1_HUMAN Probable tumor suppressor protein MN1 OS=Homo sapiens GN=MN1 PE=1 SV=3	3e-56	84
Unigene91160_All	383	421	219	73	sp|Q9UI42|CBPA4_HUMAN Carboxypeptidase A4 OS=Homo sapiens GN=CPA4 PE=1 SV=2	3e-42	93
CL3997.Contig2_All	759	411	663	221	sp|Q4V8K5|BROX_RAT BRO1 domain-containing protein BROX OS=Rattus norvegicus GN=Brox PE=2 SV=1	4e-154	95
CL4181.Contig2_All	1475	223	255	85	sp|P13745|GSTA1_MOUSE Glutathione S-transferase A1 OS=Mus musculus GN=Gsta1 PE=1 SV=2	4e-27	75
Unigene24114_All	588	566	510	171	sp|Q9BZB8|CPEB1_HUMAN Cytoplasmic polyadenylation element-binding protein 1 OS=Homo sapiens GN=CPEB1 PE=1 SV=1	9e-97	95
CL4748.Contig2_All	1242	492	477	159	sp|Q9Y6P5|SESN1_HUMAN Sestrin-1 OS=Homo sapiens GN=SESN1 PE=1 SV=2	1e-106	98
Unigene67701_All	1214	485	1212	404	sp|Q8VEJ4|NLE1_MOUSE Notchless protein homolog 1 OS=Mus musculus GN=Nle1 PE=2 SV=4	0	97
Unigene876_All	365	826	363	121	sp|Q9TSP2|TLR4_PAPAN Toll-like receptor 4 OS=Papio anubis GN=TLR4 PE=3 SV=1	2e-52	77
Unigene25967_All	385	716	132	44	sp|B2RYJ8|ESRP2_RAT Epithelial splicing regulatory protein 2 OS=Rattus norvegicus GN=Esrp2 PE=2 SV=1	1e-15	82
Unigene30344_All	274	358	270	90	sp|Q5SV06|SPT22_MOUSE Spermatogenesis-associated protein 22 OS=Mus musculus GN=Spata22 PE=2 SV=1	4e-50	83
Unigene59922_All	983	936	936	312	sp|Q8NCU4|K1407_HUMAN Coiled-coil domain-containing protein KIAA1407 OS=Homo sapiens GN=KIAA1407 PE=2 SV=1	6e-137	75
Unigene1758_All	334	318	240	80	sp|Q8TC12|RDH11_HUMAN Retinol dehydrogenase 11 OS=Homo sapiens GN=RDH11 PE=1 SV=2	5e-43	88
Unigene8568_All	1258	1352	1218	406	sp|Q6ZPR6|IBTK_MOUSE Inhibitor of Bruton tyrosine kinase OS=Mus musculus GN=Ibtk PE=1 SV=3	0	80
Unigene12779_All	1388	329	930	310	sp|Q8WZ19|BACD1_HUMAN BTB/POZ domain-containing adapter for CUL3-mediated RhoA degradation protein 1 OS=Homo sapiens GN=KCTD13 PE=1 SV=1	0	96
Unigene11496_All	2010	407	1149	382	sp|P49129|LAMP1_CRIGR Lysosome-associated membrane glycoprotein 1 OS=Cricetulus griseus GN=LAMP1 PE=2 SV=1	7e-166	75
Unigene44378_All	407	1742	405	135	sp|Q9NQX4|MYO5C_HUMAN Unconventional myosin-Vc OS=Homo sapiens GN=MYO5C PE=1 SV=2	3e-81	92
Unigene36775_All	348	723	114	38	sp|P79832|ARNT_ONCMY Aryl hydrocarbon receptor nuclear translocator OS=Oncorhynchus mykiss GN=arnt PE=1 SV=1	9e-17	100
CL1719.Contig2_All	1224	389	825	275	sp|Q9DAZ9|ZFY19_MOUSE Zinc finger FYVE domain-containing protein 19 OS=Mus musculus GN=Zfyve19 PE=1 SV=2	9e-127	83
Unigene93090_All	368	730	363	124	sp|Q8TDW5|SYTL5_HUMAN Synaptotagmin-like protein 5 OS=Homo sapiens GN=SYTL5 PE=1 SV=1	2e-41	69
CL836.Contig1_All	1156	270	819	270	sp|Q9CQ56|USE1_MOUSE Vesicle transport protein USE1 OS=Mus musculus GN=Use1 PE=2 SV=1	1e-157	87
Unigene13983_All	447	1674	444	148	sp|Q7TPQ3|SHPRH_MOUSE E3 ubiquitin-protein ligase SHPRH OS=Mus musculus GN=Shprh PE=1 SV=1	2e-89	97
Unigene37150_All	896	183	456	152	sp|Q8NI32|LPD6B_HUMAN Ly6/PLAUR domain-containing protein 6B OS=Homo sapiens GN=LYPD6B PE=2 SV=1	5e-99	91
Unigene60060_All	865	999	861	288	sp|Q9NQ36|SCUB2_HUMAN Signal peptide, CUB and EGF-like domain-containing protein 2 OS=Homo sapiens GN=SCUBE2 PE=2 SV=2	0	93
Unigene65527_All	248	1048	246	82	sp|Q3V1N1|MFHA1_MOUSE Malignant fibrous histiocytoma-amplified sequence 1 homolog OS=Mus musculus GN=Mfhas1 PE=2 SV=2	3e-44	95
Unigene14222_All	1230	1673	1227	360	sp|Q5VZ89|DEN4C_HUMAN DENN domain-containing protein 4C OS=Homo sapiens GN=DENND4C PE=1 SV=2	2e-149	72
Unigene60671_All	497	1972	495	165	sp|P35748|MYH11_RABIT Myosin-11 OS=Oryctolagus cuniculus GN=MYH11 PE=2 SV=2	1e-114	100
CL992.Contig5_All	1095	382	885	322	sp|Q5NVN8|RFOX1_PONAB RNA binding protein fox-1 homolog 1 OS=Pongo abelii GN=RBFOX1 PE=2 SV=1	4e-144	90
Unigene11300_All	470	430	456	152	sp|P23359|BMP7_MOUSE Bone morphogenetic protein 7 OS=Mus musculus GN=Bmp7 PE=1 SV=2	3e-104	99
Unigene6508_All	2532	2388	1671	557	sp|Q9QWN8|SPTN2_RAT Spectrin beta chain, non-erythrocytic 2 OS=Rattus norvegicus GN=Sptbn2 PE=1 SV=2	0	99
Unigene85492_All	282	622	156	52	sp|Q60443|KIFC1_CRIGR Kinesin-like protein KIFC1 OS=Cricetulus griseus PE=2 SV=1	4e-25	92
Unigene5777_All	641	689	639	215	sp|P0C7T5|ATX1L_HUMAN Ataxin-1-like OS=Homo sapiens GN=ATXN1L PE=1 SV=1	1e-137	96
Unigene7889_All	937	169	351	114	sp|Q9CYZ6|CS060_MOUSE Uncharacterized protein C19orf60 homolog OS=Mus musculus PE=2 SV=1	2e-54	79
Unigene126310_All	208	298	162	54	sp|P01895|HA1Y_MOUSE H-2 class I histocompatibility antigen, alpha chain (Fragment) OS=Mus musculus GN=H2-D1 PE=2 SV=1	5e-10	50
Unigene46551_All	679	1972	675	224	sp|Q12888|TP53B_HUMAN Tumor suppressor p53-binding protein 1 OS=Homo sapiens GN=TP53BP1 PE=1 SV=2	2e-106	79
Unigene17708_All	457	2215	456	152	sp|P97479|MYO7A_MOUSE Unconventional myosin-VIIa OS=Mus musculus GN=Myo7a PE=1 SV=2	2e-100	99
Unigene41810_All	285	595	129	43	sp|A7MB73|GT253_BOVIN Probable inactive glycosyltransferase 25 family member 3 OS=Bos taurus GN=CERCAM PE=2 SV=1	4e-19	95
Unigene56061_All	222	553	222	74	sp|A1L1L7|ZN426_RAT Zinc finger protein 426 OS=Rattus norvegicus GN=Znf426 PE=2 SV=1	5e-42	93
CL1050.Contig1_All	1195	313	939	313	sp|Q63486|RRAGA_RAT Ras-related GTP-binding protein A OS=Rattus norvegicus GN=Rraga PE=1 SV=1	0	100
Unigene17466_All	1149	1045	1146	381	sp|Q6PJG2|EMSA1_HUMAN ELM2 and SANT domain-containing protein 1 OS=Homo sapiens GN=ELMSAN1 PE=1 SV=2	0	91
Unigene48220_All	2421	239	651	214	sp|Q9QZB1|RGS20_MOUSE Regulator of G-protein signaling 20 OS=Mus musculus GN=Rgs20 PE=1 SV=1	1e-103	86
Unigene12139_All	4541	820	2463	820	sp|Q61165|SL9A1_MOUSE Sodium/hydrogen exchanger 1 OS=Mus musculus GN=Slc9a1 PE=1 SV=1	0	95
Unigene46929_All	559	329	144	48	sp|Q6ZT52|FA43B_HUMAN Protein FAM43B OS=Homo sapiens GN=FAM43B PE=2 SV=1	1e-11	94
CL61.Contig12_All	3694	807	2433	807	sp|Q9DCB4|ARP21_MOUSE cAMP-regulated phosphoprotein 21 OS=Mus musculus GN=Arpp21 PE=1 SV=2	0	83
Unigene24655_All	230	905	228	76	sp|Q99MB1|TLR3_MOUSE Toll-like receptor 3 OS=Mus musculus GN=Tlr3 PE=1 SV=2	3e-43	91
Unigene110633_All	254	631	252	84	sp|Q91WU4|TMCO4_MOUSE Transmembrane and coiled-coil domain-containing protein 4 OS=Mus musculus GN=Tmco4 PE=2 SV=2	4e-48	96
Unigene51510_All	256	2506	252	84	sp|Q96JM2|ZN462_HUMAN Zinc finger protein 462 OS=Homo sapiens GN=ZNF462 PE=1 SV=3	4e-47	99
Unigene6250_All	2154	880	1347	455	sp|Q6PAJ3|GAREL_MOUSE GRB2-associated and regulator of MAPK protein-like OS=Mus musculus GN=Gareml PE=2 SV=2	0	84
Unigene61212_All	469	614	468	156	sp|Q9D2H2|KAD7_MOUSE Adenylate kinase 7 OS=Mus musculus GN=Ak7 PE=2 SV=1	7e-59	90
CL3801.Contig2_All	344	966	192	65	sp|Q5R8X7|M3K13_PONAB Mitogen-activated protein kinase kinase kinase 13 OS=Pongo abelii GN=MAP3K13 PE=2 SV=1	1e-22	74
Unigene9153_All	500	311	372	124	sp|Q8VDG5|PPCS_MOUSE Phosphopantothenate--cysteine ligase OS=Mus musculus GN=Ppcs PE=2 SV=1	3e-63	94
Unigene72177_All	319	211	132	44	sp|P03387|ENV_MSVFB Envelope glycoprotein (Fragment) OS=FBJ murine osteosarcoma virus GN=env PE=3 SV=1	8e-12	64
CL422.Contig19_All	2280	1180	999	356	sp|Q3UTJ2|SRBS2_MOUSE Sorbin and SH3 domain-containing protein 2 OS=Mus musculus GN=Sorbs2 PE=1 SV=2	0	86
Unigene696_All	489	303	486	162	sp|P55210|CASP7_HUMAN Caspase-7 OS=Homo sapiens GN=CASP7 PE=1 SV=1	1e-104	88
Unigene34329_All	345	1806	336	113	sp|Q9BY89|K1671_HUMAN Uncharacterized protein KIAA1671 OS=Homo sapiens GN=KIAA1671 PE=1 SV=2	9e-14	44
Unigene117395_All	206	5596	204	68	sp|Q9NU22|MDN1_HUMAN Midasin OS=Homo sapiens GN=MDN1 PE=1 SV=2	6e-30	81
Unigene46586_All	2262	589	1770	589	sp|Q9ERZ3|ACM3_MOUSE Muscarinic acetylcholine receptor M3 OS=Mus musculus GN=Chrm3 PE=2 SV=1	0	94
CL2354.Contig8_All	2699	472	1392	469	sp|Q6PHR2|ULK3_HUMAN Serine/threonine-protein kinase ULK3 OS=Homo sapiens GN=ULK3 PE=1 SV=2	0	90
Unigene16220_All	1741	226	621	206	sp|Q9D0E3|LYSM1_MOUSE LysM and putative peptidoglycan-binding domain-containing protein 1 OS=Mus musculus GN=Lysmd1 PE=1 SV=1	6e-103	83
Unigene38635_All	522	1548	141	47	sp|Q62240|KDM5D_MOUSE Lysine-specific demethylase 5D OS=Mus musculus GN=Kdm5d PE=2 SV=2	1e-24	100
Unigene46223_All	1187	199	597	199	sp|P37805|TAGL3_RAT Transgelin-3 OS=Rattus norvegicus GN=Tagln3 PE=1 SV=2	4e-145	100
Unigene104117_All	346	2725	345	115	sp|Q14315|FLNC_HUMAN Filamin-C OS=Homo sapiens GN=FLNC PE=1 SV=3	4e-70	100
Unigene27426_All	247	268	246	82	sp|Q63264|IL1B_RAT Interleukin-1 beta OS=Rattus norvegicus GN=Il1b PE=2 SV=1	2e-43	88
Unigene48665_All	821	2365	819	273	sp|O88427|CAC1H_MOUSE Voltage-dependent T-type calcium channel subunit alpha-1H OS=Mus musculus GN=Cacna1h PE=2 SV=3	8e-133	90
Unigene37483_All	252	366	153	51	sp|P17490|INHA_RAT Inhibin alpha chain OS=Rattus norvegicus GN=Inha PE=2 SV=1	6e-18	75
Unigene27463_All	492	482	489	163	sp|Q3UZ09|C1RL_MOUSE Complement C1r subcomponent-like protein OS=Mus musculus GN=C1rl PE=1 SV=1	4e-83	85
Unigene93663_All	392	1265	387	134	sp|Q562F6|SGOL2_HUMAN Shugoshin-like 2 OS=Homo sapiens GN=SGOL2 PE=1 SV=2	2e-32	55
Unigene15570_All	987	467	741	250	sp|Q5R780|PSN1_PONAB Presenilin-1 OS=Pongo abelii GN=PSEN1 PE=2 SV=1	1e-126	93
Unigene96164_All	245	6298	243	81	sp|Q8VHN7|GPR98_MOUSE G-protein coupled receptor 98 OS=Mus musculus GN=Gpr98 PE=2 SV=1	6e-44	95
Unigene106491_All	220	176	219	73	sp|Q4G0W2|DUS28_HUMAN Dual specificity phosphatase 28 OS=Homo sapiens GN=DUSP28 PE=2 SV=1	1e-42	92
Unigene12107_All	2966	592	1680	560	sp|Q9R194|CRY2_MOUSE Cryptochrome-2 OS=Mus musculus GN=Cry2 PE=1 SV=1	0	96
Unigene113635_All	227	926	225	75	sp|Q3UW53|NIBAN_MOUSE Protein Niban OS=Mus musculus GN=Fam129a PE=1 SV=2	1e-34	87
Unigene48016_All	1308	519	711	237	sp|Q8R3I2|MBOA2_MOUSE Lysophospholipid acyltransferase 2 OS=Mus musculus GN=Mboat2 PE=1 SV=1	4e-148	88
Unigene7693_All	433	76	228	76	sp|P62309|RUXG_MOUSE Small nuclear ribonucleoprotein G OS=Mus musculus GN=Snrpg PE=1 SV=1	3e-48	100
Unigene14053_All	3665	1038	3114	1038	sp|Q9EPL8|IPO7_MOUSE Importin-7 OS=Mus musculus GN=Ipo7 PE=1 SV=2	0	99
CL4953.Contig1_All	3423	718	1158	391	sp|Q9UPU9|SMAG1_HUMAN Protein Smaug homolog 1 OS=Homo sapiens GN=SAMD4A PE=1 SV=3	0	92
Unigene2299_All	1388	627	1146	382	sp|Q61233|PLSL_MOUSE Plastin-2 OS=Mus musculus GN=Lcp1 PE=1 SV=4	0	99
Unigene24689_All	322	786	276	92	sp|Q9ERK0|RIPK4_MOUSE Receptor-interacting serine/threonine-protein kinase 4 OS=Mus musculus GN=Ripk4 PE=1 SV=2	1e-30	93
CL5761.Contig1_All	946	1070	615	210	sp|Q9ES34|UBE3B_MOUSE Ubiquitin-protein ligase E3B OS=Mus musculus GN=Ube3b PE=2 SV=3	7e-104	80
Unigene39370_All	389	407	348	116	sp|Q5RC79|ZFP1_PONAB Zinc finger protein 1 homolog OS=Pongo abelii GN=ZFP1 PE=2 SV=1	6e-69	91
Unigene54442_All	277	278	234	78	sp|Q96CS2|HAUS1_HUMAN HAUS augmin-like complex subunit 1 OS=Homo sapiens GN=HAUS1 PE=1 SV=1	5e-42	91
CL2368.Contig2_All	3580	852	2550	852	sp|Q8BMD2|DZIP1_MOUSE Zinc finger protein DZIP1 OS=Mus musculus GN=Dzip1 PE=2 SV=3	0	80
CL2036.Contig1_All	1838	353	1032	351	sp|Q9D6J4|NECA3_MOUSE N-terminal EF-hand calcium-binding protein 3 OS=Mus musculus GN=Necab3 PE=2 SV=2	0	86
Unigene97890_All	382	1288	381	127	sp|Q9BZ76|CNTP3_HUMAN Contactin-associated protein-like 3 OS=Homo sapiens GN=CNTNAP3 PE=2 SV=3	7e-67	76
Unigene27313_All	406	662	402	134	sp|Q8IYS0|GRM1C_HUMAN GRAM domain-containing protein 1C OS=Homo sapiens GN=GRAMD1C PE=2 SV=2	2e-51	73
Unigene37558_All	1871	488	1416	473	sp|Q3U6K5|SPAT6_MOUSE Spermatogenesis-associated protein 6 OS=Mus musculus GN=Spata6 PE=1 SV=2	0	93
CL1014.Contig2_All	828	114	135	46	sp|Q96I23|PREY_HUMAN Protein preY, mitochondrial OS=Homo sapiens GN=PYURF PE=1 SV=1	3e-24	87
Unigene43991_All	508	222	273	91	sp|Q5E9G0|GSTA4_BOVIN Glutathione S-transferase A4 OS=Bos taurus GN=GSTA4 PE=2 SV=1	4e-56	93
Unigene20125_All	2038	3546	231	77	sp|Q70CQ2|UBP34_HUMAN Ubiquitin carboxyl-terminal hydrolase 34 OS=Homo sapiens GN=USP34 PE=1 SV=2	1e-39	100
Unigene46729_All	365	2030	363	121	sp|Q8IZD9|DOCK3_HUMAN Dedicator of cytokinesis protein 3 OS=Homo sapiens GN=DOCK3 PE=1 SV=1	2e-77	100
CL1980.Contig3_All	270	980	258	86	sp|Q9P0K7|RAI14_HUMAN Ankycorbin OS=Homo sapiens GN=RAI14 PE=1 SV=2	7e-41	84
Unigene47689_All	261	471	105	35	sp|Q4R8G6|MEIOB_MACFA Meiosis-specific with OB domain-containing protein OS=Macaca fascicularis GN=MEIOB PE=2 SV=1	2e-15	94
Unigene76748_All	624	667	303	101	sp|Q99041|TGM4_RAT Protein-glutamine gamma-glutamyltransferase 4 OS=Rattus norvegicus GN=Tgm4 PE=1 SV=2	2e-35	58
CL1450.Contig2_All	820	261	576	192	sp|Q7TNB2|TNNT1_RAT Troponin T, slow skeletal muscle OS=Rattus norvegicus GN=Tnnt1 PE=2 SV=3	2e-90	99
Unigene3489_All	625	2856	624	208	sp|Q9ESE1|LRBA_MOUSE Lipopolysaccharide-responsive and beige-like anchor protein OS=Mus musculus GN=Lrba PE=1 SV=1	8e-122	99
CL3101.Contig3_All	729	1252	726	242	sp|Q80VC9|CAMP3_MOUSE Calmodulin-regulated spectrin-associated protein 3 OS=Mus musculus GN=Camsap3 PE=1 SV=1	3e-122	94
Unigene18374_All	656	307	654	218	sp|O70579|PM34_MOUSE Peroxisomal membrane protein PMP34 OS=Mus musculus GN=Slc25a17 PE=2 SV=1	1e-123	99
CL5170.Contig2_All	1784	482	828	273	sp|Q5PQL8|F149B_RAT Protein FAM149B1 OS=Rattus norvegicus GN=Fam149b1 PE=2 SV=1	5e-171	88
CL3644.Contig2_All	6164	640	1920	640	sp|Q8C031|LRC4C_MOUSE Leucine-rich repeat-containing protein 4C OS=Mus musculus GN=Lrrc4c PE=1 SV=2	0	99
Unigene57732_All	541	440	528	176	sp|Q5RB45|ENPP6_PONAB Ectonucleotide pyrophosphatase/phosphodiesterase family member 6 OS=Pongo abelii GN=ENPP6 PE=2 SV=2	8e-111	94
Unigene728_All	288	599	255	85	sp|Q9CXE0|PRDM5_MOUSE PR domain zinc finger protein 5 OS=Mus musculus GN=Prdm5 PE=2 SV=2	3e-36	72
Unigene41485_All	478	774	429	143	sp|P97680|RIN1_RAT Ras and Rab interactor 1 OS=Rattus norvegicus GN=Rin1 PE=2 SV=2	3e-44	92
Unigene110707_All	431	594	429	143	sp|Q9BWM5|ZN416_HUMAN Zinc finger protein 416 OS=Homo sapiens GN=ZNF416 PE=2 SV=1	4e-61	69
Unigene12681_All	1057	255	357	123	sp|Q4R8Y8|RU2A_MACFA U2 small nuclear ribonucleoprotein A' OS=Macaca fascicularis GN=SNRPA1 PE=2 SV=1	5e-54	86
Unigene42586_All	2162	783	1287	429	sp|Q5RDR5|FAM5B_PONAB Protein FAM5B OS=Pongo abelii GN=FAM5B PE=2 SV=1	0	98
Unigene608_All	1319	920	1176	392	sp|Q96S15|WDR24_HUMAN WD repeat-containing protein 24 OS=Homo sapiens GN=WDR24 PE=1 SV=1	0	95
Unigene11494_All	1545	330	903	301	sp|Q8N5I4|DHRSX_HUMAN Dehydrogenase/reductase SDR family member on chromosome X OS=Homo sapiens GN=DHRSX PE=2 SV=2	7e-151	74
Unigene595_All	1043	308	918	306	sp|Q9DD16|NUD22_MOUSE Nucleoside diphosphate-linked moiety X motif 22 OS=Mus musculus GN=Nudt22 PE=2 SV=1	4e-169	90
Unigene6076_All	1390	544	1275	425	sp|Q5VTE6|ANGE2_HUMAN Protein angel homolog 2 OS=Homo sapiens GN=ANGEL2 PE=2 SV=1	0	88
Unigene2469_All	3580	583	1389	464	sp|Q5JTV8|TOIP1_HUMAN Torsin-1A-interacting protein 1 OS=Homo sapiens GN=TOR1AIP1 PE=1 SV=2	0	77
CL3036.Contig3_All	5257	1077	1830	616	sp|Q13905|RPGF1_HUMAN Rap guanine nucleotide exchange factor 1 OS=Homo sapiens GN=RAPGEF1 PE=1 SV=3	0	91
Unigene48706_All	633	885	492	164	sp|Q811G0|PTHB1_MOUSE Protein PTHB1 OS=Mus musculus GN=Bbs9 PE=2 SV=2	7e-82	88
Unigene11258_All	319	2535	315	105	sp|Q0KL00|PIEZ1_RAT Piezo-type mechanosensitive ion channel component 1 OS=Rattus norvegicus GN=Piezo1 PE=2 SV=3	6e-51	97
Unigene41092_All	981	1425	600	200	sp|P59240|NPHP4_MOUSE Nephrocystin-4 OS=Mus musculus GN=Nphp4 PE=1 SV=2	7e-122	91
CL862.Contig2_All	935	493	510	170	sp|Q11136|PEPD_MOUSE Xaa-Pro dipeptidase OS=Mus musculus GN=Pepd PE=2 SV=3	3e-101	96
Unigene23154_All	417	1075	414	138	sp|Q12968|NFAC3_HUMAN Nuclear factor of activated T-cells, cytoplasmic 3 OS=Homo sapiens GN=NFATC3 PE=1 SV=1	1e-90	100
CL1076.Contig1_All	1749	501	1500	500	sp|Q8BKZ9|ODPX_MOUSE Pyruvate dehydrogenase protein X component, mitochondrial OS=Mus musculus GN=Pdhx PE=2 SV=1	0	85
CL3962.Contig2_All	1580	670	1275	447	sp|O54701|NCKX2_RAT Sodium/potassium/calcium exchanger 2 OS=Rattus norvegicus GN=Slc24a2 PE=2 SV=1	0	88
Unigene100190_All	348	1800	123	41	sp|Q9BYP7|WNK3_HUMAN Serine/threonine-protein kinase WNK3 OS=Homo sapiens GN=WNK3 PE=1 SV=3	2e-16	90
Unigene8027_All	4836	1346	2886	934	sp|Q920R4|GASP1_RAT G-protein coupled receptor-associated sorting protein 1 OS=Rattus norvegicus GN=Gprasp1 PE=1 SV=1	0	63
Unigene212_All	1162	725	951	317	sp|Q4R708|NAA35_MACFA N-alpha-acetyltransferase 35, NatC auxiliary subunit OS=Macaca fascicularis GN=NAA35 PE=2 SV=1	0	97
Unigene888_All	271	1757	267	89	sp|O70481|UBR1_MOUSE E3 ubiquitin-protein ligase UBR1 OS=Mus musculus GN=Ubr1 PE=1 SV=2	8e-54	98
Unigene10576_All	1504	1328	1503	499	sp|Q8CHB8|TTLL5_MOUSE Tubulin polyglutamylase TTLL5 OS=Mus musculus GN=Ttll5 PE=2 SV=3	0	91
Unigene3024_All	467	481	411	138	sp|Q9NUP7|TRM13_HUMAN tRNA guanosine-2'-O-methyltransferase TRM13 homolog OS=Homo sapiens GN=TRMT13 PE=1 SV=2	4e-74	83
Unigene13035_All	913	1052	336	112	sp|P53569|CEBPZ_MOUSE CCAAT/enhancer-binding protein zeta OS=Mus musculus GN=Cebpz PE=2 SV=2	6e-64	88
CL2481.Contig1_All	2250	959	1947	648	sp|Q5RBF2|NED4L_PONAB E3 ubiquitin-protein ligase NEDD4-like OS=Pongo abelii GN=NEDD4L PE=2 SV=1	0	97
Unigene63603_All	517	730	513	171	sp|Q8CDJ8|STON1_MOUSE Stonin-1 OS=Mus musculus GN=Ston1 PE=2 SV=2	1e-92	90
Unigene27246_All	663	552	642	214	sp|Q2KIV1|S22A9_BOVIN Solute carrier family 22 member 9 OS=Bos taurus GN=SLC22A9 PE=2 SV=1	3e-69	66
Unigene49768_All	1383	1480	1380	460	sp|Q4TU93|MRC2_RAT C-type mannose receptor 2 OS=Rattus norvegicus GN=Mrc2 PE=1 SV=1	0	90
Unigene129223_All	224	1281	222	74	sp|P11369|POL2_MOUSE Retrovirus-related Pol polyprotein LINE-1 OS=Mus musculus GN=Pol PE=1 SV=2	1e-19	61
Unigene9899_All	449	1137	447	150	sp|P78524|ST5_HUMAN Suppression of tumorigenicity 5 protein OS=Homo sapiens GN=ST5 PE=1 SV=3	4e-52	81
Unigene86082_All	255	975	249	83	sp|Q0VCR7|C1TM_BOVIN Monofunctional C1-tetrahydrofolate synthase, mitochondrial OS=Bos taurus GN=MTHFD1L PE=2 SV=2	1e-41	86
Unigene100156_All	218	928	177	59	sp|Q68D51|DEN2C_HUMAN DENN domain-containing protein 2C OS=Homo sapiens GN=DENND2C PE=1 SV=2	9e-35	100
Unigene34083_All	252	796	249	83	sp|Q6PB90|PCDBE_MOUSE Protocadherin beta-14 OS=Mus musculus GN=Pcdhb14 PE=1 SV=2	3e-38	77
Unigene96985_All	348	1840	285	95	sp|Q5DTZ0|NYNRI_MOUSE Protein NYNRIN OS=Mus musculus GN=Nynrin PE=1 SV=2	3e-36	84
CL5199.Contig1_All	1868	322	315	105	sp|Q96NB2|SFXN2_HUMAN Sideroflexin-2 OS=Homo sapiens GN=SFXN2 PE=1 SV=2	3e-53	87
Unigene47507_All	2842	354	1062	354	sp|Q9D4C9|CLVS1_MOUSE Clavesin-1 OS=Mus musculus GN=Clvs1 PE=2 SV=1	0	98
Unigene38561_All	437	449	252	84	sp|Q8K1P9|FADS3_RAT Fatty acid desaturase 3 OS=Rattus norvegicus GN=Fads3 PE=2 SV=1	3e-52	99
Unigene57583_All	339	1281	156	52	sp|P11369|POL2_MOUSE Retrovirus-related Pol polyprotein LINE-1 OS=Mus musculus GN=Pol PE=1 SV=2	4e-08	48
Unigene9534_All	1708	354	1062	354	sp|Q6AXM8|PON2_RAT Serum paraoxonase/arylesterase 2 OS=Rattus norvegicus GN=Pon2 PE=2 SV=1	0	94
Unigene28691_All	262	494	258	86	sp|Q8BQX5|TMCO6_MOUSE Transmembrane and coiled-coil domain-containing protein 6 OS=Mus musculus GN=Tmco6 PE=2 SV=2	6e-46	92
CL675.Contig1_All	763	160	480	160	sp|P0C2C1|RM30_RAT 39S ribosomal protein L30, mitochondrial OS=Rattus norvegicus GN=Mrpl30 PE=1 SV=1	5e-95	85
Unigene49049_All	1053	797	972	324	sp|Q96PB1|CASD1_HUMAN CAS1 domain-containing protein 1 OS=Homo sapiens GN=CASD1 PE=2 SV=1	0	97
Unigene45110_All	313	502	156	52	sp|O00238|BMR1B_HUMAN Bone morphogenetic protein receptor type-1B OS=Homo sapiens GN=BMPR1B PE=1 SV=1	1e-28	100
Unigene45313_All	446	292	66	22	sp|Q6AYP7|5NT3L_RAT Cytosolic 5'-nucleotidase III-like protein OS=Rattus norvegicus GN=Nt5c3l PE=2 SV=1	4e-06	95
Unigene17600_All	1143	169	450	150	sp|P70097|C560_CRIGR Succinate dehydrogenase cytochrome b560 subunit, mitochondrial OS=Cricetulus griseus GN=SDHC PE=2 SV=1	4e-90	84
Unigene982_All	1073	2353	1068	356	sp|Q4AC94|C2CD3_HUMAN C2 domain-containing protein 3 OS=Homo sapiens GN=C2CD3 PE=1 SV=4	0	81
Unigene68812_All	756	1445	753	251	sp|Q6YHK3|CD109_HUMAN CD109 antigen OS=Homo sapiens GN=CD109 PE=1 SV=2	2e-137	83
Unigene74805_All	386	1292	381	128	sp|Q9BX66|SRBS1_HUMAN Sorbin and SH3 domain-containing protein 1 OS=Homo sapiens GN=SORBS1 PE=1 SV=3	2e-39	82
Unigene45571_All	1668	190	570	190	sp|P62168|NCS1_RAT Neuronal calcium sensor 1 OS=Rattus norvegicus GN=Ncs1 PE=1 SV=2	2e-132	100
Unigene473_All	1045	1026	459	152	sp|A4D0V7|CPED1_HUMAN Cadherin-like and PC-esterase domain-containing protein 1 OS=Homo sapiens GN=CPED1 PE=2 SV=1	1e-75	81
Unigene38540_All	1550	631	1311	436	sp|Q8K0Z9|GP153_MOUSE Probable G-protein coupled receptor 153 OS=Mus musculus GN=Gpr153 PE=2 SV=2	0	93
Unigene139_All	3069	411	1233	411	sp|Q5R7K2|ZFY27_PONAB Protrudin OS=Pongo abelii GN=ZFYVE27 PE=2 SV=1	0	92
Unigene12520_All	1609	2839	1608	536	sp|P21359|NF1_HUMAN Neurofibromin OS=Homo sapiens GN=NF1 PE=1 SV=2	0	99
Unigene46681_All	849	347	615	205	sp|Q8BTV1|TUSC3_MOUSE Tumor suppressor candidate 3 OS=Mus musculus GN=Tusc3 PE=2 SV=1	2e-130	100
CL1092.Contig9_All	1677	850	996	292	sp|P09811|PYGL_RAT Glycogen phosphorylase, liver form OS=Rattus norvegicus GN=Pygl PE=1 SV=5	0	85
Unigene2441_All	740	160	468	155	sp|Q6AYH4|MRI_RAT Modulator of retrovirus infection homolog OS=Rattus norvegicus GN=Mri PE=2 SV=1	5e-42	67
Unigene50233_All	652	425	606	202	sp|Q7TQ95|LNP_MOUSE Protein lunapark OS=Mus musculus GN=Lnp PE=1 SV=1	7e-119	93
Unigene54847_All	574	119	357	119	sp|Q8R3A2|CDPF1_MOUSE Cysteine-rich DPF motif domain-containing protein 1 OS=Mus musculus GN=Cdpf1 PE=2 SV=2	1e-66	80
CL152.Contig1_All	2075	1245	1737	579	sp|P10493|NID1_MOUSE Nidogen-1 OS=Mus musculus GN=Nid1 PE=1 SV=2	0	90
Unigene100668_All	273	1281	174	60	sp|P11369|POL2_MOUSE Retrovirus-related Pol polyprotein LINE-1 OS=Mus musculus GN=Pol PE=1 SV=2	3e-06	45
Unigene3872_All	1026	1020	750	259	sp|Q69ZT1|FAN1_MOUSE Fanconi-associated nuclease 1 OS=Mus musculus GN=Fan1 PE=2 SV=2	2e-64	57
Unigene18211_All	1547	95	285	95	sp|Q3MHZ5|FXYD6_BOVIN FXYD domain-containing ion transport regulator 6 OS=Bos taurus GN=FXYD6 PE=3 SV=1	1e-42	89
Unigene88969_All	445	1280	444	149	sp|Q9EPX2|PPN_MOUSE Papilin OS=Mus musculus GN=Papln PE=2 SV=2	9e-49	72
CL2901.Contig2_All	1436	166	498	166	sp|Q99757|THIOM_HUMAN Thioredoxin, mitochondrial OS=Homo sapiens GN=TXN2 PE=1 SV=2	2e-102	92
Unigene75007_All	275	1337	201	67	sp|Q5SUR0|PUR4_MOUSE Phosphoribosylformylglycinamidine synthase OS=Mus musculus GN=Pfas PE=2 SV=1	1e-33	87
Unigene48891_All	1011	708	795	265	sp|Q9H3W5|LRRN3_HUMAN Leucine-rich repeat neuronal protein 3 OS=Homo sapiens GN=LRRN3 PE=2 SV=1	2e-157	93
Unigene10126_All	1809	331	990	331	sp|P54619|AAKG1_HUMAN 5'-AMP-activated protein kinase subunit gamma-1 OS=Homo sapiens GN=PRKAG1 PE=1 SV=1	0	97
Unigene18290_All	1874	411	1233	411	sp|Q91ZH7|ABHD3_MOUSE Abhydrolase domain-containing protein 3 OS=Mus musculus GN=Abhd3 PE=2 SV=1	0	94
Unigene80208_All	262	547	192	64	sp|Q5BKR2|SL9B2_MOUSE Mitochondrial sodium/hydrogen exchanger 9B2 OS=Mus musculus GN=Slc9b2 PE=2 SV=2	1e-20	63
Unigene45413_All	547	453	129	43	sp|Q01134|CHKA_RAT Choline kinase alpha OS=Rattus norvegicus GN=Chka PE=2 SV=2	8e-19	84
Unigene105168_All	207	566	207	69	sp|O75419|CDC45_HUMAN Cell division control protein 45 homolog OS=Homo sapiens GN=CDC45 PE=1 SV=1	1e-21	86
CL106.Contig1_All	3046	522	1578	522	sp|Q9Y2F9|BTBD3_HUMAN BTB/POZ domain-containing protein 3 OS=Homo sapiens GN=BTBD3 PE=2 SV=1	0	97
Unigene35930_All	254	2944	117	39	sp|Q63870|CO7A1_MOUSE Collagen alpha-1(VII) chain OS=Mus musculus GN=Col7a1 PE=2 SV=3	3e-12	92
Unigene100316_All	449	2670	420	140	sp|Q63269|ITPR3_RAT Inositol 1,4,5-trisphosphate receptor type 3 OS=Rattus norvegicus GN=Itpr3 PE=1 SV=1	3e-81	95
CL3553.Contig2_All	209	564	162	54	sp|Q9DC53|CPNE8_MOUSE Copine-8 OS=Mus musculus GN=Cpne8 PE=2 SV=2	2e-31	98
Unigene16030_All	3342	1533	2130	710	sp|Q2PQH8|GDE_CANFA Glycogen debranching enzyme OS=Canis familiaris GN=AGL PE=2 SV=1	0	93
Unigene5452_All	1501	1467	1500	500	sp|Q9Y4B4|ARIP4_HUMAN Helicase ARIP4 OS=Homo sapiens GN=RAD54L2 PE=1 SV=4	0	98
Unigene17666_All	927	1069	927	309	sp|Q8K370|ACD10_MOUSE Acyl-CoA dehydrogenase family member 10 OS=Mus musculus GN=Acad10 PE=2 SV=1	0	86
CL3337.Contig2_All	312	509	261	87	sp|Q5PXS1|LCK_AOTNA Tyrosine-protein kinase Lck OS=Aotus nancymaae GN=LCK PE=2 SV=4	2e-55	99
CL2081.Contig2_All	1370	783	1053	281	sp|Q96ST8|CEP89_HUMAN Centrosomal protein of 89 kDa OS=Homo sapiens GN=CEP89 PE=1 SV=3	9e-89	55
Unigene1785_All	580	966	579	193	sp|A7MBB4|M3K13_BOVIN Mitogen-activated protein kinase kinase kinase 13 OS=Bos taurus GN=MAP3K13 PE=2 SV=1	1e-108	94
Unigene72540_All	224	2057	222	74	sp|Q80U35|ARHGH_MOUSE Rho guanine nucleotide exchange factor 17 OS=Mus musculus GN=Arhgef17 PE=1 SV=2	4e-18	89
CL5679.Contig2_All	1324	882	1293	438	sp|Q8IUR5|TMTC1_HUMAN Transmembrane and TPR repeat-containing protein 1 OS=Homo sapiens GN=TMTC1 PE=1 SV=3	0	76
Unigene1431_All	589	176	528	176	sp|P62718|RL18A_RAT 60S ribosomal protein L18a OS=Rattus norvegicus GN=Rpl18a PE=2 SV=1	2e-129	100
Unigene12090_All	1630	302	84	28	sp|Q9JIF5|PECR_CAVPO Peroxisomal trans-2-enoyl-CoA reductase OS=Cavia porcellus GN=PECR PE=1 SV=1	2e-06	79
Unigene70960_All	630	1003	315	106	sp|Q9N1T2|RPGR_CANFA X-linked retinitis pigmentosa GTPase regulator OS=Canis familiaris GN=RPGR PE=2 SV=1	1e-17	56
Unigene3470_All	657	995	654	218	sp|Q75QN2|INT8_HUMAN Integrator complex subunit 8 OS=Homo sapiens GN=INTS8 PE=1 SV=1	2e-136	98
CL14.Contig3_All	1451	627	1356	453	sp|Q07071|GCKR_RAT Glucokinase regulatory protein OS=Rattus norvegicus GN=Gckr PE=1 SV=3	0	90
Unigene44290_All	252	137	147	49	sp|P26376|IFM3_RAT Interferon-induced transmembrane protein 3 OS=Rattus norvegicus GN=ifitm3 PE=2 SV=1	2e-28	98
Unigene15742_All	355	827	231	77	sp|Q9Z1K9|ADA17_RAT Disintegrin and metalloproteinase domain-containing protein 17 OS=Rattus norvegicus GN=Adam17 PE=2 SV=1	3e-27	90
Unigene17849_All	600	1101	597	199	sp|Q8CG46|SMC5_MOUSE Structural maintenance of chromosomes protein 5 OS=Mus musculus GN=Smc5 PE=2 SV=1	4e-123	92
Unigene94279_All	231	1281	186	66	sp|P11369|POL2_MOUSE Retrovirus-related Pol polyprotein LINE-1 OS=Mus musculus GN=Pol PE=1 SV=2	3e-12	53
Unigene70986_All	258	711	258	86	sp|Q8BQC8|RBAK_MOUSE RB-associated KRAB zinc finger protein OS=Mus musculus GN=Rbak PE=1 SV=1	9e-48	90
Unigene71673_All	395	753	135	45	sp|Q3USS3|CC164_MOUSE Coiled-coil domain-containing protein 164 OS=Mus musculus GN=Ccdc164 PE=2 SV=1	3e-19	91
Unigene3843_All	874	537	600	198	sp|Q60716|P4HA2_MOUSE Prolyl 4-hydroxylase subunit alpha-2 OS=Mus musculus GN=P4ha2 PE=2 SV=1	1e-103	83
Unigene18294_All	3570	1210	2391	799	sp|Q01279|EGFR_MOUSE Epidermal growth factor receptor OS=Mus musculus GN=Egfr PE=1 SV=1	0	94
Unigene15013_All	2293	929	2136	714	sp|Q6XUX3|DUSTY_HUMAN Dual serine/threonine and tyrosine protein kinase OS=Homo sapiens GN=DSTYK PE=1 SV=2	0	96
Unigene8905_All	232	264	201	67	sp|Q8R4V1|NFAM1_MOUSE NFAT activation molecule 1 OS=Mus musculus GN=Nfam1 PE=1 SV=1	3e-11	55
Unigene6573_All	1676	470	1389	462	sp|Q6AXX4|SAS10_RAT Something about silencing protein 10 OS=Rattus norvegicus GN=Utp3 PE=2 SV=1	0	85
CL1677.Contig1_All	251	604	249	83	sp|Q96RE9|ZN300_HUMAN Zinc finger protein 300 OS=Homo sapiens GN=ZNF300 PE=2 SV=1	1e-32	65
CL2726.Contig1_All	1106	245	252	84	sp|Q8N6F8|WBS27_HUMAN Williams-Beuren syndrome chromosomal region 27 protein OS=Homo sapiens GN=WBSCR27 PE=2 SV=2	6e-34	76
Unigene4522_All	1929	805	1773	591	sp|Q8R0I0|ACE2_MOUSE Angiotensin-converting enzyme 2 OS=Mus musculus GN=Ace2 PE=1 SV=1	0	90
Unigene28191_All	796	467	744	248	sp|Q8C5P5|NT5D1_MOUSE 5'-nucleotidase domain-containing protein 1 OS=Mus musculus GN=Nt5dc1 PE=2 SV=2	7e-145	85
Unigene25032_All	848	497	288	96	sp|Q29488|CP2DH_MACFA Cytochrome P450 2D17 OS=Macaca fascicularis GN=CYP2D17 PE=2 SV=1	4e-40	76
Unigene33565_All	1817	735	657	219	sp|Q69Z98|BRSK2_MOUSE Serine/threonine-protein kinase BRSK2 OS=Mus musculus GN=Brsk2 PE=1 SV=2	2e-143	99
CL2135.Contig3_All	1747	1701	1347	453	sp|Q8IVF5|TIAM2_HUMAN T-lymphoma invasion and metastasis-inducing protein 2 OS=Homo sapiens GN=TIAM2 PE=2 SV=4	0	93
Unigene30961_All	360	759	357	119	sp|Q5HY92|FIGN_HUMAN Fidgetin OS=Homo sapiens GN=FIGN PE=2 SV=2	2e-75	99
Unigene7051_All	276	585	273	91	sp|Q5XIR8|CLHC1_RAT Clathrin heavy chain linker domain-containing protein 1 OS=Rattus norvegicus GN=Clhc1 PE=2 SV=1	9e-42	73
Unigene17353_All	639	1177	441	147	sp|Q9Y2G3|AT11B_HUMAN Probable phospholipid-transporting ATPase IF OS=Homo sapiens GN=ATP11B PE=1 SV=2	6e-92	96
Unigene14098_All	2716	874	2619	874	sp|Q6DYE8|ENPP3_MOUSE Ectonucleotide pyrophosphatase/phosphodiesterase family member 3 OS=Mus musculus GN=Enpp3 PE=1 SV=2	0	84
CL3280.Contig2_All	6642	390	918	306	sp|Q3UHD2|GFOD1_MOUSE Glucose-fructose oxidoreductase domain-containing protein 1 OS=Mus musculus GN=Gfod1 PE=2 SV=1	0	99
Unigene75787_All	391	321	390	130	sp|Q5IS64|MFNG_PANTR Beta-1,3-N-acetylglucosaminyltransferase manic fringe OS=Pan troglodytes GN=MFNG PE=2 SV=1	1e-84	92
Unigene82523_All	476	3013	474	158	sp|O94915|FRYL_HUMAN Protein furry homolog-like OS=Homo sapiens GN=FRYL PE=1 SV=2	4e-102	99
CL2837.Contig1_All	1958	239	705	239	sp|Q9XSK7|HDGF_BOVIN Hepatoma-derived growth factor OS=Bos taurus GN=HDGF PE=2 SV=1	5e-128	89
Unigene83601_All	271	1281	132	44	sp|P11369|POL2_MOUSE Retrovirus-related Pol polyprotein LINE-1 OS=Mus musculus GN=Pol PE=1 SV=2	3e-07	59
CL517.Contig3_All	2473	406	642	214	sp|Q3UB74|TBRG1_MOUSE Transforming growth factor beta regulator 1 OS=Mus musculus GN=Tbrg1 PE=1 SV=2	1e-128	88
Unigene44581_All	512	1252	510	171	sp|Q9EQS9|IGDC4_MOUSE Immunoglobulin superfamily DCC subclass member 4 OS=Mus musculus GN=Igdcc4 PE=2 SV=1	4e-68	91
Unigene8155_All	2267	219	657	219	sp|Q5RBR3|CHMP5_PONAB Charged multivesicular body protein 5 OS=Pongo abelii GN=CHMP5 PE=2 SV=1	1e-116	99
CL1159.Contig1_All	1110	661	549	187	sp|P61570|ENK17_HUMAN HERV-K_11q22.1 provirus ancestral Env polyprotein OS=Homo sapiens PE=3 SV=1	2e-14	26
CL4683.Contig2_All	1298	369	1023	315	sp|Q791F6|TPRA1_RAT Transmembrane protein adipocyte-associated 1 OS=Rattus norvegicus GN=Tpra1 PE=2 SV=1	0	88
Unigene10112_All	2607	1487	2046	682	sp|P55937|GOGA3_MOUSE Golgin subfamily A member 3 OS=Mus musculus GN=Golga3 PE=1 SV=3	0	92
Unigene15974_All	423	570	402	134	sp|P04839|CY24B_HUMAN Cytochrome b-245 heavy chain OS=Homo sapiens GN=CYBB PE=1 SV=2	2e-90	97
CL2033.Contig5_All	590	357	336	112	sp|P35576|G6PC_MOUSE Glucose-6-phosphatase OS=Mus musculus GN=G6pc PE=2 SV=2	1e-68	92
Unigene88972_All	268	585	255	108	sp|P40200|TACT_HUMAN T-cell surface protein tactile OS=Homo sapiens GN=CD96 PE=1 SV=2	2e-09	40
Unigene24003_All	432	1817	429	145	sp|Q2EMV9|PAR14_MOUSE Poly [ADP-ribose] polymerase 14 OS=Mus musculus GN=Parp14 PE=1 SV=3	2e-70	77
CL5619.Contig1_All	453	345	327	109	sp|P30919|ASPG_RAT N(4)-(Beta-N-acetylglucosaminyl)-L-asparaginase OS=Rattus norvegicus GN=Aga PE=1 SV=2	2e-48	91
Unigene49678_All	831	329	378	126	sp|Q6ZT52|FA43B_HUMAN Protein FAM43B OS=Homo sapiens GN=FAM43B PE=2 SV=1	8e-86	99
CL5278.Contig2_All	1633	361	1083	361	sp|P81877|SSBP2_HUMAN Single-stranded DNA-binding protein 2 OS=Homo sapiens GN=SSBP2 PE=1 SV=2	2e-169	100
Unigene131928_All	209	879	174	60	sp|P23497|SP100_HUMAN Nuclear autoantigen Sp-100 OS=Homo sapiens GN=SP100 PE=1 SV=3	1e-10	55
Unigene128915_All	230	2155	186	62	sp|O08523|TECTA_MOUSE Alpha-tectorin OS=Mus musculus GN=Tecta PE=1 SV=2	2e-37	97
Unigene105985_All	200	1370	123	41	sp|P24062|IGF1R_RAT Insulin-like growth factor 1 receptor OS=Rattus norvegicus GN=Igf1r PE=2 SV=2	5e-16	98
Unigene87098_All	501	5596	498	167	sp|Q9NU22|MDN1_HUMAN Midasin OS=Homo sapiens GN=MDN1 PE=1 SV=2	2e-76	74
Unigene93220_All	268	457	81	27	sp|Q64425|LIPP_MYOCO Pancreatic triacylglycerol lipase (Fragment) OS=Myocastor coypus GN=PNLIP PE=2 SV=1	5e-07	78
CL3030.Contig4_All	2438	728	2178	666	sp|Q9Y2L9|LRCH1_HUMAN Leucine-rich repeat and calponin homology domain-containing protein 1 OS=Homo sapiens GN=LRCH1 PE=1 SV=3	0	82
Unigene6057_All	3942	606	1818	606	sp|Q8VEH5|EPMIP_MOUSE EPM2A-interacting protein 1 OS=Mus musculus GN=Epm2aip1 PE=2 SV=1	0	98
CL1451.Contig2_All	888	680	207	69	sp|Q921G6|LRCH4_MOUSE Leucine-rich repeat and calponin homology domain-containing protein 4 OS=Mus musculus GN=Lrch4 PE=2 SV=1	2e-34	97
Unigene39_All	5557	1594	4773	1594	sp|Q8TDY2|RBCC1_HUMAN RB1-inducible coiled-coil protein 1 OS=Homo sapiens GN=RB1CC1 PE=1 SV=3	0	93
Unigene79994_All	233	2377	153	50	sp|O43497|CAC1G_HUMAN Voltage-dependent T-type calcium channel subunit alpha-1G OS=Homo sapiens GN=CACNA1G PE=2 SV=3	2e-14	94
Unigene78880_All	355	723	354	119	sp|P69744|TRPV5_MOUSE Transient receptor potential cation channel subfamily V member 5 OS=Mus musculus GN=Trpv5 PE=1 SV=2	8e-48	85
CL1923.Contig1_All	349	1182	348	116	sp|O35595|PTC2_MOUSE Protein patched homolog 2 OS=Mus musculus GN=Ptch2 PE=2 SV=2	4e-37	87
Unigene38447_All	1867	1464	1485	496	sp|Q00959|NMDE1_RAT Glutamate receptor ionotropic, NMDA 2A OS=Rattus norvegicus GN=Grin2a PE=1 SV=2	0	97
Unigene4914_All	245	411	225	74	sp|Q6AYC2|IRGM_RAT Immunity-related GTPase family M protein OS=Rattus norvegicus GN=Irgm PE=2 SV=1	1e-20	56
Unigene36384_All	511	1372	117	39	sp|P02466|CO1A2_RAT Collagen alpha-2(I) chain OS=Rattus norvegicus GN=Col1a2 PE=1 SV=3	2e-13	100
Unigene55933_All	219	1549	135	45	sp|A2AKB4|FRPD1_MOUSE FERM and PDZ domain-containing protein 1 OS=Mus musculus GN=Frmpd1 PE=1 SV=1	7e-22	98
CL321.Contig1_All	2302	1224	951	317	sp|Q6ZPR4|KCNT1_MOUSE Potassium channel subfamily T member 1 OS=Mus musculus GN=Kcnt1 PE=2 SV=2	0	98
Unigene10146_All	2726	506	1407	469	sp|O75881|CP7B1_HUMAN 25-hydroxycholesterol 7-alpha-hydroxylase OS=Homo sapiens GN=CYP7B1 PE=1 SV=2	0	67
Unigene41369_All	479	495	477	159	sp|Q9UDV6|ZN212_HUMAN Zinc finger protein 212 OS=Homo sapiens GN=ZNF212 PE=1 SV=3	1e-85	89
Unigene79277_All	243	4069	237	79	sp|Q8N3K9|CMYA5_HUMAN Cardiomyopathy-associated protein 5 OS=Homo sapiens GN=CMYA5 PE=1 SV=3	1e-23	65
Unigene85289_All	471	701	336	112	sp|Q2KMM4|LX12B_RAT Arachidonate 12-lipoxygenase, 12R-type OS=Rattus norvegicus GN=Alox12b PE=2 SV=1	3e-68	98
Unigene12258_All	1318	301	903	301	sp|Q9WVD5|ORNT1_MOUSE Mitochondrial ornithine transporter 1 OS=Mus musculus GN=Slc25a15 PE=2 SV=1	0	96
Unigene1563_All	1303	353	1008	336	sp|Q9D880|TIM50_MOUSE Mitochondrial import inner membrane translocase subunit TIM50 OS=Mus musculus GN=Timm50 PE=1 SV=1	0	94
Unigene82162_All	295	502	291	97	sp|P43427|GTR5_RAT Solute carrier family 2, facilitated glucose transporter member 5 OS=Rattus norvegicus GN=Slc2a5 PE=2 SV=1	3e-39	91
Unigene55143_All	328	833	291	97	sp|Q8BNJ2|ATS4_MOUSE A disintegrin and metalloproteinase with thrombospondin motifs 4 OS=Mus musculus GN=Adamts4 PE=2 SV=2	4e-61	98
CL5033.Contig2_All	979	99	255	85	sp|Q9Y6G1|TM14A_HUMAN Transmembrane protein 14A OS=Homo sapiens GN=TMEM14A PE=1 SV=1	3e-45	92
CL655.Contig6_All	1070	290	675	225	sp|Q4V7F5|PIHD1_RAT PIH1 domain-containing protein 1 OS=Rattus norvegicus GN=Pih1d1 PE=2 SV=1	1e-129	88
Unigene37968_All	1104	759	1080	360	sp|Q9TUN9|TRPC1_RABIT Short transient receptor potential channel 1 OS=Oryctolagus cuniculus GN=TRPC1 PE=2 SV=1	0	100
Unigene9366_All	741	442	627	209	sp|Q9R099|TBL2_MOUSE Transducin beta-like protein 2 OS=Mus musculus GN=Tbl2 PE=2 SV=2	5e-124	93
Unigene8577_All	1654	78	153	51	sp|Q04940|NEUG_RAT Neurogranin OS=Rattus norvegicus GN=Nrgn PE=1 SV=1	9e-11	100
Unigene54845_All	1419	467	1386	462	sp|P27681|GBRG3_MOUSE Gamma-aminobutyric acid receptor subunit gamma-3 OS=Mus musculus GN=Gabrg3 PE=2 SV=2	0	96
CL5227.Contig2_All	216	718	102	34	sp|Q02525|ZFP39_MOUSE Zinc finger protein 39 OS=Mus musculus GN=Zfp39 PE=2 SV=2	1e-09	74
CL614.Contig2_All	881	262	690	201	sp|A1A4M2|EMC10_BOVIN ER membrane protein complex subunit 10 OS=Bos taurus GN=EMC10 PE=2 SV=1	5e-110	83
CL3662.Contig3_All	203	281	99	37	sp|Q3U4G0|CO041_MOUSE Uncharacterized protein C15orf41 homolog OS=Mus musculus PE=2 SV=2	3e-10	62
Unigene32847_All	1528	894	1452	484	sp|Q99JP0|M4K3_MOUSE Mitogen-activated protein kinase kinase kinase kinase 3 OS=Mus musculus GN=Map4k3 PE=1 SV=4	0	97
Unigene8703_All	1145	1581	849	282	sp|Q811D2|ANR26_MOUSE Ankyrin repeat domain-containing protein 26 OS=Mus musculus GN=Ankrd26 PE=1 SV=2	4e-136	79
Unigene123617_All	221	983	219	73	sp|P29320|EPHA3_HUMAN Ephrin type-A receptor 3 OS=Homo sapiens GN=EPHA3 PE=1 SV=2	1e-45	100
Unigene31715_All	213	1184	210	70	sp|O75339|CILP1_HUMAN Cartilage intermediate layer protein 1 OS=Homo sapiens GN=CILP PE=1 SV=4	9e-34	86
Unigene23794_All	483	4523	483	166	sp|Q96DT5|DYH11_HUMAN Dynein heavy chain 11, axonemal OS=Homo sapiens GN=DNAH11 PE=1 SV=3	7e-83	81
Unigene104244_All	391	866	336	112	sp|Q9UHJ3|SMBT1_HUMAN Scm-like with four MBT domains protein 1 OS=Homo sapiens GN=SFMBT1 PE=1 SV=2	2e-68	98
Unigene15449_All	747	277	531	179	sp|Q2TJ95|RSPO3_MOUSE R-spondin-3 OS=Mus musculus GN=Rspo3 PE=1 SV=2	1e-66	73
Unigene45617_All	1093	1168	1092	364	sp|Q8WY21|SORC1_HUMAN VPS10 domain-containing receptor SorCS1 OS=Homo sapiens GN=SORCS1 PE=2 SV=3	0	99
Unigene113044_All	352	1807	180	55	sp|Q64632|ITB4_RAT Integrin beta-4 OS=Rattus norvegicus GN=Itgb4 PE=2 SV=1	2e-12	67
CL4483.Contig4_All	853	468	234	77	sp|Q76LS9|FA63A_MOUSE Protein FAM63A OS=Mus musculus GN=Fam63a PE=1 SV=1	7e-12	89
CL342.Contig2_All	1205	292	876	292	sp|Q9D650|FA84A_MOUSE Protein FAM84A OS=Mus musculus GN=Fam84a PE=2 SV=1	0	97
Unigene2652_All	574	1291	570	190	sp|Q9WTR2|M3K6_MOUSE Mitogen-activated protein kinase kinase kinase 6 OS=Mus musculus GN=Map3k6 PE=1 SV=4	1e-68	94
Unigene43522_All	254	489	252	84	sp|Q8WTR8|NET5_HUMAN Netrin-5 OS=Homo sapiens GN=NTN5 PE=2 SV=2	9e-47	93
Unigene24969_All	305	135	207	69	sp|P02694|RET1_BOVIN Retinol-binding protein 1 OS=Bos taurus GN=RBP1 PE=1 SV=4	1e-43	99
Unigene20128_All	276	342	225	75	sp|Q80UG1|FADS6_MOUSE Fatty acid desaturase 6 OS=Mus musculus GN=Fads6 PE=2 SV=1	1e-28	69
Unigene96099_All	277	926	273	91	sp|P52590|NU107_RAT Nuclear pore complex protein Nup107 OS=Rattus norvegicus GN=Nup107 PE=1 SV=1	2e-53	95
Unigene40605_All	317	721	309	106	sp|Q9H6R7|CB044_HUMAN WD repeat-containing protein C2orf44 OS=Homo sapiens GN=C2orf44 PE=1 SV=1	3e-41	73
Unigene94443_All	225	1281	213	71	sp|P11369|POL2_MOUSE Retrovirus-related Pol polyprotein LINE-1 OS=Mus musculus GN=Pol PE=1 SV=2	1e-16	52
Unigene85743_All	246	1237	240	80	sp|Q7TS63|ZFAT_MOUSE Zinc finger protein ZFAT OS=Mus musculus GN=Zfat PE=1 SV=2	6e-49	99
Unigene65762_All	425	905	423	141	sp|Q8WXE9|STON2_HUMAN Stonin-2 OS=Homo sapiens GN=STON2 PE=1 SV=1	3e-87	89
Unigene43762_All	316	368	315	105	sp|Q8BY79|S35G1_MOUSE Solute carrier family 35 member G1 OS=Mus musculus GN=Slc35g1 PE=2 SV=1	5e-61	90
Unigene14523_All	1231	333	999	333	sp|Q99LE2|GP146_MOUSE Probable G-protein coupled receptor 146 OS=Mus musculus GN=Gpr146 PE=2 SV=2	0	92
Unigene37682_All	3118	1065	1464	496	sp|O75912|DGKI_HUMAN Diacylglycerol kinase iota OS=Homo sapiens GN=DGKI PE=1 SV=1	0	92
Unigene2128_All	1381	1210	909	295	sp|P51825|AFF1_HUMAN AF4/FMR2 family member 1 OS=Homo sapiens GN=AFF1 PE=1 SV=1	5e-117	80
Unigene25836_All	319	1281	144	49	sp|P11369|POL2_MOUSE Retrovirus-related Pol polyprotein LINE-1 OS=Mus musculus GN=Pol PE=1 SV=2	2e-06	47
Unigene61011_All	514	821	165	55	sp|P21802|FGFR2_HUMAN Fibroblast growth factor receptor 2 OS=Homo sapiens GN=FGFR2 PE=1 SV=1	1e-19	98
Unigene3143_All	587	494	87	29	sp|Q6PDF3|SVOPL_MOUSE Putative transporter SVOPL OS=Mus musculus GN=Svopl PE=2 SV=1	3e-09	100
CL76.Contig1_All	1641	334	966	321	sp|Q5XIJ6|BABA1_RAT BRISC and BRCA1-A complex member 1 OS=Rattus norvegicus GN=Babam1 PE=2 SV=1	0	86
Unigene52309_All	609	186	342	114	sp|Q9WV84|NDKM_MOUSE Nucleoside diphosphate kinase, mitochondrial OS=Mus musculus GN=Nme4 PE=1 SV=1	1e-72	91
Unigene6574_All	1554	209	627	209	sp|B0BNM9|GLTP_RAT Glycolipid transfer protein OS=Rattus norvegicus GN=GLTP PE=2 SV=1	5e-143	96
Unigene24024_All	241	304	102	34	sp|Q8VCR2|DHB13_MOUSE 17-beta-hydroxysteroid dehydrogenase 13 OS=Mus musculus GN=Hsd17b13 PE=1 SV=2	2e-07	59
Unigene113285_All	267	1405	264	88	sp|Q8VHS2|CRUM1_MOUSE Protein crumbs homolog 1 OS=Mus musculus GN=Crb1 PE=1 SV=3	3e-43	75
CL87.Contig5_All	2752	471	504	168	sp|Q6ZMM2|ATL5_HUMAN ADAMTS-like protein 5 OS=Homo sapiens GN=ADAMTSL5 PE=1 SV=2	5e-82	89
Unigene46838_All	531	501	525	174	sp|Q8C522|ENDD1_MOUSE Endonuclease domain-containing 1 protein OS=Mus musculus GN=Endod1 PE=1 SV=2	2e-80	78
CL2853.Contig4_All	487	440	348	116	sp|Q9BQQ3|GORS1_HUMAN Golgi reassembly-stacking protein 1 OS=Homo sapiens GN=GORASP1 PE=1 SV=3	1e-76	97
Unigene68522_All	578	500	549	183	sp|Q8NCN2|ZBT34_HUMAN Zinc finger and BTB domain-containing protein 34 OS=Homo sapiens GN=ZBTB34 PE=2 SV=4	2e-104	95
CL1206.Contig1_All	3174	796	2388	796	sp|Q9EQH3|VPS35_MOUSE Vacuolar protein sorting-associated protein 35 OS=Mus musculus GN=Vps35 PE=1 SV=1	0	99
Unigene38801_All	215	3084	138	46	sp|P19137|LAMA1_MOUSE Laminin subunit alpha-1 OS=Mus musculus GN=Lama1 PE=1 SV=1	3e-20	93
Unigene32784_All	1515	968	618	206	sp|Q8BGQ7|SYAC_MOUSE Alanine--tRNA ligase, cytoplasmic OS=Mus musculus GN=Aars PE=1 SV=1	6e-130	98
CL3338.Contig1_All	1651	950	1143	383	sp|O54853|KCNH6_RAT Potassium voltage-gated channel subfamily H member 6 OS=Rattus norvegicus GN=Kcnh6 PE=1 SV=1	0	81
CL784.Contig2_All	834	595	414	139	sp|Q99MN1|SYK_MOUSE Lysine--tRNA ligase OS=Mus musculus GN=Kars PE=1 SV=1	8e-84	94
Unigene43735_All	702	66	117	39	sp|Q32LJ0|CCD23_BOVIN Coiled-coil domain-containing protein 23 OS=Bos taurus GN=CCDC23 PE=3 SV=1	1e-14	92
Unigene7773_All	917	700	810	271	sp|Q3B7D3|TECT2_RAT Tectonic-2 OS=Rattus norvegicus GN=Tctn2 PE=2 SV=1	9e-120	79
Unigene43140_All	1255	1197	1251	410	sp|Q6ZTY8|CL063_HUMAN Putative uncharacterized protein C12orf63 OS=Homo sapiens GN=C12orf63 PE=2 SV=2	0	78
Unigene75663_All	657	861	168	60	sp|Q8MJS1|I12R2_PIG Interleukin-12 receptor subunit beta-2 OS=Sus scrofa GN=IL12RB2 PE=2 SV=1	1e-10	52
Unigene84558_All	328	447	228	76	sp|Q15562|TEAD2_HUMAN Transcriptional enhancer factor TEF-4 OS=Homo sapiens GN=TEAD2 PE=1 SV=2	2e-42	95
CL107.Contig1_All	1660	997	1317	439	sp|Q99PT9|KIF19_MOUSE Kinesin-like protein KIF19 OS=Mus musculus GN=Kif19 PE=1 SV=2	0	88
Unigene14223_All	1098	3748	1095	364	sp|Q8BX70|VP13C_MOUSE Vacuolar protein sorting-associated protein 13C OS=Mus musculus GN=Vps13c PE=1 SV=2	0	86
Unigene18357_All	1502	346	1038	346	sp|Q9BUM1|G6PC3_HUMAN Glucose-6-phosphatase 3 OS=Homo sapiens GN=G6PC3 PE=1 SV=2	0	89
Unigene7669_All	1864	260	780	260	sp|Q3URF8|KCD21_MOUSE BTB/POZ domain-containing protein KCTD21 OS=Mus musculus GN=Kctd21 PE=2 SV=1	0	98
CL1734.Contig8_All	1257	293	900	291	sp|Q3KPI0|CEA21_HUMAN Carcinoembryonic antigen-related cell adhesion molecule 21 OS=Homo sapiens GN=CEACAM21 PE=2 SV=2	1e-68	46
CL578.Contig3_All	741	627	285	95	sp|Q07071|GCKR_RAT Glucokinase regulatory protein OS=Rattus norvegicus GN=Gckr PE=1 SV=3	1e-52	93
CL1056.Contig1_All	1550	1268	1359	453	sp|Q00341|VIGLN_HUMAN Vigilin OS=Homo sapiens GN=HDLBP PE=1 SV=2	0	99
Unigene40514_All	459	365	447	149	sp|Q6VB83|5HT1E_CAVPO 5-hydroxytryptamine receptor 1E OS=Cavia porcellus GN=5HT1E PE=1 SV=1	3e-83	94
Unigene20116_All	417	456	303	101	sp|Q9D2V8|MFS10_MOUSE Major facilitator superfamily domain-containing protein 10 OS=Mus musculus GN=Mfsd10 PE=2 SV=1	1e-29	81
Unigene30458_All	279	263	216	72	sp|Q3LRV9|TRML4_MOUSE Trem-like transcript 4 protein OS=Mus musculus GN=Treml4 PE=1 SV=1	5e-22	61
CL282.Contig1_All	1209	294	879	293	sp|Q8BNX1|CLC4G_MOUSE C-type lectin domain family 4 member G OS=Mus musculus GN=Clec4g PE=2 SV=1	3e-139	75
Unigene4335_All	4219	539	1617	539	sp|P36021|MOT8_HUMAN Monocarboxylate transporter 8 OS=Homo sapiens GN=SLC16A2 PE=1 SV=2	0	95
CL172.Contig5_All	1350	406	621	207	sp|Q5R613|SNX6_PONAB Sorting nexin-6 OS=Pongo abelii GN=SNX6 PE=2 SV=1	6e-140	96
Unigene19450_All	599	144	294	98	sp|O70454|BUD31_RAT Protein BUD31 homolog OS=Rattus norvegicus GN=Bud31 PE=2 SV=2	4e-65	100
CL5725.Contig1_All	1080	747	930	310	sp|Q01063|PDE4D_MOUSE cAMP-specific 3',5'-cyclic phosphodiesterase 4D OS=Mus musculus GN=Pde4d PE=1 SV=2	0	100
Unigene20969_All	345	657	162	54	sp|B2RUR4|KPRP_MOUSE Keratinocyte proline-rich protein OS=Mus musculus GN=Kprp PE=1 SV=1	2e-17	78
Unigene75826_All	337	672	171	57	sp|Q8VHQ7|SYTL4_RAT Synaptotagmin-like protein 4 OS=Rattus norvegicus GN=Sytl4 PE=1 SV=1	4e-28	100
CL4908.Contig1_All	3508	770	2310	770	sp|Q68FF6|GIT1_MOUSE ARF GTPase-activating protein GIT1 OS=Mus musculus GN=Git1 PE=1 SV=1	0	98
Unigene133569_All	207	1524	204	68	sp|Q14146|URB2_HUMAN Unhealthy ribosome biogenesis protein 2 homolog OS=Homo sapiens GN=URB2 PE=1 SV=2	1e-13	71
Unigene14811_All	297	712	294	99	sp|O15060|ZBT39_HUMAN Zinc finger and BTB domain-containing protein 39 OS=Homo sapiens GN=ZBTB39 PE=2 SV=1	4e-38	74
Unigene19034_All	297	518	123	41	sp|Q9JJL8|SYSM_MOUSE Serine--tRNA ligase, mitochondrial OS=Mus musculus GN=Sars2 PE=2 SV=2	3e-22	100
CL396.Contig2_All	233	474	156	52	sp|P51855|GSHB_MOUSE Glutathione synthetase OS=Mus musculus GN=Gss PE=2 SV=1	4e-23	88
CL2170.Contig1_All	1645	258	774	258	sp|Q9D0U6|MAF1_MOUSE Repressor of RNA polymerase III transcription MAF1 homolog OS=Mus musculus GN=Maf1 PE=2 SV=1	1e-159	97
CL1800.Contig2_All	862	387	711	237	sp|Q9UKT5|FBX4_HUMAN F-box only protein 4 OS=Homo sapiens GN=FBXO4 PE=1 SV=2	7e-153	93
Unigene17834_All	493	2629	438	146	sp|O08653|TEP1_RAT Telomerase protein component 1 OS=Rattus norvegicus GN=Tep1 PE=1 SV=1	5e-76	81
CL2018.Contig2_All	2339	166	147	50	sp|Q8R344|CCD12_MOUSE Coiled-coil domain-containing protein 12 OS=Mus musculus GN=Ccdc12 PE=1 SV=2	3e-12	72
Unigene16856_All	733	2688	594	197	sp|Q03172|ZEP1_MOUSE Zinc finger protein 40 OS=Mus musculus GN=Hivep1 PE=1 SV=1	1e-73	77
Unigene114346_All	252	594	249	83	sp|Q9UNH5|CC14A_HUMAN Dual specificity protein phosphatase CDC14A OS=Homo sapiens GN=CDC14A PE=1 SV=1	6e-53	99
CL515.Contig6_All	4598	1472	4215	1398	sp|O97831|LPHN1_BOVIN Latrophilin-1 OS=Bos taurus GN=LPHN1 PE=2 SV=1	0	97
Unigene77025_All	244	929	243	81	sp|Q9Y5F8|PCDGJ_HUMAN Protocadherin gamma-B7 OS=Homo sapiens GN=PCDHGB7 PE=2 SV=1	2e-35	73
Unigene61946_All	625	1281	360	134	sp|P11369|POL2_MOUSE Retrovirus-related Pol polyprotein LINE-1 OS=Mus musculus GN=Pol PE=1 SV=2	1e-06	33
CL3878.Contig2_All	1927	569	1701	568	sp|Q6P3Z3|THAP4_MOUSE THAP domain-containing protein 4 OS=Mus musculus GN=Thap4 PE=2 SV=1	0	90
CL274.Contig2_All	3279	561	1341	461	sp|Q91WT9|CBS_MOUSE Cystathionine beta-synthase OS=Mus musculus GN=Cbs PE=2 SV=3	0	91
Unigene819_All	2521	2078	2520	841	sp|Q96BY7|ATG2B_HUMAN Autophagy-related protein 2 homolog B OS=Homo sapiens GN=ATG2B PE=1 SV=5	0	94
Unigene43203_All	1237	1112	1035	345	sp|Q6RI88|S4A5_RAT Electrogenic sodium bicarbonate cotransporter 4 OS=Rattus norvegicus GN=Slc4a5 PE=1 SV=1	0	95
Unigene28504_All	362	348	342	114	sp|P56479|GALR1_MOUSE Galanin receptor type 1 OS=Mus musculus GN=Galr1 PE=2 SV=1	4e-68	93
CL1213.Contig5_All	4484	938	2817	938	sp|P17427|AP2A2_MOUSE AP-2 complex subunit alpha-2 OS=Mus musculus GN=Ap2a2 PE=1 SV=2	0	96
Unigene14140_All	1350	372	1128	372	sp|O43766|LIAS_HUMAN Lipoyl synthase, mitochondrial OS=Homo sapiens GN=LIAS PE=1 SV=3	0	93
Unigene55345_All	231	754	228	76	sp|Q9P0L1|ZN167_HUMAN Zinc finger protein 167 OS=Homo sapiens GN=ZNF167 PE=2 SV=2	9e-40	88
Unigene10206_All	2808	579	1680	560	sp|Q5MJS3|DMP4_MOUSE Extracellular serine/threonine protein kinase FAM20C OS=Mus musculus GN=Fam20c PE=2 SV=1	0	93
Unigene43963_All	490	1886	486	162	sp|Q9QY81|PO210_MOUSE Nuclear pore membrane glycoprotein 210 OS=Mus musculus GN=Nup210 PE=1 SV=2	2e-93	90
Unigene67364_All	268	702	264	88	sp|Q8CE46|PUS7L_MOUSE Pseudouridylate synthase 7 homolog-like protein OS=Mus musculus GN=Pus7l PE=1 SV=1	1e-51	93
Unigene81300_All	383	1047	159	53	sp|Q6VVW5|ANPRB_MOUSE Atrial natriuretic peptide receptor 2 OS=Mus musculus GN=Npr2 PE=2 SV=2	2e-33	98
CL35.Contig1_All	456	332	288	96	sp|Q80XD1|CHIO_MOUSE Beta-chimaerin OS=Mus musculus GN=Chn2 PE=2 SV=2	2e-44	89
Unigene55784_All	871	1742	870	290	sp|Q6P5U7|K1239_MOUSE Leucine-rich repeat and WD repeat-containing protein KIAA1239 OS=Mus musculus GN=Kiaa1239 PE=2 SV=2	0	99
Unigene41361_All	435	1281	159	53	sp|P11369|POL2_MOUSE Retrovirus-related Pol polyprotein LINE-1 OS=Mus musculus GN=Pol PE=1 SV=2	4e-21	58
Unigene4184_All	1729	322	882	294	sp|Q5R6H1|MYADM_PONAB Myeloid-associated differentiation marker OS=Pongo abelii GN=MYADM PE=2 SV=1	3e-169	86
Unigene15477_All	691	272	576	193	sp|Q8K2J7|RELL1_MOUSE RELT-like protein 1 OS=Mus musculus GN=Rell1 PE=2 SV=2	2e-91	89
Unigene16854_All	407	479	381	127	sp|Q9NX61|T161A_HUMAN Transmembrane protein 161A OS=Homo sapiens GN=TMEM161A PE=2 SV=1	7e-80	92
CL3127.Contig1_All	1343	350	531	177	sp|Q9QZK8|DNS2A_RAT Deoxyribonuclease-2-alpha OS=Rattus norvegicus GN=Dnase2 PE=2 SV=1	1e-151	85
Unigene16462_All	922	1440	921	307	sp|Q6BDS2|URFB1_HUMAN UHRF1-binding protein 1 OS=Homo sapiens GN=UHRF1BP1 PE=1 SV=1	0	96
Unigene2751_All	434	628	255	86	sp|Q8NEP9|ZN555_HUMAN Zinc finger protein 555 OS=Homo sapiens GN=ZNF555 PE=2 SV=4	2e-07	36
CL2020.Contig2_All	341	718	213	71	sp|Q02525|ZFP39_MOUSE Zinc finger protein 39 OS=Mus musculus GN=Zfp39 PE=2 SV=2	5e-08	42
Unigene15534_All	2023	1100	1350	450	sp|O35071|KIF1C_MOUSE Kinesin-like protein KIF1C OS=Mus musculus GN=Kif1c PE=1 SV=2	0	93
Unigene10156_All	3400	3046	3399	1143	sp|Q12830|BPTF_HUMAN Nucleosome-remodeling factor subunit BPTF OS=Homo sapiens GN=BPTF PE=1 SV=3	0	82
Unigene10522_All	1151	521	993	331	sp|Q14119|VEZF1_HUMAN Vascular endothelial zinc finger 1 OS=Homo sapiens GN=VEZF1 PE=1 SV=2	0	99
Unigene27038_All	536	1281	138	50	sp|P11369|POL2_MOUSE Retrovirus-related Pol polyprotein LINE-1 OS=Mus musculus GN=Pol PE=1 SV=2	2e-12	48
Unigene10078_All	2421	326	972	324	sp|Q17QU5|LST8_BOVIN Target of rapamycin complex subunit LST8 OS=Bos taurus GN=MLST8 PE=2 SV=1	0	99
Unigene57511_All	289	207	180	60	sp|Q4KMZ8|NKAI1_HUMAN Sodium/potassium-transporting ATPase subunit beta-1-interacting protein 1 OS=Homo sapiens GN=NKAIN1 PE=2 SV=3	2e-34	100
Unigene64541_All	883	837	879	293	sp|O75173|ATS4_HUMAN A disintegrin and metalloproteinase with thrombospondin motifs 4 OS=Homo sapiens GN=ADAMTS4 PE=1 SV=3	0	97
Unigene93100_All	263	879	261	88	sp|A2ACJ2|FP100_MOUSE Fanconi anemia-associated protein of 100 kDa OS=Mus musculus GN=Faap100 PE=2 SV=1	8e-29	68
Unigene58128_All	512	1260	417	141	sp|P08548|LIN1_NYCCO LINE-1 reverse transcriptase homolog OS=Nycticebus coucang PE=1 SV=1	3e-29	45
Unigene10694_All	434	1447	213	72	sp|O14924|RGS12_HUMAN Regulator of G-protein signaling 12 OS=Homo sapiens GN=RGS12 PE=1 SV=1	9e-20	68
CL38.Contig4_All	1417	446	1014	332	sp|P62484|ABI2_MOUSE Abl interactor 2 OS=Mus musculus GN=Abi2 PE=1 SV=1	0	97
Unigene63999_All	685	849	243	81	sp|Q68DD2|PA24F_HUMAN Cytosolic phospholipase A2 zeta OS=Homo sapiens GN=PLA2G4F PE=2 SV=3	3e-35	84
Unigene11021_All	298	344	297	99	sp|Q8BMC0|LPAR6_MOUSE Lysophosphatidic acid receptor 6 OS=Mus musculus GN=Lpar6 PE=1 SV=1	2e-64	97
Unigene8419_All	1087	757	1086	363	sp|P97679|MLH1_RAT DNA mismatch repair protein Mlh1 OS=Rattus norvegicus GN=Mlh1 PE=2 SV=1	0	84
Unigene26202_All	413	80	174	58	sp|P09036|ISK3_MOUSE Serine protease inhibitor Kazal-type 3 OS=Mus musculus GN=Spink3 PE=1 SV=1	2e-23	74
CL3735.Contig3_All	455	897	411	137	sp|Q86WJ1|CHD1L_HUMAN Chromodomain-helicase-DNA-binding protein 1-like OS=Homo sapiens GN=CHD1L PE=1 SV=2	1e-54	87
Unigene1580_All	1382	338	1011	337	sp|P51885|LUM_MOUSE Lumican OS=Mus musculus GN=Lum PE=1 SV=2	0	90
Unigene154_All	1518	2243	1272	424	sp|O75165|DJC13_HUMAN DnaJ homolog subfamily C member 13 OS=Homo sapiens GN=DNAJC13 PE=1 SV=5	0	99
Unigene19846_All	414	400	411	137	sp|Q80UY1|CI041_MOUSE UPF0586 protein C9orf41 homolog OS=Mus musculus PE=2 SV=1	1e-94	97
Unigene3534_All	3166	906	2628	876	sp|P35605|COPB2_BOVIN Coatomer subunit beta' OS=Bos taurus GN=COPB2 PE=1 SV=3	0	99
Unigene50372_All	228	481	96	32	sp|Q60987|FOXG1_MOUSE Forkhead box protein G1 OS=Mus musculus GN=Foxg1 PE=2 SV=1	2e-13	97
Unigene22723_All	347	596	345	115	sp|Q5D1E7|ZC12A_MOUSE Ribonuclease ZC3H12A OS=Mus musculus GN=Zc3h12a PE=1 SV=2	2e-48	88
CL596.Contig3_All	3516	873	2622	873	sp|Q5H9R7|PP6R3_HUMAN Serine/threonine-protein phosphatase 6 regulatory subunit 3 OS=Homo sapiens GN=PPP6R3 PE=1 SV=2	0	94
Unigene107134_All	211	2213	210	70	sp|Q7Z5N4|SDK1_HUMAN Protein sidekick-1 OS=Homo sapiens GN=SDK1 PE=1 SV=3	3e-38	91
Unigene130066_All	253	328	243	81	sp|P49616|UPAR_RAT Urokinase plasminogen activator surface receptor OS=Rattus norvegicus GN=Plaur PE=2 SV=2	1e-34	74
Unigene38919_All	983	900	909	299	sp|Q9H329|E41LB_HUMAN Band 4.1-like protein 4B OS=Homo sapiens GN=EPB41L4B PE=2 SV=2	4e-160	86
Unigene8065_All	3397	532	1020	340	sp|P43007|SATT_HUMAN Neutral amino acid transporter A OS=Homo sapiens GN=SLC1A4 PE=1 SV=1	1e-178	92
Unigene90162_All	336	888	333	111	sp|Q96NR3|PTHD1_HUMAN Patched domain-containing protein 1 OS=Homo sapiens GN=PTCHD1 PE=2 SV=2	1e-70	100
Unigene45119_All	211	1260	84	30	sp|P08548|LIN1_NYCCO LINE-1 reverse transcriptase homolog OS=Nycticebus coucang PE=1 SV=1	9e-06	73
Unigene76281_All	284	4582	282	93	sp|Q9JLC8|SACS_MOUSE Sacsin OS=Mus musculus GN=Sacs PE=1 SV=2	7e-55	93
Unigene45989_All	706	2069	108	36	sp|Q9BZ29|DOCK9_HUMAN Dedicator of cytokinesis protein 9 OS=Homo sapiens GN=DOCK9 PE=1 SV=2	6e-09	72
CL5305.Contig2_All	2278	570	1608	538	sp|Q61730|IL1AP_MOUSE Interleukin-1 receptor accessory protein OS=Mus musculus GN=Il1rap PE=1 SV=1	0	84
CL1664.Contig4_All	459	117	249	86	sp|Q9D7J4|COX20_MOUSE Cytochrome c oxidase protein 20 homolog OS=Mus musculus GN=Cox20 PE=2 SV=1	2e-42	79
Unigene16582_All	1085	581	822	274	sp|Q68FT3|PYRD2_RAT Pyridine nucleotide-disulfide oxidoreductase domain-containing protein 2 OS=Rattus norvegicus GN=Pyroxd2 PE=2 SV=1	8e-174	87
Unigene9452_All	636	670	129	43	sp|Q96CN5|LRC45_HUMAN Leucine-rich repeat-containing protein 45 OS=Homo sapiens GN=LRRC45 PE=2 SV=1	1e-21	95
Unigene60097_All	779	1093	675	227	sp|Q9UMS6|SYNP2_HUMAN Synaptopodin-2 OS=Homo sapiens GN=SYNPO2 PE=1 SV=2	3e-82	78
CL977.Contig1_All	2235	310	552	184	sp|P22415|USF1_HUMAN Upstream stimulatory factor 1 OS=Homo sapiens GN=USF1 PE=1 SV=1	6e-110	98
Unigene18631_All	1677	2961	1056	352	sp|O43149|ZZEF1_HUMAN Zinc finger ZZ-type and EF-hand domain-containing protein 1 OS=Homo sapiens GN=ZZEF1 PE=1 SV=6	0	97
Unigene81012_All	247	5596	198	66	sp|Q9NU22|MDN1_HUMAN Midasin OS=Homo sapiens GN=MDN1 PE=1 SV=2	2e-35	89
Unigene92708_All	287	790	285	95	sp|Q45GW3|IQUB_RAT IQ and ubiquitin-like domain-containing protein OS=Rattus norvegicus GN=Iqub PE=2 SV=2	2e-50	85
Unigene10537_All	877	2412	876	289	sp|Q8BQ48|K1731_MOUSE Centrosomal protein KIAA1731 homolog OS=Mus musculus GN=Kiaa1731 PE=2 SV=3	8e-69	57
Unigene68859_All	290	625	210	70	sp|Q6NVG7|GT252_MOUSE Procollagen galactosyltransferase 2 OS=Mus musculus GN=Glt25d2 PE=2 SV=2	2e-39	96
Unigene6572_All	1469	626	552	184	sp|Q9UKG4|S13A4_HUMAN Solute carrier family 13 member 4 OS=Homo sapiens GN=SLC13A4 PE=2 SV=2	4e-89	95
Unigene8511_All	806	442	666	218	sp|Q49AR2|CE022_HUMAN UPF0489 protein C5orf22 OS=Homo sapiens GN=C5orf22 PE=1 SV=2	9e-130	82
Unigene4215_All	2423	1475	2379	799	sp|P49790|NU153_HUMAN Nuclear pore complex protein Nup153 OS=Homo sapiens GN=NUP153 PE=1 SV=2	0	87
Unigene46442_All	405	80	225	75	sp|P56392|CX7A1_MOUSE Cytochrome c oxidase subunit 7A1, mitochondrial OS=Mus musculus GN=Cox7a1 PE=2 SV=1	4e-38	80
Unigene64887_All	347	1303	312	104	sp|Q3V129|ULK4_MOUSE Serine/threonine-protein kinase ULK4 OS=Mus musculus GN=Ulk4 PE=2 SV=2	2e-36	88
Unigene8248_All	4064	841	1512	507	sp|Q5STE3|FSTL4_MOUSE Follistatin-related protein 4 OS=Mus musculus GN=Fstl4 PE=2 SV=1	0	89
Unigene5537_All	1549	480	1305	427	sp|Q9Y3T6|R3HC1_HUMAN R3H and coiled-coil domain-containing protein 1 OS=Homo sapiens GN=R3HCC1 PE=1 SV=2	1e-178	74
Unigene34520_All	235	1188	234	78	sp|P61622|ITA11_MOUSE Integrin alpha-11 OS=Mus musculus GN=Itga11 PE=1 SV=1	5e-44	91
Unigene83805_All	214	279	183	61	sp|Q9H7J1|PPR3E_HUMAN Protein phosphatase 1 regulatory subunit 3E OS=Homo sapiens GN=PPP1R3E PE=2 SV=2	6e-36	97
Unigene30377_All	272	858	249	82	sp|Q9ULT0|TTC7A_HUMAN Tetratricopeptide repeat protein 7A OS=Homo sapiens GN=TTC7A PE=1 SV=3	3e-18	72
CL3842.Contig1_All	5936	561	1686	561	sp|Q3UUG6|TBC24_MOUSE TBC1 domain family member 24 OS=Mus musculus GN=Tbc1d24 PE=2 SV=2	0	96
CL5539.Contig2_All	1510	564	822	274	sp|Q4VBD2|TAPT1_MOUSE Transmembrane anterior posterior transformation protein 1 OS=Mus musculus GN=Tapt1 PE=2 SV=2	7e-179	96
Unigene271_All	2719	1066	2718	906	sp|Q64727|VINC_MOUSE Vinculin OS=Mus musculus GN=Vcl PE=1 SV=4	0	99
CL392.Contig2_All	3377	416	1242	414	sp|Q80XI4|PI42B_MOUSE Phosphatidylinositol 5-phosphate 4-kinase type-2 beta OS=Mus musculus GN=Pip4k2b PE=1 SV=1	0	99
CL5569.Contig1_All	4356	1355	4080	1355	sp|Q3TRM4|PLPL6_MOUSE Neuropathy target esterase OS=Mus musculus GN=Pnpla6 PE=2 SV=2	0	97
Unigene42732_All	756	479	375	125	sp|Q5MJ12|FXL16_RAT F-box/LRR-repeat protein 16 OS=Rattus norvegicus GN=Fbxl16 PE=2 SV=1	1e-52	94
Unigene57780_All	279	925	279	93	sp|P57740|NU107_HUMAN Nuclear pore complex protein Nup107 OS=Homo sapiens GN=NUP107 PE=1 SV=1	5e-44	95
Unigene72233_All	312	517	99	33	sp|Q96NG8|ZN582_HUMAN Zinc finger protein 582 OS=Homo sapiens GN=ZNF582 PE=2 SV=1	6e-12	88
Unigene63792_All	311	993	117	39	sp|Q8IX30|SCUB3_HUMAN Signal peptide, CUB and EGF-like domain-containing protein 3 OS=Homo sapiens GN=SCUBE3 PE=1 SV=1	3e-17	97
Unigene121642_All	203	825	201	67	sp|O75626|PRDM1_HUMAN PR domain zinc finger protein 1 OS=Homo sapiens GN=PRDM1 PE=1 SV=2	2e-32	84
Unigene24790_All	428	174	135	45	sp|Q4FZX5|MSRB2_RAT Methionine-R-sulfoxide reductase B2, mitochondrial OS=Rattus norvegicus GN=Msrb2 PE=2 SV=1	4e-14	73
Unigene43298_All	1164	1102	930	319	sp|Q93009|UBP7_HUMAN Ubiquitin carboxyl-terminal hydrolase 7 OS=Homo sapiens GN=USP7 PE=1 SV=2	2e-19	31
CL365.Contig61_All	2774	655	1557	495	sp|P45953|ACADV_RAT Very long-chain specific acyl-CoA dehydrogenase, mitochondrial OS=Rattus norvegicus GN=Acadvl PE=1 SV=1	0	86
Unigene394_All	1077	888	1071	359	sp|P03364|POL_SMRVH Pol polyprotein OS=Squirrel monkey retrovirus GN=pol PE=3 SV=2	4e-138	59
CL4946.Contig2_All	381	400	378	143	sp|Q5BJZ6|CI041_RAT UPF0586 protein C9orf41 homolog OS=Rattus norvegicus PE=2 SV=1	6e-70	85
Unigene33728_All	210	1036	210	77	sp|A8MXY4|ZNF99_HUMAN Zinc finger protein 99 OS=Homo sapiens GN=ZNF99 PE=2 SV=2	5e-17	53
Unigene40824_All	617	791	567	189	sp|Q14DK5|HIPL1_MOUSE HHIP-like protein 1 OS=Mus musculus GN=Hhipl1 PE=2 SV=1	4e-120	93
CL529.Contig1_All	1193	602	849	283	sp|P28492|GLSL_RAT Glutaminase liver isoform, mitochondrial OS=Rattus norvegicus GN=Gls2 PE=2 SV=3	0	94
Unigene45643_All	1206	738	975	329	sp|Q80TI0|GRM1B_MOUSE GRAM domain-containing protein 1B OS=Mus musculus GN=Gramd1b PE=1 SV=2	0	93
Unigene12412_All	978	122	345	117	sp|P51670|CCL9_MOUSE C-C motif chemokine 9 OS=Mus musculus GN=Ccl9 PE=1 SV=1	9e-30	49
Unigene3492_All	616	99	297	99	sp|Q5R483|LTOR4_PONAB Ragulator complex protein LAMTOR4 OS=Pongo abelii GN=LAMTOR4 PE=3 SV=1	9e-64	99
Unigene65047_All	325	1016	324	108	sp|Q9UPR3|SMG5_HUMAN Protein SMG5 OS=Homo sapiens GN=SMG5 PE=1 SV=3	9e-25	48
Unigene103106_All	509	2725	504	168	sp|Q9UKZ4|TEN1_HUMAN Teneurin-1 OS=Homo sapiens GN=TENM1 PE=1 SV=2	5e-109	98
Unigene20349_All	401	137	294	100	sp|P09617|THN5_HORVU Leaf-specific thionin OS=Hordeum vulgare GN=THI1.5 PE=2 SV=2	7e-31	54
CL3474.Contig2_All	1927	317	954	317	sp|Q7TQ84|UIF_RAT UAP56-interacting factor OS=Rattus norvegicus GN=Fyttd1 PE=2 SV=2	0	92
CL5067.Contig1_All	1039	1476	558	185	sp|P28665|MUG1_MOUSE Murinoglobulin-1 OS=Mus musculus GN=Mug1 PE=1 SV=3	2e-65	62
CL72.Contig1_All	249	1189	183	61	sp|P10272|POL_BAEVM Pol polyprotein OS=Baboon endogenous virus (strain M7) GN=pol PE=3 SV=1	8e-06	41
Unigene6067_All	6268	717	2106	707	sp|Q9HBZ2|ARNT2_HUMAN Aryl hydrocarbon receptor nuclear translocator 2 OS=Homo sapiens GN=ARNT2 PE=1 SV=2	0	97
Unigene122076_All	286	796	276	92	sp|Q5DRD1|PCDB3_PANTR Protocadherin beta-3 OS=Pan troglodytes GN=PCDHB3 PE=3 SV=1	4e-43	82
Unigene4222_All	2155	811	2070	690	sp|Q9EQ32|BCAP_MOUSE Phosphoinositide 3-kinase adapter protein 1 OS=Mus musculus GN=Pik3ap1 PE=1 SV=1	0	89
Unigene57501_All	490	508	174	58	sp|P24464|CP4AC_RAT Cytochrome P450 4A12 OS=Rattus norvegicus GN=Cyp4a12 PE=2 SV=2	1e-17	66
Unigene67948_All	373	3027	369	123	sp|Q9Y485|DMXL1_HUMAN DmX-like protein 1 OS=Homo sapiens GN=DMXL1 PE=1 SV=3	7e-55	84
Unigene121141_All	242	1281	144	48	sp|P11369|POL2_MOUSE Retrovirus-related Pol polyprotein LINE-1 OS=Mus musculus GN=Pol PE=1 SV=2	1e-07	42
Unigene85525_All	216	400	201	67	sp|Q9GZV5|WWTR1_HUMAN WW domain-containing transcription regulator protein 1 OS=Homo sapiens GN=WWTR1 PE=1 SV=1	1e-30	99
Unigene22762_All	450	497	447	149	sp|Q9Y2C5|S17A4_HUMAN Putative small intestine sodium-dependent phosphate transport protein OS=Homo sapiens GN=SLC17A4 PE=2 SV=1	2e-89	85
Unigene19456_All	744	188	387	129	sp|Q14442|PIGH_HUMAN Phosphatidylinositol N-acetylglucosaminyltransferase subunit H OS=Homo sapiens GN=PIGH PE=1 SV=1	1e-80	91
Unigene16774_All	364	713	363	121	sp|Q9Y2K1|ZBTB1_HUMAN Zinc finger and BTB domain-containing protein 1 OS=Homo sapiens GN=ZBTB1 PE=1 SV=3	4e-61	96
Unigene117578_All	202	173	114	38	sp|Q8IZV2|CKLF8_HUMAN CKLF-like MARVEL transmembrane domain-containing protein 8 OS=Homo sapiens GN=CMTM8 PE=2 SV=2	6e-16	82
Unigene7370_All	1105	889	564	188	sp|Q8K1Y2|KPCD3_MOUSE Serine/threonine-protein kinase D3 OS=Mus musculus GN=Prkd3 PE=1 SV=1	1e-125	99
Unigene46691_All	1303	740	924	308	sp|Q08834|MGT5A_RAT Alpha-1,6-mannosylglycoprotein 6-beta-N-acetylglucosaminyltransferase A OS=Rattus norvegicus GN=Mgat5 PE=1 SV=1	0	97
Unigene34013_All	365	546	360	122	sp|Q5RA50|F124A_PONAB Protein FAM124A OS=Pongo abelii GN=FAM124A PE=2 SV=1	3e-24	71
Unigene4315_All	4257	1052	3156	1052	sp|Q9WTZ3|MBTP1_RAT Membrane-bound transcription factor site-1 protease OS=Rattus norvegicus GN=Mbtps1 PE=1 SV=1	0	97
Unigene115043_All	201	620	144	48	sp|O43663|PRC1_HUMAN Protein regulator of cytokinesis 1 OS=Homo sapiens GN=PRC1 PE=1 SV=2	6e-22	94
Unigene19420_All	740	1393	672	224	sp|Q9BWH6|RPAP1_HUMAN RNA polymerase II-associated protein 1 OS=Homo sapiens GN=RPAP1 PE=1 SV=3	3e-108	83
Unigene77670_All	418	757	252	84	sp|Q9HCU0|CD248_HUMAN Endosialin OS=Homo sapiens GN=CD248 PE=1 SV=1	2e-47	96
Unigene50212_All	2286	737	1842	614	sp|O00469|PLOD2_HUMAN Procollagen-lysine,2-oxoglutarate 5-dioxygenase 2 OS=Homo sapiens GN=PLOD2 PE=1 SV=2	0	96
CL2144.Contig2_All	1598	369	849	283	sp|Q9QZC4|PCY1B_RAT Choline-phosphate cytidylyltransferase B OS=Rattus norvegicus GN=Pcyt1b PE=2 SV=1	0	99
Unigene103789_All	351	1281	129	44	sp|P11369|POL2_MOUSE Retrovirus-related Pol polyprotein LINE-1 OS=Mus musculus GN=Pol PE=1 SV=2	3e-12	52
Unigene21231_All	253	425	252	84	sp|Q5PQL4|CLP1_RAT Polyribonucleotide 5'-hydroxyl-kinase Clp1 OS=Rattus norvegicus GN=Clp1 PE=2 SV=1	3e-52	100
Unigene67636_All	221	1200	219	73	sp|Q96PN7|TREF1_HUMAN Transcriptional-regulating factor 1 OS=Homo sapiens GN=TRERF1 PE=1 SV=1	9e-43	97
CL3399.Contig2_All	1072	514	663	222	sp|Q9DBJ3|BI2L1_MOUSE Brain-specific angiogenesis inhibitor 1-associated protein 2-like protein 1 OS=Mus musculus GN=Baiap2l1 PE=1 SV=1	5e-125	88
CL1055.Contig1_All	2374	419	1260	418	sp|P70671|IRF3_MOUSE Interferon regulatory factor 3 OS=Mus musculus GN=Irf3 PE=1 SV=1	0	79
Unigene16607_All	1143	925	1086	362	sp|O35276|NRP2_RAT Neuropilin-2 OS=Rattus norvegicus GN=Nrp2 PE=2 SV=1	0	94
CL303.Contig58_All	9486	4377	9129	3045	sp|Q12955|ANK3_HUMAN Ankyrin-3 OS=Homo sapiens GN=ANK3 PE=1 SV=3	0	91
Unigene4587_All	2118	382	1146	382	sp|Q5RDQ7|VATC1_PONAB V-type proton ATPase subunit C 1 OS=Pongo abelii GN=ATP6V1C1 PE=2 SV=1	0	99
Unigene64771_All	451	1669	438	146	sp|Q9QZS0|CO4A3_MOUSE Collagen alpha-3(IV) chain OS=Mus musculus GN=Col4a3 PE=1 SV=2	2e-24	84
Unigene8095_All	2560	916	2133	711	sp|P37913|DNLI1_MOUSE DNA ligase 1 OS=Mus musculus GN=Lig1 PE=1 SV=2	0	93
Unigene10881_All	231	70	120	40	sp|P60897|DSS1_MOUSE 26S proteasome complex subunit DSS1 OS=Mus musculus GN=Shfm1 PE=2 SV=1	2e-09	98
Unigene69215_All	445	904	363	121	sp|Q008S8|ECT2L_HUMAN Epithelial cell-transforming sequence 2 oncogene-like OS=Homo sapiens GN=ECT2L PE=2 SV=2	1e-66	87
Unigene32308_All	2029	380	1140	380	sp|Q96G23|CERS2_HUMAN Ceramide synthase 2 OS=Homo sapiens GN=CERS2 PE=1 SV=1	0	96
Unigene831_All	276	823	273	91	sp|Q6ZPR5|NSMA3_MOUSE Sphingomyelin phosphodiesterase 4 OS=Mus musculus GN=Smpd4 PE=2 SV=2	5e-48	89
Unigene20845_All	341	464	111	37	sp|Q5R7A2|ALG1_PONAB Chitobiosyldiphosphodolichol beta-mannosyltransferase OS=Pongo abelii GN=ALG1 PE=2 SV=1	9e-14	84
Unigene66297_All	525	349	513	171	sp|Q8WWH5|TRUB1_HUMAN Probable tRNA pseudouridine synthase 1 OS=Homo sapiens GN=TRUB1 PE=1 SV=1	5e-76	85
CL3849.Contig3_All	327	870	288	95	sp|Q80W14|PR40B_MOUSE Pre-mRNA-processing factor 40 homolog B OS=Mus musculus GN=Prpf40b PE=2 SV=2	2e-39	90
Unigene10346_All	2861	790	2274	756	sp|Q8BWQ5|DCLK3_MOUSE Serine/threonine-protein kinase DCLK3 OS=Mus musculus GN=Dclk3 PE=2 SV=2	0	82
CL3547.Contig2_All	372	198	102	34	sp|O35347|DGCR6_MOUSE Protein DGCR6 OS=Mus musculus GN=Dgcr6 PE=2 SV=2	3e-13	94
Unigene52297_All	297	406	102	34	sp|Q99J55|IER5L_MOUSE Immediate early response gene 5-like protein OS=Mus musculus GN=Ier5l PE=2 SV=1	1e-14	100
Unigene12552_All	1716	1358	1662	554	sp|Q99570|PI3R4_HUMAN Phosphoinositide 3-kinase regulatory subunit 4 OS=Homo sapiens GN=PIK3R4 PE=1 SV=3	0	98
Unigene34511_All	251	909	249	83	sp|Q5SVQ8|ZBT41_HUMAN Zinc finger and BTB domain-containing protein 41 OS=Homo sapiens GN=ZBTB41 PE=2 SV=1	3e-33	88
Unigene39671_All	292	907	111	37	sp|Q91WF7|FIG4_MOUSE Polyphosphoinositide phosphatase OS=Mus musculus GN=Fig4 PE=1 SV=1	3e-17	100
Unigene8144_All	5811	3788	4047	1346	sp|P97412|LYST_MOUSE Lysosomal-trafficking regulator OS=Mus musculus GN=Lyst PE=1 SV=1	0	94
CL39.Contig2_All	2735	429	1317	428	sp|P41969|ELK1_MOUSE ETS domain-containing protein Elk-1 OS=Mus musculus GN=Elk1 PE=2 SV=3	2e-167	87
CL4912.Contig1_All	928	201	564	188	sp|Q00724|RET4_MOUSE Retinol-binding protein 4 OS=Mus musculus GN=Rbp4 PE=2 SV=2	3e-129	93
Unigene14282_All	1093	182	525	175	sp|Q9BTE1|DCTN5_HUMAN Dynactin subunit 5 OS=Homo sapiens GN=DCTN5 PE=1 SV=1	6e-110	100
Unigene111765_All	288	638	288	96	sp|P37090|SCNNB_RAT Amiloride-sensitive sodium channel subunit beta OS=Rattus norvegicus GN=Scnn1b PE=1 SV=2	6e-40	90
Unigene14465_All	1534	525	981	331	sp|Q5RCN6|CP4V2_PONAB Cytochrome P450 4V2 OS=Pongo abelii GN=CYP4V2 PE=2 SV=1	0	80
Unigene64171_All	544	1272	495	165	sp|Q7YQM1|AFF2_PONPY AF4/FMR2 family member 2 OS=Pongo pygmaeus GN=AFF2 PE=2 SV=1	7e-101	99
CL400.Contig7_All	5790	2896	2334	774	sp|Q9Y520|PRC2C_HUMAN Protein PRRC2C OS=Homo sapiens GN=PRRC2C PE=1 SV=4	0	95
Unigene8970_All	328	717	327	109	sp|Q9D2G9|HIPL2_MOUSE HHIP-like protein 2 OS=Mus musculus GN=Hhipl2 PE=2 SV=2	3e-64	91
Unigene2142_All	1423	1716	1422	456	sp|Q99MS7|EH1L1_MOUSE EH domain-binding protein 1-like protein 1 OS=Mus musculus GN=Ehbp1l1 PE=2 SV=1	1e-107	54
Unigene17493_All	1348	301	903	301	sp|Q29RL9|TCEA1_BOVIN Transcription elongation factor A protein 1 OS=Bos taurus GN=TCEA1 PE=2 SV=1	0	97
CL123.Contig2_All	2643	446	1200	400	sp|Q59EK9|RUN3A_HUMAN RUN domain-containing protein 3A OS=Homo sapiens GN=RUNDC3A PE=2 SV=2	0	98
Unigene7528_All	1403	335	936	312	sp|P09668|CATH_HUMAN Pro-cathepsin H OS=Homo sapiens GN=CTSH PE=1 SV=4	0	89
CL331.Contig13_All	326	1951	324	108	sp|P08104|SCN3A_RAT Sodium channel protein type 3 subunit alpha OS=Rattus norvegicus GN=Scn3a PE=1 SV=1	9e-73	99
Unigene2056_All	2094	488	1341	447	sp|Q921R8|S41A3_MOUSE Solute carrier family 41 member 3 OS=Mus musculus GN=Slc41a3 PE=2 SV=1	0	83
Unigene22788_All	340	871	72	24	sp|Q9ET47|ESPN_MOUSE Espin OS=Mus musculus GN=Espn PE=1 SV=2	2e-07	96
Unigene13054_All	1753	295	450	87	sp|Q14749|GNMT_HUMAN Glycine N-methyltransferase OS=Homo sapiens GN=GNMT PE=1 SV=3	2e-30	51
Unigene107430_All	208	428	207	69	sp|Q5R634|FA69A_PONAB Protein FAM69A OS=Pongo abelii GN=FAM69A PE=2 SV=1	5e-32	96
CL1885.Contig1_All	4023	838	2511	838	sp|Q9ERA6|TFP11_MOUSE Tuftelin-interacting protein 11 OS=Mus musculus GN=Tfip11 PE=1 SV=1	0	95
Unigene26079_All	1030	319	462	154	sp|Q9CWD8|NUBPL_MOUSE Iron-sulfur protein NUBPL OS=Mus musculus GN=Nubpl PE=2 SV=2	3e-99	94
CL2348.Contig2_All	1944	451	828	280	sp|Q9BSI4|TINF2_HUMAN TERF1-interacting nuclear factor 2 OS=Homo sapiens GN=TINF2 PE=1 SV=1	5e-151	68
Unigene20383_All	690	155	375	125	sp|Q5RKH3|K1143_RAT Uncharacterized protein KIAA1143 homolog OS=Rattus norvegicus PE=2 SV=1	3e-51	88
Unigene25655_All	2389	1331	2385	796	sp|Q6T3U3|NPCL1_RAT Niemann-Pick C1-like protein 1 OS=Rattus norvegicus GN=Npc1l1 PE=1 SV=1	0	85
CL2512.Contig1_All	693	90	135	46	sp|Q3UR78|CD048_MOUSE Neuropeptide-like protein C4orf48 homolog OS=Mus musculus GN=Gm1673 PE=2 SV=2	1e-18	89
Unigene70127_All	528	1281	519	180	sp|P11369|POL2_MOUSE Retrovirus-related Pol polyprotein LINE-1 OS=Mus musculus GN=Pol PE=1 SV=2	2e-22	37
Unigene21889_All	372	610	369	123	sp|P05710|PRLR_RAT Prolactin receptor OS=Rattus norvegicus GN=Prlr PE=1 SV=2	4e-48	91
CL5889.Contig2_All	5491	1575	4710	1570	sp|Q3UQ44|IQGA2_MOUSE Ras GTPase-activating-like protein IQGAP2 OS=Mus musculus GN=Iqgap2 PE=1 SV=2	0	91
Unigene18053_All	3158	447	1335	447	sp|Q920L1|FADS1_MOUSE Fatty acid desaturase 1 OS=Mus musculus GN=Fads1 PE=2 SV=1	0	93
Unigene30751_All	239	721	237	81	sp|Q6DIA2|EX3L4_MOUSE Exocyst complex component 3-like protein 4 OS=Mus musculus GN=Exoc3l4 PE=2 SV=2	4e-30	72
Unigene8232_All	2091	533	1596	532	sp|P17178|CP27A_RAT Sterol 26-hydroxylase, mitochondrial OS=Rattus norvegicus GN=Cyp27a1 PE=1 SV=1	0	79
Unigene103366_All	266	1260	195	65	sp|P08548|LIN1_NYCCO LINE-1 reverse transcriptase homolog OS=Nycticebus coucang PE=1 SV=1	3e-12	48
CL2147.Contig5_All	4135	1514	3684	1240	sp|Q80U22|RUSC2_MOUSE Iporin OS=Mus musculus GN=Rusc2 PE=1 SV=2	0	88
Unigene67557_All	247	435	222	74	sp|P82924|RT30_BOVIN 28S ribosomal protein S30, mitochondrial OS=Bos taurus GN=MRPS30 PE=1 SV=4	5e-39	85
Unigene63347_All	507	1847	369	123	sp|Q3V0B4|CC108_MOUSE Coiled-coil domain-containing protein 108 OS=Mus musculus GN=Ccdc108 PE=1 SV=1	1e-62	81
Unigene45426_All	1125	331	450	150	sp|Q5M9F0|CK049_RAT UPF0705 protein C11orf49 homolog OS=Rattus norvegicus PE=2 SV=1	8e-103	99
Unigene12213_All	4079	859	2526	842	sp|Q5SSL4|ABR_MOUSE Active breakpoint cluster region-related protein OS=Mus musculus GN=Abr PE=2 SV=1	0	99
Unigene67652_All	465	553	198	66	sp|Q6ZWJ1|STXB4_HUMAN Syntaxin-binding protein 4 OS=Homo sapiens GN=STXBP4 PE=1 SV=2	4e-30	80
Unigene75737_All	668	2547	195	65	sp|E2JF22|PIEZ1_MOUSE Piezo-type mechanosensitive ion channel component 1 OS=Mus musculus GN=Piezo1 PE=2 SV=1	3e-30	83
Unigene82190_All	518	1447	516	172	sp|P43146|DCC_HUMAN Netrin receptor DCC OS=Homo sapiens GN=DCC PE=1 SV=2	4e-107	97
Unigene15596_All	1285	289	867	289	sp|O43396|TXNL1_HUMAN Thioredoxin-like protein 1 OS=Homo sapiens GN=TXNL1 PE=1 SV=3	0	99
CL5195.Contig2_All	890	874	345	115	sp|Q8K4L0|DDX54_MOUSE ATP-dependent RNA helicase DDX54 OS=Mus musculus GN=Ddx54 PE=1 SV=1	1e-37	85
Unigene67554_All	226	367	114	38	sp|Q9JHB4|WDR31_MOUSE WD repeat-containing protein 31 OS=Mus musculus GN=Wdr31 PE=2 SV=1	6e-14	89
Unigene18172_All	1567	227	681	213	sp|Q68FV8|UBTD1_RAT Ubiquitin domain-containing protein 1 OS=Rattus norvegicus GN=Ubtd1 PE=2 SV=1	3e-112	93
Unigene37073_All	828	3298	828	276	sp|Q96JQ0|PCD16_HUMAN Protocadherin-16 OS=Homo sapiens GN=DCHS1 PE=2 SV=1	3e-168	96
Unigene22137_All	1157	637	405	135	sp|Q1HG60|PIF1_RAT ATP-dependent DNA helicase PIF1 OS=Rattus norvegicus GN=Pif1 PE=2 SV=1	2e-73	88
Unigene81227_All	307	854	306	102	sp|Q3URY6|ARMC2_MOUSE Armadillo repeat-containing protein 2 OS=Mus musculus GN=Armc2 PE=2 SV=3	1e-59	88
Unigene36359_All	201	285	186	62	sp|Q96EL1|F212A_HUMAN Protein FAM212A OS=Homo sapiens GN=FAM212A PE=2 SV=1	2e-21	82
Unigene65792_All	404	305	399	133	sp|Q8BQU7|TMM74_MOUSE Transmembrane protein 74 OS=Mus musculus GN=Tmem74 PE=2 SV=1	3e-74	92
Unigene34729_All	307	1455	270	90	sp|O15360|FANCA_HUMAN Fanconi anemia group A protein OS=Homo sapiens GN=FANCA PE=1 SV=2	1e-33	71
Unigene13272_All	252	161	81	27	sp|Q9D6L8|PPIL3_MOUSE Peptidyl-prolyl cis-trans isomerase-like 3 OS=Mus musculus GN=Ppil3 PE=2 SV=1	2e-10	96
CL3190.Contig2_All	1219	145	264	88	sp|Q9Y5R8|TPPC1_HUMAN Trafficking protein particle complex subunit 1 OS=Homo sapiens GN=TRAPPC1 PE=1 SV=1	2e-54	100
Unigene99476_All	215	866	213	71	sp|Q96F46|I17RA_HUMAN Interleukin-17 receptor A OS=Homo sapiens GN=IL17RA PE=1 SV=2	8e-38	89
Unigene60550_All	444	1034	438	146	sp|Q8BTY2|S4A7_MOUSE Sodium bicarbonate cotransporter 3 OS=Mus musculus GN=Slc4a7 PE=1 SV=2	5e-94	100
Unigene87597_All	506	654	504	168	sp|Q9WU20|MTHR_MOUSE Methylenetetrahydrofolate reductase OS=Mus musculus GN=Mthfr PE=2 SV=2	5e-110	92
Unigene6933_All	336	772	333	111	sp|P0C588|CNNM4_RAT Metal transporter CNNM4 OS=Rattus norvegicus GN=Cnnm4 PE=1 SV=1	2e-71	99
CL748.Contig42_All	2133	1173	1680	605	sp|Q7TQG1|PKHA6_MOUSE Pleckstrin homology domain-containing family A member 6 OS=Mus musculus GN=Plekha6 PE=1 SV=1	0	87
Unigene45568_All	773	857	441	147	sp|P78316|NOP14_HUMAN Nucleolar protein 14 OS=Homo sapiens GN=NOP14 PE=1 SV=3	1e-80	88
Unigene16174_All	2322	587	1686	562	sp|Q9ET30|TM9S3_MOUSE Transmembrane 9 superfamily member 3 OS=Mus musculus GN=Tm9sf3 PE=1 SV=1	0	100
CL582.Contig4_All	243	1281	171	58	sp|P11369|POL2_MOUSE Retrovirus-related Pol polyprotein LINE-1 OS=Mus musculus GN=Pol PE=1 SV=2	1e-15	55
Unigene72435_All	538	4456	471	157	sp|P0C6F1|DYH2_MOUSE Dynein heavy chain 2, axonemal OS=Mus musculus GN=Dnah2 PE=2 SV=1	8e-83	99
Unigene84447_All	318	1134	315	105	sp|Q8VHR0|PCD18_MOUSE Protocadherin 18 OS=Mus musculus GN=Pcdh18 PE=1 SV=2	2e-43	99
Unigene50681_All	507	557	504	168	sp|Q9NVR7|TBCC1_HUMAN TBCC domain-containing protein 1 OS=Homo sapiens GN=TBCCD1 PE=1 SV=1	1e-80	90
CL164.Contig2_All	828	1437	438	148	sp|O15440|MRP5_HUMAN Multidrug resistance-associated protein 5 OS=Homo sapiens GN=ABCC5 PE=1 SV=2	2e-78	84
CL3343.Contig1_All	2119	593	891	315	sp|Q9WU74|LSR_RAT Lipolysis-stimulated lipoprotein receptor OS=Rattus norvegicus GN=Lsr PE=1 SV=1	1e-171	89
CL361.Contig2_All	1128	292	423	140	sp|Q6ZUT1|CK057_HUMAN Uncharacterized protein C11orf57 OS=Homo sapiens GN=C11orf57 PE=1 SV=2	7e-88	92
Unigene92692_All	228	1046	177	59	sp|P31792|POL_FENV1 Pol polyprotein (Fragment) OS=Feline endogenous virus ECE1 GN=pol PE=3 SV=1	3e-15	61
Unigene205_All	1238	893	1116	371	sp|Q99LI5|ZN281_MOUSE Zinc finger protein 281 OS=Mus musculus GN=Znf281 PE=1 SV=1	0	96
Unigene114269_All	227	692	78	26	sp|Q86SG6|NEK8_HUMAN Serine/threonine-protein kinase Nek8 OS=Homo sapiens GN=NEK8 PE=1 SV=1	5e-09	100
Unigene11996_All	609	2224	270	90	sp|Q80YT7|MYOME_MOUSE Myomegalin OS=Mus musculus GN=Pde4dip PE=2 SV=2	1e-26	92
Unigene16175_All	1773	972	1431	477	sp|Q15029|U5S1_HUMAN 116 kDa U5 small nuclear ribonucleoprotein component OS=Homo sapiens GN=EFTUD2 PE=1 SV=1	0	100
CL4078.Contig2_All	537	1912	534	191	sp|P23468|PTPRD_HUMAN Receptor-type tyrosine-protein phosphatase delta OS=Homo sapiens GN=PTPRD PE=1 SV=2	2e-112	93
Unigene13314_All	682	201	474	158	sp|Q9NYL4|FKB11_HUMAN Peptidyl-prolyl cis-trans isomerase FKBP11 OS=Homo sapiens GN=FKBP11 PE=1 SV=1	5e-105	94
Unigene2868_All	822	886	798	266	sp|Q9Y5Q9|TF3C3_HUMAN General transcription factor 3C polypeptide 3 OS=Homo sapiens GN=GTF3C3 PE=1 SV=1	8e-173	96
CL225.Contig1_All	4179	524	1437	479	sp|Q6P5F7|TTYH3_MOUSE Protein tweety homolog 3 OS=Mus musculus GN=Ttyh3 PE=1 SV=1	0	95
Unigene42340_All	285	264	171	57	sp|Q9ERQ8|CAH7_MOUSE Carbonic anhydrase 7 OS=Mus musculus GN=Ca7 PE=1 SV=2	2e-32	98
CL5538.Contig2_All	844	518	555	185	sp|Q9JJA7|CCNL2_MOUSE Cyclin-L2 OS=Mus musculus GN=Ccnl2 PE=1 SV=1	2e-130	99
Unigene94586_All	269	937	267	89	sp|Q8TEV9|SMCR8_HUMAN Smith-Magenis syndrome chromosomal region candidate gene 8 protein OS=Homo sapiens GN=SMCR8 PE=1 SV=2	2e-56	100
Unigene64953_All	354	566	147	51	sp|Q9ERQ3|ZN704_MOUSE Zinc finger protein 704 OS=Mus musculus GN=Znf704 PE=2 SV=1	2e-09	57
Unigene11426_All	637	696	438	146	sp|O94844|RHBT1_HUMAN Rho-related BTB domain-containing protein 1 OS=Homo sapiens GN=RHOBTB1 PE=1 SV=2	7e-93	93
CL1449.Contig3_All	4381	1231	3654	1231	sp|Q8NDI1|EHBP1_HUMAN EH domain-binding protein 1 OS=Homo sapiens GN=EHBP1 PE=1 SV=3	0	90
Unigene42781_All	1897	88	264	88	sp|P61808|SNN_RAT Stannin OS=Rattus norvegicus GN=Snn PE=2 SV=1	1e-33	97
Unigene16226_All	1435	543	123	41	sp|Q9UBI9|HDC_HUMAN Headcase protein homolog OS=Homo sapiens GN=HECA PE=1 SV=1	6e-18	100
CL2375.Contig1_All	988	285	459	157	sp|Q9H2P9|DPH5_HUMAN Diphthine synthase OS=Homo sapiens GN=DPH5 PE=1 SV=2	9e-92	85
CL6039.Contig2_All	383	80	240	80	sp|P62313|LSM6_MOUSE U6 snRNA-associated Sm-like protein LSm6 OS=Mus musculus GN=Lsm6 PE=2 SV=1	2e-52	100
Unigene17311_All	412	269	243	81	sp|P49716|CEBPD_HUMAN CCAAT/enhancer-binding protein delta OS=Homo sapiens GN=CEBPD PE=1 SV=2	4e-40	86
Unigene14036_All	3297	613	1533	511	sp|Q9JMH6|TRXR1_MOUSE Thioredoxin reductase 1, cytoplasmic OS=Mus musculus GN=Txnrd1 PE=1 SV=3	0	96
Unigene95943_All	232	1247	231	80	sp|Q8N655|CJ012_HUMAN Uncharacterized protein C10orf12 OS=Homo sapiens GN=C10orf12 PE=1 SV=1	3e-30	70
Unigene4482_All	888	636	831	285	sp|Q6PG37|ZN790_HUMAN Zinc finger protein 790 OS=Homo sapiens GN=ZNF790 PE=2 SV=2	3e-57	44
Unigene5994_All	646	658	531	177	sp|Q9NV88|INT9_HUMAN Integrator complex subunit 9 OS=Homo sapiens GN=INTS9 PE=1 SV=2	9e-120	98
Unigene40989_All	389	415	387	129	sp|Q922H2|PDK3_MOUSE [Pyruvate dehydrogenase [lipoamide]] kinase isozyme 3, mitochondrial OS=Mus musculus GN=Pdk3 PE=2 SV=1	2e-86	97
Unigene38023_All	2260	595	1587	529	sp|A7MB73|GT253_BOVIN Probable inactive glycosyltransferase 25 family member 3 OS=Bos taurus GN=CERCAM PE=2 SV=1	0	90
Unigene70419_All	615	565	504	160	sp|Q8CE13|CCD17_MOUSE Coiled-coil domain-containing protein 17 OS=Mus musculus GN=Ccdc17 PE=2 SV=1	8e-35	52
Unigene86342_All	324	198	96	32	sp|Q8BGW5|SOSB2_MOUSE SOSS complex subunit B2 OS=Mus musculus GN=Nabp1 PE=2 SV=1	3e-13	94
Unigene40941_All	1183	590	525	175	sp|Q3B807|TCRGL_MOUSE Transcription elongation regulator 1-like protein OS=Mus musculus GN=Tcerg1l PE=2 SV=3	7e-82	95
Unigene78184_All	221	418	168	57	sp|P18762|ADRB2_MOUSE Beta-2 adrenergic receptor OS=Mus musculus GN=Adrb2 PE=2 SV=2	1e-25	79
Unigene48565_All	1814	626	657	219	sp|B0BNK7|LRFN3_RAT Leucine-rich repeat and fibronectin type-III domain-containing protein 3 OS=Rattus norvegicus GN=Lrfn3 PE=1 SV=1	6e-116	100
Unigene15824_All	850	1053	849	283	sp|Q8C7R4|UBA6_MOUSE Ubiquitin-like modifier-activating enzyme 6 OS=Mus musculus GN=Uba6 PE=1 SV=1	0	94
Unigene112249_All	202	855	114	38	sp|B0VX73|RHDF1_CALJA Inactive rhomboid protein 1 OS=Callithrix jacchus GN=RHBDF1 PE=3 SV=1	2e-17	100
Unigene45640_All	237	507	87	29	sp|O89038|MEF2D_RAT Myocyte-specific enhancer factor 2D OS=Rattus norvegicus GN=Mef2d PE=1 SV=1	1e-08	86
CL795.Contig1_All	629	1548	627	214	sp|Q62240|KDM5D_MOUSE Lysine-specific demethylase 5D OS=Mus musculus GN=Kdm5d PE=2 SV=2	1e-106	82
Unigene35496_All	511	934	405	135	sp|D3Z8K2|CCD39_RAT Coiled-coil domain-containing protein 39 OS=Rattus norvegicus GN=Ccdc39 PE=3 SV=1	2e-74	89
CL2181.Contig1_All	1051	636	819	278	sp|Q6PG37|ZN790_HUMAN Zinc finger protein 790 OS=Homo sapiens GN=ZNF790 PE=2 SV=2	1e-91	57
CL1600.Contig4_All	1656	536	1323	443	sp|Q5U317|FIP1_RAT Pre-mRNA 3'-end-processing factor FIP1 OS=Rattus norvegicus GN=Fip1l1 PE=1 SV=1	0	97
CL3367.Contig2_All	297	913	297	99	sp|Q13620|CUL4B_HUMAN Cullin-4B OS=Homo sapiens GN=CUL4B PE=1 SV=4	7e-65	100
Unigene110442_All	328	907	324	107	sp|A2VCL2|CC162_HUMAN Coiled-coil domain-containing protein 162 OS=Homo sapiens GN=CCDC162P PE=2 SV=3	3e-51	77
Unigene133201_All	205	867	156	52	sp|P51517|POL_SRV2 Pol polyprotein OS=Simian retrovirus SRV-2 GN=pol PE=3 SV=1	1e-16	69
Unigene88836_All	214	466	204	67	sp|Q0D2K0|NIPA4_HUMAN Magnesium transporter NIPA4 OS=Homo sapiens GN=NIPAL4 PE=1 SV=3	4e-18	65
Unigene66295_All	744	418	741	247	sp|Q969V4|TEKT1_HUMAN Tektin-1 OS=Homo sapiens GN=TEKT1 PE=2 SV=1	3e-154	87
Unigene11914_All	390	649	387	128	sp|Q8C190|VP9D1_MOUSE VPS9 domain-containing protein 1 OS=Mus musculus GN=Vps9d1 PE=2 SV=1	4e-68	96
CL19.Contig11_All	4326	911	2337	779	sp|A5D7D1|ACTN4_BOVIN Alpha-actinin-4 OS=Bos taurus GN=ACTN4 PE=2 SV=1	0	99
CL1649.Contig1_All	812	585	573	183	sp|O54887|TSKS_MOUSE Testis-specific serine kinase substrate OS=Mus musculus GN=Tsks PE=1 SV=4	2e-65	59
Unigene16442_All	1485	1273	1242	415	sp|Q0GNC1|INF2_MOUSE Inverted formin-2 OS=Mus musculus GN=Inf2 PE=1 SV=1	0	93
CL109.Contig2_All	2210	468	681	227	sp|Q96F44|TRI11_HUMAN E3 ubiquitin-protein ligase TRIM11 OS=Homo sapiens GN=TRIM11 PE=1 SV=2	1e-124	92
Unigene27607_All	314	2948	312	104	sp|O95359|TACC2_HUMAN Transforming acidic coiled-coil-containing protein 2 OS=Homo sapiens GN=TACC2 PE=1 SV=3	1e-09	71
Unigene108284_All	242	273	174	58	sp|Q8BTW3|EXOS6_MOUSE Exosome complex component MTR3 OS=Mus musculus GN=Exosc6 PE=1 SV=1	3e-30	95
Unigene19813_All	603	5890	600	200	sp|Q09666|AHNK_HUMAN Neuroblast differentiation-associated protein AHNAK OS=Homo sapiens GN=AHNAK PE=1 SV=2	5e-86	90
Unigene24751_All	532	409	351	113	sp|Q60766|IRGM1_MOUSE Immunity-related GTPase family M protein 1 OS=Mus musculus GN=Irgm1 PE=1 SV=1	2e-43	62
Unigene14982_All	811	653	405	135	sp|Q9BXF6|RFIP5_HUMAN Rab11 family-interacting protein 5 OS=Homo sapiens GN=RAB11FIP5 PE=1 SV=1	2e-55	83
CL3915.Contig1_All	1316	618	1248	379	sp|P19221|THRB_MOUSE Prothrombin OS=Mus musculus GN=F2 PE=1 SV=1	0	78
Unigene72081_All	542	938	492	164	sp|Q8K4S7|CBLB_RAT E3 ubiquitin-protein ligase CBL-B OS=Rattus norvegicus GN=Cblb PE=2 SV=1	4e-109	100
Unigene131049_All	201	734	198	66	sp|Q96P31|FCRL3_HUMAN Fc receptor-like protein 3 OS=Homo sapiens GN=FCRL3 PE=1 SV=1	6e-24	73
Unigene28722_All	225	520	195	65	sp|Q70SY1|CR3L2_HUMAN Cyclic AMP-responsive element-binding protein 3-like protein 2 OS=Homo sapiens GN=CREB3L2 PE=1 SV=3	6e-30	88
Unigene85035_All	224	496	222	74	sp|P09481|ACHA3_CHICK Neuronal acetylcholine receptor subunit alpha-3 OS=Gallus gallus GN=CHRNA3 PE=2 SV=2	2e-43	95
Unigene72712_All	277	1013	123	41	sp|Q8CJ11|GPR64_RAT G-protein coupled receptor 64 OS=Rattus norvegicus GN=Gpr64 PE=2 SV=1	2e-06	59
Unigene2272_All	1078	600	921	307	sp|Q56A24|KLH24_RAT Kelch-like protein 24 OS=Rattus norvegicus GN=Klhl24 PE=1 SV=1	0	100
Unigene52423_All	301	1239	96	32	sp|Q6GQV7|EDRF1_MOUSE Erythroid differentiation-related factor 1 OS=Mus musculus GN=Edrf1 PE=2 SV=1	4e-13	97
Unigene100006_All	209	853	177	59	sp|Q5R7R7|THSD1_PONAB Thrombospondin type-1 domain-containing protein 1 OS=Pongo abelii GN=THSD1 PE=2 SV=1	3e-33	98
Unigene75329_All	858	703	855	285	sp|Q3MIF2|LMBL2_RAT Lethal(3)malignant brain tumor-like protein 2 OS=Rattus norvegicus GN=L3mbtl2 PE=2 SV=1	0	98
Unigene11987_All	659	3117	636	212	sp|Q5VT06|CE350_HUMAN Centrosome-associated protein 350 OS=Homo sapiens GN=CEP350 PE=1 SV=1	2e-107	89
Unigene20739_All	535	5890	534	178	sp|Q09666|AHNK_HUMAN Neuroblast differentiation-associated protein AHNAK OS=Homo sapiens GN=AHNAK PE=1 SV=2	5e-89	84
Unigene56801_All	896	1181	894	298	sp|P97609|HAIR_RAT Protein hairless OS=Rattus norvegicus GN=Hr PE=2 SV=2	5e-120	88
Unigene123466_All	201	521	183	61	sp|Q8BH52|CR3L2_MOUSE Cyclic AMP-responsive element-binding protein 3-like protein 2 OS=Mus musculus GN=Creb3l2 PE=2 SV=1	3e-35	97
Unigene6379_All	1388	695	1152	385	sp|Q3UXL4|KIZ_MOUSE Centrosomal protein kizuna OS=Mus musculus GN=Plk1s1 PE=1 SV=1	4e-164	75
Unigene38011_All	480	506	117	39	sp|Q96QD8|S38A2_HUMAN Sodium-coupled neutral amino acid transporter 2 OS=Homo sapiens GN=SLC38A2 PE=1 SV=2	2e-15	97
Unigene81794_All	228	376	225	75	sp|Q9D871|CEA18_MOUSE Carcinoembryonic antigen-related cell adhesion molecule 18 OS=Mus musculus GN=Ceacam18 PE=2 SV=1	1e-20	57
Unigene54180_All	584	211	252	84	sp|P57729|RAB38_HUMAN Ras-related protein Rab-38 OS=Homo sapiens GN=RAB38 PE=1 SV=1	3e-53	96
CL3864.Contig1_All	3013	876	2628	876	sp|Q9H706|GAREM_HUMAN GRB2-associated and regulator of MAPK protein OS=Homo sapiens GN=GAREM PE=1 SV=2	0	92
Unigene9135_All	478	822	342	119	sp|P16591|FER_HUMAN Tyrosine-protein kinase Fer OS=Homo sapiens GN=FER PE=1 SV=2	6e-47	68
Unigene36811_All	303	215	93	31	sp|Q66H96|CABP7_RAT Calcium-binding protein 7 OS=Rattus norvegicus GN=Cabp7 PE=1 SV=1	7e-12	100
CL903.Contig2_All	3236	729	1134	373	sp|Q99K30|ES8L2_MOUSE Epidermal growth factor receptor kinase substrate 8-like protein 2 OS=Mus musculus GN=Eps8l2 PE=1 SV=1	0	86
CL3061.Contig1_All	1334	477	567	189	sp|Q9CYU6|WDR85_MOUSE WD repeat-containing protein 85 OS=Mus musculus GN=Wdr85 PE=2 SV=1	2e-111	86
Unigene125252_All	226	871	141	47	sp|Q96DT7|ZBT10_HUMAN Zinc finger and BTB domain-containing protein 10 OS=Homo sapiens GN=ZBTB10 PE=1 SV=2	4e-22	94
Unigene60552_All	774	502	714	238	sp|Q05941|ACHA7_RAT Neuronal acetylcholine receptor subunit alpha-7 OS=Rattus norvegicus GN=Chrna7 PE=1 SV=2	9e-160	97
CL4017.Contig2_All	1505	227	696	227	sp|Q9CRB9|CHCH3_MOUSE Coiled-coil-helix-coiled-coil-helix domain-containing protein 3, mitochondrial OS=Mus musculus GN=Chchd3 PE=1 SV=1	1e-136	92
CL2653.Contig1_All	2218	597	1791	597	sp|Q06124|PTN11_HUMAN Tyrosine-protein phosphatase non-receptor type 11 OS=Homo sapiens GN=PTPN11 PE=1 SV=2	0	99
Unigene18327_All	1264	520	1092	364	sp|Q5PQS6|SMG9_RAT Protein SMG9 OS=Rattus norvegicus GN=Smg9 PE=2 SV=1	0	98
Unigene8645_All	431	2047	429	143	sp|Q96HP0|DOCK6_HUMAN Dedicator of cytokinesis protein 6 OS=Homo sapiens GN=DOCK6 PE=1 SV=3	2e-75	86
Unigene108456_All	239	756	237	79	sp|Q92674|CENPI_HUMAN Centromere protein I OS=Homo sapiens GN=CENPI PE=1 SV=2	2e-37	80
CL281.Contig2_All	2213	328	987	326	sp|Q95203|CAH11_SHEEP Carbonic anhydrase-related protein 11 OS=Ovis aries GN=CA11 PE=2 SV=2	0	96
Unigene3321_All	998	1367	996	334	sp|P35918|VGFR2_MOUSE Vascular endothelial growth factor receptor 2 OS=Mus musculus GN=Kdr PE=1 SV=1	0	84
Unigene5808_All	470	1058	468	156	sp|O95696|BRD1_HUMAN Bromodomain-containing protein 1 OS=Homo sapiens GN=BRD1 PE=1 SV=1	3e-79	97
Unigene23385_All	243	272	237	81	sp|Q7Z3H0|ANR33_HUMAN Ankyrin repeat domain-containing protein 33 OS=Homo sapiens GN=ANKRD33 PE=2 SV=3	2e-21	67
Unigene16530_All	890	300	471	157	sp|Q8IVV7|GID4_HUMAN Glucose-induced degradation protein 4 homolog OS=Homo sapiens GN=GID4 PE=2 SV=1	2e-113	100
Unigene64252_All	242	4306	240	80	sp|Q45VK7|DYHC2_MOUSE Cytoplasmic dynein 2 heavy chain 1 OS=Mus musculus GN=Dync2h1 PE=1 SV=1	2e-42	89
CL1118.Contig1_All	462	410	435	151	sp|Q9H5I1|SUV92_HUMAN Histone-lysine N-methyltransferase SUV39H2 OS=Homo sapiens GN=SUV39H2 PE=1 SV=2	1e-86	88
Unigene128070_All	233	319	231	80	sp|Q61618|AA3R_MOUSE Adenosine receptor A3 OS=Mus musculus GN=Adora3 PE=2 SV=2	8e-36	78
Unigene19423_All	926	171	312	104	sp|Q28999|SAT1_PIG Diamine acetyltransferase 1 OS=Sus scrofa GN=SAT1 PE=2 SV=1	2e-68	99
Unigene11519_All	3821	972	2910	972	sp|P07333|CSF1R_HUMAN Macrophage colony-stimulating factor 1 receptor OS=Homo sapiens GN=CSF1R PE=1 SV=2	0	80
Unigene119858_All	387	819	384	128	sp|Q8N6M6|AMPO_HUMAN Aminopeptidase O OS=Homo sapiens GN=AOPEP PE=1 SV=2	3e-56	71
CL2976.Contig2_All	1526	708	1356	454	sp|P20810|ICAL_HUMAN Calpastatin OS=Homo sapiens GN=CAST PE=1 SV=4	1e-168	75
Unigene2132_All	1494	673	1491	497	sp|Q9CZT5|VASN_MOUSE Vasorin OS=Mus musculus GN=Vasn PE=2 SV=2	0	87
Unigene6287_All	869	208	618	206	sp|Q9Y3B6|EMC9_HUMAN ER membrane protein complex subunit 9 OS=Homo sapiens GN=EMC9 PE=1 SV=3	2e-140	94
Unigene3481_All	595	157	471	157	sp|Q63ZY7|UXT_RAT Protein UXT OS=Rattus norvegicus GN=Uxt PE=2 SV=1	3e-93	95
Unigene19838_All	682	995	681	226	sp|Q8N5C6|SRBD1_HUMAN S1 RNA-binding domain-containing protein 1 OS=Homo sapiens GN=SRBD1 PE=1 SV=2	5e-138	90
CL1908.Contig1_All	1425	904	996	332	sp|Q9P2N6|KANL3_HUMAN KAT8 regulatory NSL complex subunit 3 OS=Homo sapiens GN=KANSL3 PE=1 SV=2	0	98
Unigene123865_All	233	1909	231	77	sp|O14513|NCKP5_HUMAN Nck-associated protein 5 OS=Homo sapiens GN=NCKAP5 PE=2 SV=2	4e-22	74
CL1445.Contig6_All	4228	1819	1788	630	sp|Q96RT7|GCP6_HUMAN Gamma-tubulin complex component 6 OS=Homo sapiens GN=TUBGCP6 PE=1 SV=3	0	73
Unigene125760_All	250	831	150	50	sp|P26433|SL9A3_RAT Sodium/hydrogen exchanger 3 OS=Rattus norvegicus GN=Slc9a3 PE=1 SV=1	2e-20	86
Unigene65542_All	369	1281	174	58	sp|P11369|POL2_MOUSE Retrovirus-related Pol polyprotein LINE-1 OS=Mus musculus GN=Pol PE=1 SV=2	9e-06	38
Unigene127137_All	293	3210	252	84	sp|P49454|CENPF_HUMAN Centromere protein F OS=Homo sapiens GN=CENPF PE=1 SV=2	2e-28	67
Unigene7818_All	448	809	441	147	sp|Q7M733|HPS6_RAT Hermansky-Pudlak syndrome 6 protein homolog OS=Rattus norvegicus GN=Hps6 PE=1 SV=1	2e-76	80
Unigene12053_All	2403	1383	2292	764	sp|Q5FWI3|TMEM2_MOUSE Transmembrane protein 2 OS=Mus musculus GN=Tmem2 PE=1 SV=1	0	90
Unigene51914_All	863	875	846	282	sp|Q9H8M5|CNNM2_HUMAN Metal transporter CNNM2 OS=Homo sapiens GN=CNNM2 PE=1 SV=2	1e-177	100
CL3849.Contig1_All	3291	870	1875	608	sp|Q80W14|PR40B_MOUSE Pre-mRNA-processing factor 40 homolog B OS=Mus musculus GN=Prpf40b PE=2 SV=2	0	91
Unigene1298_All	368	1120	240	80	sp|Q7Z2Z2|ETUD1_HUMAN Elongation factor Tu GTP-binding domain-containing protein 1 OS=Homo sapiens GN=EFTUD1 PE=1 SV=2	3e-46	98
Unigene24608_All	429	323	378	125	sp|Q8NHA4|O2AE1_HUMAN Olfactory receptor 2AE1 OS=Homo sapiens GN=OR2AE1 PE=2 SV=1	7e-50	71
Unigene35660_All	338	4057	336	112	sp|Q63170|DYH7_RAT Dynein heavy chain 7, axonemal OS=Rattus norvegicus GN=Dnah7 PE=2 SV=2	1e-63	88
CL1875.Contig1_All	1082	387	927	309	sp|A4V8B4|SAV1_RAT Protein salvador homolog 1 OS=Rattus norvegicus GN=Sav1 PE=2 SV=1	0	96
CL846.Contig2_All	1323	222	666	222	sp|Q9DB34|CHM2A_MOUSE Charged multivesicular body protein 2a OS=Mus musculus GN=Chmp2a PE=1 SV=1	2e-105	100
Unigene65632_All	634	4543	618	213	sp|P98157|LRP1_CHICK Low-density lipoprotein receptor-related protein 1 OS=Gallus gallus GN=LRP1 PE=2 SV=1	1e-18	31
Unigene1455_All	661	632	264	88	sp|P31503|PO2F1_RAT POU domain, class 2, transcription factor 1 (Fragment) OS=Rattus norvegicus GN=Pou2f1 PE=2 SV=2	1e-43	98
CL3151.Contig2_All	966	531	819	273	sp|Q64638|UD15_RAT UDP-glucuronosyltransferase 1-5 OS=Rattus norvegicus GN=Ugt1a5 PE=2 SV=1	6e-154	77
Unigene25574_All	553	192	402	132	sp|Q921W8|SCT1A_MOUSE Secreted and transmembrane protein 1A OS=Mus musculus GN=Sectm1a PE=2 SV=1	2e-31	48
Unigene26272_All	282	561	279	93	sp|Q63108|EST1E_RAT Carboxylesterase 1E OS=Rattus norvegicus GN=Ces1e PE=2 SV=1	2e-43	75
Unigene11137_All	306	281	279	93	sp|Q96IY1|NSL1_HUMAN Kinetochore-associated protein NSL1 homolog OS=Homo sapiens GN=NSL1 PE=1 SV=3	1e-48	81
Unigene56395_All	411	1597	363	122	sp|Q3U3D7|T131L_MOUSE Transmembrane protein 131-like OS=Mus musculus GN=Kiaa0922 PE=2 SV=1	2e-51	77
Unigene74800_All	507	992	450	150	sp|Q8BR76|MKS3_MOUSE Meckelin OS=Mus musculus GN=Tmem67 PE=1 SV=2	1e-89	87
Unigene106371_All	299	628	294	98	sp|A6NNW6|ENO4_HUMAN Enolase-like protein ENO4 OS=Homo sapiens GN=ENO4 PE=2 SV=2	1e-50	84
CL3349.Contig1_All	3214	764	1947	649	sp|Q9D2L5|CPXM2_MOUSE Inactive carboxypeptidase-like protein X2 OS=Mus musculus GN=Cpxm2 PE=2 SV=1	0	95
Unigene61906_All	250	4561	96	32	sp|Q80TF6|STAR9_MOUSE StAR-related lipid transfer protein 9 OS=Mus musculus GN=Stard9 PE=2 SV=2	3e-10	88
CL4217.Contig2_All	521	97	213	71	sp|O89093|CCL20_MOUSE C-C motif chemokine 20 OS=Mus musculus GN=Ccl20 PE=1 SV=1	6e-31	76
Unigene96845_All	333	1715	324	109	sp|Q6ZPF3|TIAM2_MOUSE T-lymphoma invasion and metastasis-inducing protein 2 OS=Mus musculus GN=Tiam2 PE=1 SV=2	1e-51	82
CL2688.Contig2_All	2799	1141	2409	821	sp|Q00872|MYPC1_HUMAN Myosin-binding protein C, slow-type OS=Homo sapiens GN=MYBPC1 PE=1 SV=2	0	92
Unigene6234_All	2392	419	297	99	sp|Q4KSH7|MP2K7_RAT Dual specificity mitogen-activated protein kinase kinase 7 OS=Rattus norvegicus GN=Map2k7 PE=1 SV=1	2e-58	99
CL1708.Contig1_All	1950	434	1302	434	sp|P04764|ENOA_RAT Alpha-enolase OS=Rattus norvegicus GN=Eno1 PE=1 SV=4	0	97
Unigene38668_All	552	977	549	183	sp|Q3V3R1|C1TM_MOUSE Monofunctional C1-tetrahydrofolate synthase, mitochondrial OS=Mus musculus GN=Mthfd1l PE=1 SV=2	3e-106	93
CL121.Contig1_All	1156	359	492	164	sp|Q9ET67|PEX12_CRILO Peroxisome assembly protein 12 OS=Cricetulus longicaudatus GN=PEX12 PE=2 SV=1	6e-102	95
CL5832.Contig2_All	1041	338	936	312	sp|Q9NYK5|RM39_HUMAN 39S ribosomal protein L39, mitochondrial OS=Homo sapiens GN=MRPL39 PE=1 SV=3	0	89
Unigene44892_All	542	862	399	133	sp|Q9WVS9|CLOCK_RAT Circadian locomoter output cycles protein kaput OS=Rattus norvegicus GN=Clock PE=2 SV=1	8e-81	100
Unigene89243_All	319	485	303	101	sp|Q8K243|TRI68_MOUSE E3 ubiquitin-protein ligase TRIM68 OS=Mus musculus GN=Trim68 PE=2 SV=1	5e-64	87
Unigene133860_All	222	419	78	26	sp|O09043|NAPSA_MOUSE Napsin-A OS=Mus musculus GN=Napsa PE=1 SV=1	1e-10	81
Unigene57083_All	328	365	165	55	sp|Q4R763|SMS2_MACFA Phosphatidylcholine:ceramide cholinephosphotransferase 2 OS=Macaca fascicularis GN=SGMS2 PE=2 SV=1	8e-30	95
Unigene76915_All	379	1043	378	126	sp|O35904|PK3CD_MOUSE Phosphatidylinositol 4,5-bisphosphate 3-kinase catalytic subunit delta isoform OS=Mus musculus GN=Pik3cd PE=1 SV=2	3e-80	98
Unigene129479_All	322	662	312	105	sp|P42701|I12R1_HUMAN Interleukin-12 receptor subunit beta-1 OS=Homo sapiens GN=IL12RB1 PE=1 SV=1	4e-35	65
CL4305.Contig2_All	6774	1365	4071	1347	sp|Q80YE4|LMTK1_MOUSE Serine/threonine-protein kinase LMTK1 OS=Mus musculus GN=Aatk PE=1 SV=1	0	82
Unigene30765_All	211	616	207	69	sp|Q8N1P7|AIM1L_HUMAN Absent in melanoma 1-like protein OS=Homo sapiens GN=AIM1L PE=2 SV=1	4e-28	81
Unigene5627_All	1054	467	783	264	sp|O08587|NUP50_RAT Nuclear pore complex protein Nup50 OS=Rattus norvegicus GN=Nup50 PE=2 SV=2	1e-101	78
Unigene93720_All	276	776	273	91	sp|Q9NU02|ANKR5_HUMAN Ankyrin repeat domain-containing protein 5 OS=Homo sapiens GN=ANKRD5 PE=2 SV=2	6e-54	92
CL2068.Contig1_All	3465	1036	2874	960	sp|Q80U30|CL16A_MOUSE Protein CLEC16A OS=Mus musculus GN=Clec16a PE=2 SV=2	0	93
Unigene12214_All	1648	298	642	287	sp|Q9H6K1|CF106_HUMAN Uncharacterized protein C6orf106 OS=Homo sapiens GN=C6orf106 PE=1 SV=2	6e-109	65
CL1694.Contig1_All	3490	270	810	270	sp|Q00169|PIPNA_HUMAN Phosphatidylinositol transfer protein alpha isoform OS=Homo sapiens GN=PITPNA PE=1 SV=2	3e-176	98
CL5778.Contig2_All	1665	1848	1662	554	sp|Q9ULV0|MYO5B_HUMAN Unconventional myosin-Vb OS=Homo sapiens GN=MYO5B PE=1 SV=3	0	92
CL2498.Contig1_All	2100	258	726	247	sp|Q2KJ10|RITA_RAT RBPJ-interacting and tubulin-associated protein OS=Rattus norvegicus GN=Rita PE=2 SV=1	2e-107	70
CL4509.Contig2_All	2294	1683	2217	740	sp|Q8WWI1|LMO7_HUMAN LIM domain only protein 7 OS=Homo sapiens GN=LMO7 PE=1 SV=3	0	87
Unigene17473_All	674	305	540	180	sp|Q9CX86|ROA0_MOUSE Heterogeneous nuclear ribonucleoprotein A0 OS=Mus musculus GN=Hnrnpa0 PE=1 SV=1	1e-115	99
CL982.Contig9_All	2548	747	1434	479	sp|Q9WV70|NOC2L_MOUSE Nucleolar complex protein 2 homolog OS=Mus musculus GN=Noc2l PE=1 SV=2	0	88
Unigene9276_All	913	520	789	263	sp|Q91W36|UBP3_MOUSE Ubiquitin carboxyl-terminal hydrolase 3 OS=Mus musculus GN=Usp3 PE=2 SV=1	3e-179	98
Unigene116229_All	264	2100	261	87	sp|Q8C147|DOCK8_MOUSE Dedicator of cytokinesis protein 8 OS=Mus musculus GN=Dock8 PE=1 SV=4	4e-35	97
Unigene41948_All	572	1281	561	199	sp|P11369|POL2_MOUSE Retrovirus-related Pol polyprotein LINE-1 OS=Mus musculus GN=Pol PE=1 SV=2	1e-18	35
Unigene17701_All	988	209	87	29	sp|Q9NXJ5|PGPI_HUMAN Pyroglutamyl-peptidase 1 OS=Homo sapiens GN=PGPEP1 PE=1 SV=1	3e-11	100
Unigene4558_All	560	406	537	179	sp|Q8BK62|OLFL3_MOUSE Olfactomedin-like protein 3 OS=Mus musculus GN=Olfml3 PE=2 SV=2	2e-104	93
Unigene31114_All	273	435	270	90	sp|Q5M7Z0|RNFT1_HUMAN RING finger and transmembrane domain-containing protein 1 OS=Homo sapiens GN=RNFT1 PE=2 SV=2	2e-51	94
Unigene7586_All	1055	260	723	241	sp|Q3TC33|CC127_MOUSE Coiled-coil domain-containing protein 127 OS=Mus musculus GN=Ccdc127 PE=2 SV=2	4e-133	90
Unigene81313_All	378	606	132	44	sp|Q3TCT4|ENTP7_MOUSE Ectonucleoside triphosphate diphosphohydrolase 7 OS=Mus musculus GN=Entpd7 PE=2 SV=1	3e-21	91
Unigene20595_All	507	322	465	155	sp|P23457|DIDH_RAT 3-alpha-hydroxysteroid dehydrogenase OS=Rattus norvegicus GN=Akr1c9 PE=1 SV=1	1e-79	75
Unigene3520_All	1917	227	681	227	sp|Q8ND25|ZNRF1_HUMAN E3 ubiquitin-protein ligase ZNRF1 OS=Homo sapiens GN=ZNRF1 PE=1 SV=2	8e-159	99
Unigene18657_All	959	1781	516	172	sp|O60292|SI1L3_HUMAN Signal-induced proliferation-associated 1-like protein 3 OS=Homo sapiens GN=SIPA1L3 PE=1 SV=3	3e-83	96
Unigene46316_All	1277	1004	1269	424	sp|Q63475|PTPR2_RAT Receptor-type tyrosine-protein phosphatase N2 OS=Rattus norvegicus GN=Ptprn2 PE=2 SV=1	0	79
Unigene90676_All	227	539	225	75	sp|Q60664|LRMP_MOUSE Lymphoid-restricted membrane protein OS=Mus musculus GN=Lrmp PE=1 SV=1	6e-14	68
CL2333.Contig1_All	1806	401	1191	398	sp|Q62967|MVD1_RAT Diphosphomevalonate decarboxylase OS=Rattus norvegicus GN=Mvd PE=2 SV=1	0	91
Unigene1948_All	486	1281	231	76	sp|P11369|POL2_MOUSE Retrovirus-related Pol polyprotein LINE-1 OS=Mus musculus GN=Pol PE=1 SV=2	1e-16	48
Unigene46584_All	1571	160	150	50	sp|Q6ZWS4|CNIH3_MOUSE Protein cornichon homolog 3 OS=Mus musculus GN=Cnih3 PE=2 SV=1	3e-13	96
CL3033.Contig4_All	513	153	231	77	sp|Q8R2K1|FUCM_MOUSE Fucose mutarotase OS=Mus musculus GN=Fuom PE=1 SV=1	8e-57	86
CL2361.Contig1_All	5047	493	1464	491	sp|Q80ZD7|AMGO1_RAT Amphoterin-induced protein 1 OS=Rattus norvegicus GN=Amigo1 PE=1 SV=1	0	94
Unigene28496_All	229	216	156	52	sp|Q8IV31|TM139_HUMAN Transmembrane protein 139 OS=Homo sapiens GN=TMEM139 PE=2 SV=1	1e-15	83
Unigene39815_All	564	952	540	180	sp|Q60I26|AL2CL_MOUSE ALS2 C-terminal-like protein OS=Mus musculus GN=Als2cl PE=1 SV=1	6e-90	86
Unigene57980_All	239	3066	84	28	sp|Q62388|ATM_MOUSE Serine-protein kinase ATM OS=Mus musculus GN=Atm PE=1 SV=2	2e-09	93
CL1053.Contig2_All	3665	1407	1497	471	sp|Q3ZAV8|EDC4_RAT Enhancer of mRNA-decapping protein 4 OS=Rattus norvegicus GN=Edc4 PE=2 SV=1	0	92
Unigene6566_All	1652	752	381	127	sp|Q8CIP4|MARK4_MOUSE MAP/microtubule affinity-regulating kinase 4 OS=Mus musculus GN=Mark4 PE=1 SV=1	2e-92	97
Unigene14497_All	1122	384	747	249	sp|Q9D2V5|AAR2_MOUSE Protein AAR2 homolog OS=Mus musculus GN=Aar2 PE=2 SV=3	8e-174	94
Unigene24081_All	1043	343	723	241	sp|O70137|ALX3_MOUSE Homeobox protein aristaless-like 3 OS=Mus musculus GN=Alx3 PE=2 SV=1	1e-144	96
Unigene119820_All	330	1077	327	109	sp|Q91WF3|ADCY4_MOUSE Adenylate cyclase type 4 OS=Mus musculus GN=Adcy4 PE=1 SV=1	4e-37	92
CL1816.Contig2_All	389	442	108	36	sp|Q6AY97|CCD91_RAT Coiled-coil domain-containing protein 91 OS=Rattus norvegicus GN=Ccdc91 PE=2 SV=1	2e-13	81
Unigene67775_All	438	378	381	125	sp|Q99NE9|PBX4_MOUSE Pre-B-cell leukemia transcription factor 4 OS=Mus musculus GN=Pbx4 PE=2 SV=2	1e-73	89
CL211.Contig1_All	3272	1846	1671	552	sp|Q7TNF8|RIMB1_MOUSE Peripheral-type benzodiazepine receptor-associated protein 1 OS=Mus musculus GN=Bzrap1 PE=1 SV=2	0	84
Unigene12815_All	381	700	378	126	sp|Q96QV1|HHIP_HUMAN Hedgehog-interacting protein OS=Homo sapiens GN=HHIP PE=1 SV=3	9e-82	98
Unigene34603_All	389	2670	66	22	sp|P70227|ITPR3_MOUSE Inositol 1,4,5-trisphosphate receptor type 3 OS=Mus musculus GN=Itpr3 PE=1 SV=3	4e-06	100
Unigene33063_All	502	468	213	71	sp|P32594|GAG_MSVMT Gag polyprotein OS=Moloney murine sarcoma virus (strain ts110) GN=gag PE=3 SV=3	1e-23	42
CL1515.Contig1_All	2299	1168	1560	520	sp|O43306|ADCY6_HUMAN Adenylate cyclase type 6 OS=Homo sapiens GN=ADCY6 PE=1 SV=2	0	97
Unigene32822_All	287	274	93	31	sp|Q8NA92|THAP8_HUMAN THAP domain-containing protein 8 OS=Homo sapiens GN=THAP8 PE=2 SV=1	3e-11	87
Unigene17988_All	556	722	555	185	sp|Q920N2|BPL1_MOUSE Biotin--protein ligase OS=Mus musculus GN=Hlcs PE=1 SV=1	1e-117	91
Unigene2114_All	2721	572	1713	570	sp|Q80XH4|WSCD1_MOUSE WSC domain-containing protein 1 OS=Mus musculus GN=Wscd1 PE=2 SV=1	0	91
Unigene14320_All	1394	546	600	200	sp|Q2KIN0|ZCHC7_BOVIN Zinc finger CCHC domain-containing protein 7 OS=Bos taurus GN=ZCCHC7 PE=2 SV=2	4e-50	61
Unigene7406_All	840	1871	672	224	sp|Q14690|RRP5_HUMAN Protein RRP5 homolog OS=Homo sapiens GN=PDCD11 PE=1 SV=3	7e-104	79
CL4015.Contig1_All	747	1338	420	140	sp|Q9JIX8|ACINU_MOUSE Apoptotic chromatin condensation inducer in the nucleus OS=Mus musculus GN=Acin1 PE=1 SV=3	4e-82	95
Unigene20317_All	403	258	90	30	sp|Q63515|C4BPB_RAT C4b-binding protein beta chain OS=Rattus norvegicus GN=C4bpb PE=2 SV=1	2e-06	67
Unigene1193_All	301	357	243	81	sp|Q96GS4|CQ059_HUMAN Uncharacterized protein C17orf59 OS=Homo sapiens GN=C17orf59 PE=1 SV=2	1e-24	63
CL850.Contig6_All	4020	943	2829	943	sp|Q5R1P0|NMDZ1_CANFA Glutamate receptor ionotropic, NMDA 1 OS=Canis familiaris GN=GRIN1 PE=2 SV=2	0	99
CL5489.Contig1_All	425	83	249	83	sp|P63221|RS21_PIG 40S ribosomal protein S21 OS=Sus scrofa GN=RPS21 PE=3 SV=1	2e-54	100
Unigene10215_All	800	617	657	219	sp|D3ZC96|TT39B_RAT Tetratricopeptide repeat protein 39B OS=Rattus norvegicus GN=Ttc39b PE=3 SV=1	9e-144	93
Unigene34279_All	213	337	201	67	sp|Q5HZG9|ZN488_MOUSE Zinc finger protein 488 OS=Mus musculus GN=Znf488 PE=2 SV=2	1e-20	73
Unigene83961_All	201	446	120	40	sp|Q9D5Z5|MSS51_MOUSE Putative protein MSS51 homolog, mitochondrial OS=Mus musculus GN=Mss51 PE=2 SV=1	8e-17	93
CL5423.Contig1_All	1015	461	945	315	sp|P31146|COR1A_HUMAN Coronin-1A OS=Homo sapiens GN=CORO1A PE=1 SV=4	0	97
Unigene64063_All	224	958	222	74	sp|Q9CSH3|RRP44_MOUSE Exosome complex exonuclease RRP44 OS=Mus musculus GN=Dis3 PE=2 SV=4	5e-43	99
Unigene47020_All	2014	390	597	199	sp|A2ARS0|ANR63_MOUSE Ankyrin repeat domain-containing protein 63 OS=Mus musculus GN=Ankrd63 PE=4 SV=1	3e-63	92
Unigene61639_All	345	1011	210	70	sp|Q86YV0|RASL3_HUMAN RAS protein activator like-3 OS=Homo sapiens GN=RASAL3 PE=1 SV=2	7e-24	71
CL476.Contig7_All	632	125	198	66	sp|Q32P73|RPB9_BOVIN DNA-directed RNA polymerase II subunit RPB9 OS=Bos taurus GN=POLR2I PE=2 SV=1	3e-41	95
Unigene97513_All	258	950	195	65	sp|Q8TF05|PP4R1_HUMAN Serine/threonine-protein phosphatase 4 regulatory subunit 1 OS=Homo sapiens GN=PPP4R1 PE=1 SV=1	2e-12	77
CL3162.Contig2_All	914	1169	570	148	sp|Q9N0Z4|AT11B_RABIT Probable phospholipid-transporting ATPase IF (Fragment) OS=Oryctolagus cuniculus GN=ATP11B PE=1 SV=2	1e-79	68
Unigene65975_All	403	278	333	107	sp|Q6ZUS5|CC121_HUMAN Coiled-coil domain-containing protein 121 OS=Homo sapiens GN=CCDC121 PE=2 SV=1	7e-09	38
Unigene12683_All	287	939	222	74	sp|Q14149|MORC3_HUMAN MORC family CW-type zinc finger protein 3 OS=Homo sapiens GN=MORC3 PE=1 SV=3	1e-42	91
Unigene18482_All	585	316	312	104	sp|Q2T9S3|RPC6_BOVIN DNA-directed RNA polymerase III subunit RPC6 OS=Bos taurus GN=POLR3F PE=2 SV=1	1e-65	95
Unigene72424_All	266	450	264	88	sp|Q01338|ADA2A_MOUSE Alpha-2A adrenergic receptor OS=Mus musculus GN=Adra2a PE=1 SV=1	3e-56	100
Unigene16250_All	3390	975	2952	975	sp|Q9UI26|IPO11_HUMAN Importin-11 OS=Homo sapiens GN=IPO11 PE=1 SV=1	0	97
Unigene95664_All	266	3707	264	88	sp|Q7Z407|CSMD3_HUMAN CUB and sushi domain-containing protein 3 OS=Homo sapiens GN=CSMD3 PE=2 SV=3	9e-54	100
Unigene15036_All	252	544	141	47	sp|Q9UK59|DBR1_HUMAN Lariat debranching enzyme OS=Homo sapiens GN=DBR1 PE=1 SV=2	1e-27	100
CL5124.Contig2_All	1457	474	1260	421	sp|Q8BGV9|ATG4D_MOUSE Cysteine protease ATG4D OS=Mus musculus GN=Atg4d PE=1 SV=1	0	88
Unigene9958_All	525	481	480	160	sp|O35493|CLK4_MOUSE Dual specificity protein kinase CLK4 OS=Mus musculus GN=Clk4 PE=1 SV=1	1e-111	98
Unigene40782_All	1279	1429	1278	426	sp|P29476|NOS1_RAT Nitric oxide synthase, brain OS=Rattus norvegicus GN=Nos1 PE=1 SV=1	0	89
Unigene26196_All	1269	345	1035	345	sp|P02749|APOH_HUMAN Beta-2-glycoprotein 1 OS=Homo sapiens GN=APOH PE=1 SV=3	0	87
Unigene17752_All	431	901	429	144	sp|Q01968|OCRL_HUMAN Inositol polyphosphate 5-phosphatase OCRL-1 OS=Homo sapiens GN=OCRL PE=1 SV=3	2e-72	91
Unigene6190_All	1754	424	1272	424	sp|Q8R424|STABP_RAT STAM-binding protein OS=Rattus norvegicus GN=Stambp PE=2 SV=1	0	93
Unigene57496_All	243	2256	141	47	sp|Q8C9B9|DIDO1_MOUSE Death-inducer obliterator 1 OS=Mus musculus GN=Dido1 PE=1 SV=4	2e-16	74
Unigene55261_All	476	857	465	155	sp|Q3V0A6|CB078_MOUSE Uncharacterized protein C2orf78 homolog OS=Mus musculus GN=Gm5592 PE=2 SV=1	9e-43	61
Unigene131556_All	274	267	255	85	sp|Q9D099|ACER3_MOUSE Alkaline ceramidase 3 OS=Mus musculus GN=Acer3 PE=2 SV=1	4e-50	87
Unigene25458_All	455	2427	453	151	sp|Q80SU7|GVIN1_MOUSE Interferon-induced very large GTPase 1 OS=Mus musculus GN=Gvin1 PE=1 SV=1	2e-85	85
Unigene43626_All	1119	328	432	144	sp|Q99LB0|TDIF1_MOUSE Deoxynucleotidyltransferase terminal-interacting protein 1 OS=Mus musculus GN=Dnttip1 PE=2 SV=1	1e-81	98
CL2789.Contig1_All	728	378	186	62	sp|Q96AQ1|CC74A_HUMAN Coiled-coil domain-containing protein 74A OS=Homo sapiens GN=CCDC74A PE=2 SV=1	1e-21	77
Unigene78936_All	470	1805	468	156	sp|Q9H1H9|KI13A_HUMAN Kinesin-like protein KIF13A OS=Homo sapiens GN=KIF13A PE=1 SV=2	7e-98	97
Unigene63950_All	412	481	399	133	sp|Q9GZS1|RPA49_HUMAN DNA-directed RNA polymerase I subunit RPA49 OS=Homo sapiens GN=POLR1E PE=1 SV=2	2e-76	86
Unigene123308_All	223	4486	222	74	sp|Q9NYC9|DYH9_HUMAN Dynein heavy chain 9, axonemal OS=Homo sapiens GN=DNAH9 PE=1 SV=3	7e-38	88
Unigene36972_All	1294	1310	1290	430	sp|Q99P47|CNTP4_MOUSE Contactin-associated protein-like 4 OS=Mus musculus GN=Cntnap4 PE=2 SV=2	0	92
Unigene89349_All	236	436	168	56	sp|Q8BZW4|ZN120_MOUSE Zinc finger protein 120 OS=Mus musculus GN=Zfp120 PE=2 SV=1	2e-07	50
CL1431.Contig4_All	2295	497	822	277	sp|Q8K0L2|ENTP8_MOUSE Ectonucleoside triphosphate diphosphohydrolase 8 OS=Mus musculus GN=Entpd8 PE=1 SV=3	0	82
Unigene12421_All	1001	502	654	218	sp|Q9JHP7|KDEL1_MOUSE KDEL motif-containing protein 1 OS=Mus musculus GN=Kdelc1 PE=1 SV=1	4e-139	88
Unigene120775_All	301	1182	297	99	sp|O35595|PTC2_MOUSE Protein patched homolog 2 OS=Mus musculus GN=Ptch2 PE=2 SV=2	1e-60	98
Unigene4568_All	1061	1068	963	321	sp|O54826|AF10_MOUSE Protein AF-10 OS=Mus musculus GN=Mllt10 PE=1 SV=2	4e-171	91
Unigene112313_All	270	396	270	90	sp|Q8WU08|ST32A_HUMAN Serine/threonine-protein kinase 32A OS=Homo sapiens GN=STK32A PE=1 SV=2	3e-57	94
Unigene15494_All	642	149	447	149	sp|Q9CQL4|RM20_MOUSE 39S ribosomal protein L20, mitochondrial OS=Mus musculus GN=Mrpl20 PE=1 SV=1	5e-82	91
Unigene61764_All	586	374	450	151	sp|Q08DG4|FBXL8_BOVIN F-box/LRR-repeat protein 8 OS=Bos taurus GN=FBXL8 PE=2 SV=1	2e-55	81
CL5669.Contig2_All	821	594	729	243	sp|Q3TCN2|PLBL2_MOUSE Putative phospholipase B-like 2 OS=Mus musculus GN=Plbd2 PE=1 SV=2	1e-123	79
CL334.Contig6_All	1424	223	666	222	sp|P13745|GSTA1_MOUSE Glutathione S-transferase A1 OS=Mus musculus GN=Gsta1 PE=1 SV=2	7e-122	80
CL513.Contig1_All	943	769	936	340	sp|Q5RB30|Z585B_PONAB Zinc finger protein 585B OS=Pongo abelii GN=ZNF585B PE=2 SV=1	2e-104	51
CL5510.Contig2_All	321	329	321	107	sp|Q5XHZ2|SYCE1_RAT Synaptonemal complex central element protein 1 OS=Rattus norvegicus GN=Syce1 PE=2 SV=2	2e-59	89
Unigene59422_All	643	725	555	185	sp|Q8N187|AL2S8_HUMAN Amyotrophic lateral sclerosis 2 chromosomal region candidate gene 8 protein OS=Homo sapiens GN=ALS2CR8 PE=2 SV=2	3e-81	77
CL236.Contig3_All	624	195	348	116	sp|Q99P27|PG12B_MOUSE Group XIIB secretory phospholipase A2-like protein OS=Mus musculus GN=Pla2g12b PE=2 SV=1	1e-68	88
Unigene94548_All	403	604	321	107	sp|Q96M94|KLH15_HUMAN Kelch-like protein 15 OS=Homo sapiens GN=KLHL15 PE=1 SV=2	3e-72	100
Unigene6146_All	2161	1285	1881	627	sp|Q6PG95|CRML_MOUSE Protein cramped-like OS=Mus musculus GN=Cramp1l PE=2 SV=3	0	93
Unigene7547_All	1708	523	1569	523	sp|Q5R9A9|SNX2_PONAB Sorting nexin-2 OS=Pongo abelii GN=SNX2 PE=2 SV=1	0	98
Unigene113026_All	209	3057	207	69	sp|Q6PQD5|ATM_PIG Serine-protein kinase ATM OS=Sus scrofa GN=ATM PE=3 SV=2	1e-33	86
Unigene85276_All	454	2485	453	152	sp|Q12923|PTN13_HUMAN Tyrosine-protein phosphatase non-receptor type 13 OS=Homo sapiens GN=PTPN13 PE=1 SV=2	1e-86	91
Unigene24810_All	224	271	114	38	sp|Q3MHY6|NUBP2_BOVIN Cytosolic Fe-S cluster assembly factor NUBP2 OS=Bos taurus GN=NUBP2 PE=2 SV=1	2e-12	74
Unigene105983_All	231	1244	228	76	sp|Q96QP1|ALPK1_HUMAN Alpha-protein kinase 1 OS=Homo sapiens GN=ALPK1 PE=2 SV=3	6e-12	54
Unigene13524_All	2214	676	1983	659	sp|Q8R3L2|TCF25_MOUSE Transcription factor 25 OS=Mus musculus GN=Tcf25 PE=1 SV=2	0	94
Unigene1791_All	696	1118	177	59	sp|Q14126|DSG2_HUMAN Desmoglein-2 OS=Homo sapiens GN=DSG2 PE=1 SV=2	3e-17	73
CL4947.Contig2_All	2214	868	735	274	sp|Q60992|VAV2_MOUSE Guanine nucleotide exchange factor VAV2 OS=Mus musculus GN=Vav2 PE=1 SV=1	2e-147	86
Unigene68028_All	490	512	171	57	sp|Q5IXF8|GLP2R_MOUSE Glucagon-like peptide 2 receptor OS=Mus musculus GN=Glp2r PE=2 SV=2	5e-17	74
CL2045.Contig5_All	1644	406	612	204	sp|Q1LZE6|CHPT1_BOVIN Cholinephosphotransferase 1 OS=Bos taurus GN=CHPT1 PE=2 SV=1	0	93
Unigene533_All	544	3707	543	181	sp|Q05793|PGBM_MOUSE Basement membrane-specific heparan sulfate proteoglycan core protein OS=Mus musculus GN=Hspg2 PE=1 SV=1	1e-109	92
Unigene2665_All	1602	538	1113	371	sp|P10155|RO60_HUMAN 60 kDa SS-A/Ro ribonucleoprotein OS=Homo sapiens GN=TROVE2 PE=1 SV=2	0	93
Unigene87215_All	469	368	465	155	sp|Q8BX13|UBE3D_MOUSE E3 ubiquitin-protein ligase E3D OS=Mus musculus GN=Ube3d PE=2 SV=1	4e-96	85
Unigene19710_All	903	513	876	286	sp|Q8K3E9|HOMEZ_RAT Homeobox and leucine zipper protein Homez OS=Rattus norvegicus GN=Homez PE=2 SV=1	7e-124	82
Unigene32693_All	207	141	195	65	sp|Q06055|AT5G2_HUMAN ATP synthase lipid-binding protein, mitochondrial OS=Homo sapiens GN=ATP5G2 PE=2 SV=1	6e-21	71
CL2134.Contig1_All	1308	262	756	252	sp|O35621|PMM1_MOUSE Phosphomannomutase 1 OS=Mus musculus GN=Pmm1 PE=1 SV=1	0	98
Unigene4027_All	3357	1581	381	127	sp|Q811D2|ANR26_MOUSE Ankyrin repeat domain-containing protein 26 OS=Mus musculus GN=Ankrd26 PE=1 SV=2	1e-25	46
Unigene40944_All	916	430	885	291	sp|Q99JG7|TNIP2_MOUSE TNFAIP3-interacting protein 2 OS=Mus musculus GN=Tnip2 PE=1 SV=1	3e-125	80
CL5475.Contig2_All	1843	620	1800	600	sp|Q7TSV4|PGM2_MOUSE Phosphoglucomutase-2 OS=Mus musculus GN=Pgm2 PE=1 SV=1	0	93
CL5223.Contig2_All	810	1147	807	269	sp|D4ABB8|ATP9B_RAT Probable phospholipid-transporting ATPase IIB OS=Rattus norvegicus GN=Atp9b PE=3 SV=1	0	99
Unigene36500_All	325	3034	324	108	sp|O35161|CELR1_MOUSE Cadherin EGF LAG seven-pass G-type receptor 1 OS=Mus musculus GN=Celsr1 PE=2 SV=3	2e-48	89
Unigene56402_All	709	440	507	169	sp|Q60963|PAFA_MOUSE Platelet-activating factor acetylhydrolase OS=Mus musculus GN=Pla2g7 PE=2 SV=2	2e-91	80
Unigene45856_All	1875	1894	408	136	sp|Q9HCM2|PLXA4_HUMAN Plexin-A4 OS=Homo sapiens GN=PLXNA4 PE=1 SV=4	4e-81	100
Unigene9384_All	790	892	789	263	sp|Q2PFV7|ACTN1_MACFA Alpha-actinin-1 OS=Macaca fascicularis GN=ACTN1 PE=2 SV=1	0	100
CL4813.Contig1_All	972	1018	678	226	sp|Q12860|CNTN1_HUMAN Contactin-1 OS=Homo sapiens GN=CNTN1 PE=1 SV=1	3e-141	94
Unigene10359_All	930	1341	576	192	sp|Q4VAC9|PKHG3_MOUSE Pleckstrin homology domain-containing family G member 3 OS=Mus musculus GN=Plekhg3 PE=1 SV=2	4e-88	74
Unigene26200_All	857	207	570	190	sp|P21352|A1AG8_MUSCR Alpha-1-acid glycoprotein 8 OS=Mus caroli GN=Orm8 PE=2 SV=1	1e-71	60
Unigene8063_All	2614	562	1683	562	sp|Q6P539|F222B_MOUSE Protein FAM222B OS=Mus musculus GN=Fam222b PE=2 SV=2	0	97
Unigene12067_All	2939	936	2817	936	sp|Q99NI3|GT2D2_MOUSE General transcription factor II-I repeat domain-containing protein 2 OS=Mus musculus GN=Gtf2ird2 PE=2 SV=1	0	82
CL33.Contig2_All	451	472	174	58	sp|Q8VIF7|SBP1_RAT Selenium-binding protein 1 OS=Rattus norvegicus GN=Selenbp1 PE=1 SV=1	1e-31	95
Unigene21904_All	255	304	102	34	sp|Q8VCR2|DHB13_MOUSE 17-beta-hydroxysteroid dehydrogenase 13 OS=Mus musculus GN=Hsd17b13 PE=1 SV=2	1e-07	62
Unigene4584_All	1738	772	1722	574	sp|Q5XXR3|ARHG6_RAT Rho guanine nucleotide exchange factor 6 OS=Rattus norvegicus GN=Arhgef6 PE=1 SV=1	0	94
Unigene9059_All	1772	370	192	64	sp|A6QL84|TM6S1_BOVIN Transmembrane 6 superfamily member 1 OS=Bos taurus GN=TM6SF1 PE=2 SV=1	3e-31	97
CL841.Contig1_All	3801	839	2508	836	sp|Q7Z3C6|ATG9A_HUMAN Autophagy-related protein 9A OS=Homo sapiens GN=ATG9A PE=1 SV=3	0	98
Unigene98769_All	498	4158	495	165	sp|Q9C0G6|DYH6_HUMAN Dynein heavy chain 6, axonemal OS=Homo sapiens GN=DNAH6 PE=1 SV=3	7e-104	93
CL3003.Contig2_All	851	564	849	283	sp|Q8BSM7|LAT3_MOUSE Large neutral amino acids transporter small subunit 3 OS=Mus musculus GN=Slc43a1 PE=1 SV=1	7e-165	86
Unigene424_All	661	586	498	166	sp|Q16526|CRY1_HUMAN Cryptochrome-1 OS=Homo sapiens GN=CRY1 PE=1 SV=1	2e-113	100
CL3996.Contig1_All	2589	594	1653	549	sp|Q91WC0|SETD3_MOUSE Histone-lysine N-methyltransferase setd3 OS=Mus musculus GN=Setd3 PE=1 SV=1	0	93
Unigene107363_All	218	966	129	43	sp|O55098|STK10_MOUSE Serine/threonine-protein kinase 10 OS=Mus musculus GN=Stk10 PE=1 SV=2	2e-20	100
Unigene15608_All	1122	110	252	84	sp|Q58DR0|APC16_BOVIN Anaphase-promoting complex subunit 16 OS=Bos taurus GN=ANAPC16 PE=3 SV=1	1e-52	100
Unigene16197_All	1528	372	1134	372	sp|Q5NVC7|RNF34_PONAB E3 ubiquitin-protein ligase RNF34 OS=Pongo abelii GN=RNF34 PE=2 SV=2	0	90
CL2889.Contig1_All	2095	536	1608	536	sp|O35345|IMA7_MOUSE Importin subunit alpha-7 OS=Mus musculus GN=Kpna6 PE=1 SV=2	0	99
Unigene12789_All	463	2742	462	154	sp|Q6ZQA0|NBEL2_MOUSE Neurobeachin-like protein 2 OS=Mus musculus GN=Nbeal2 PE=2 SV=2	4e-80	88
Unigene53097_All	332	1962	330	110	sp|Q9WUF3|C8AP2_MOUSE CASP8-associated protein 2 OS=Mus musculus GN=Casp8ap2 PE=1 SV=2	4e-58	93
Unigene24355_All	316	634	312	105	sp|Q3SXY7|LRIT3_HUMAN Leucine-rich repeat, immunoglobulin-like domain and transmembrane domain-containing protein 3 OS=Homo sapiens GN=LRIT3 PE=2 SV=2	8e-48	84
Unigene68236_All	237	2731	234	78	sp|Q9WTS4|TEN1_MOUSE Teneurin-1 OS=Mus musculus GN=Tenm1 PE=1 SV=1	2e-46	95
CL4355.Contig1_All	904	216	162	54	sp|Q494T4|TMM54_RAT Transmembrane protein 54 OS=Rattus norvegicus GN=Tmem54 PE=2 SV=1	3e-21	74
Unigene41966_All	1121	283	849	283	sp|Q9DB32|HAGHL_MOUSE Hydroxyacylglutathione hydrolase-like protein OS=Mus musculus GN=Haghl PE=2 SV=1	2e-153	84
Unigene29329_All	404	567	327	107	sp|Q8K0H1|S47A1_MOUSE Multidrug and toxin extrusion protein 1 OS=Mus musculus GN=Slc47a1 PE=1 SV=2	9e-33	74
Unigene58142_All	390	510	387	129	sp|Q9UKZ1|CB029_HUMAN UPF0760 protein C2orf29 OS=Homo sapiens GN=C2orf29 PE=1 SV=1	4e-85	100
Unigene13261_All	344	511	342	114	sp|Q9C029|TRIM7_HUMAN Tripartite motif-containing protein 7 OS=Homo sapiens GN=TRIM7 PE=1 SV=2	4e-50	92
CL1487.Contig6_All	4338	1044	3078	1044	sp|Q80TM6|R3HD2_MOUSE R3H domain-containing protein 2 OS=Mus musculus GN=R3hdm2 PE=2 SV=2	0	94
Unigene18238_All	3960	552	1494	498	sp|P15586|GNS_HUMAN N-acetylglucosamine-6-sulfatase OS=Homo sapiens GN=GNS PE=1 SV=3	0	96
Unigene86034_All	295	366	225	75	sp|Q8K013|GTPBA_MOUSE GTP-binding protein 10 OS=Mus musculus GN=Gtpbp10 PE=2 SV=1	2e-36	91
Unigene54497_All	264	878	192	64	sp|Q8C120|SH3R3_MOUSE SH3 domain-containing RING finger protein 3 OS=Mus musculus GN=Sh3rf3 PE=2 SV=2	3e-38	100
Unigene81169_All	221	567	210	70	sp|Q6NW34|CC017_HUMAN Uncharacterized protein C3orf17 OS=Homo sapiens GN=C3orf17 PE=1 SV=3	3e-12	54
CL65.Contig7_All	1387	457	399	133	sp|Q3TJD7|PDLI7_MOUSE PDZ and LIM domain protein 7 OS=Mus musculus GN=Pdlim7 PE=2 SV=1	1e-68	95
CL1798.Contig3_All	1088	875	393	131	sp|Q99MR6|SRRT_MOUSE Serrate RNA effector molecule homolog OS=Mus musculus GN=Srrt PE=1 SV=1	4e-63	99
CL116.Contig4_All	2665	445	1341	445	sp|Q9Z0Y9|NR1H3_MOUSE Oxysterols receptor LXR-alpha OS=Mus musculus GN=Nr1h3 PE=1 SV=3	0	93
CL1247.Contig1_All	427	1893	426	142	sp|Q80UG2|PLXA4_MOUSE Plexin-A4 OS=Mus musculus GN=Plxna4 PE=1 SV=3	2e-94	99
CL5519.Contig1_All	1335	342	1029	342	sp|Q9BTX7|TTPAL_HUMAN Alpha-tocopherol transfer protein-like OS=Homo sapiens GN=TTPAL PE=2 SV=2	0	94
Unigene15401_All	822	959	264	89	sp|Q9WJR5|POK3_HUMAN HERV-K_19q12 provirus ancestral Pol protein OS=Homo sapiens GN=ERVK6 PE=2 SV=2	1e-06	36
CL1823.Contig1_All	1293	336	1008	336	sp|Q9CQJ4|RING2_MOUSE E3 ubiquitin-protein ligase RING2 OS=Mus musculus GN=Rnf2 PE=1 SV=1	0	99
Unigene6630_All	2238	288	864	288	sp|Q08E43|ASB8_BOVIN Ankyrin repeat and SOCS box protein 8 OS=Bos taurus GN=ASB8 PE=2 SV=1	0	99
Unigene19284_All	3972	496	1122	374	sp|Q3TB48|TM104_MOUSE Transmembrane protein 104 OS=Mus musculus GN=Tmem104 PE=2 SV=1	0	93
Unigene20122_All	642	661	438	146	sp|Q96PZ0|PUS7_HUMAN Pseudouridylate synthase 7 homolog OS=Homo sapiens GN=PUS7 PE=1 SV=2	3e-97	98
Unigene68137_All	286	234	195	66	sp|D3ZL52|SESQ1_RAT Sesquipedalian-1 OS=Rattus norvegicus GN=Fam109a PE=1 SV=1	5e-29	85
CL5291.Contig1_All	474	1281	369	123	sp|P11369|POL2_MOUSE Retrovirus-related Pol polyprotein LINE-1 OS=Mus musculus GN=Pol PE=1 SV=2	9e-29	50
Unigene63833_All	229	991	228	76	sp|Q8VE18|SMG8_MOUSE Protein SMG8 OS=Mus musculus GN=Smg8 PE=2 SV=1	3e-46	99
CL1145.Contig2_All	2955	779	1851	612	sp|Q9HBM0|VEZA_HUMAN Vezatin OS=Homo sapiens GN=VEZT PE=1 SV=3	0	93
Unigene44115_All	287	8891	285	95	sp|A2AAJ9|OBSCN_MOUSE Obscurin OS=Mus musculus GN=Obscn PE=2 SV=2	3e-47	96
Unigene50151_All	1656	844	1626	540	sp|Q5DTN8|JKIP3_MOUSE Janus kinase and microtubule-interacting protein 3 OS=Mus musculus GN=Jakmip3 PE=2 SV=2	0	98
CL4175.Contig2_All	2693	419	1086	362	sp|Q86XS8|GOLI_HUMAN E3 ubiquitin-protein ligase RNF130 OS=Homo sapiens GN=RNF130 PE=1 SV=1	0	98
CL4706.Contig2_All	866	1403	864	288	sp|Q9QWK5|BIR1A_MOUSE Baculoviral IAP repeat-containing protein 1a OS=Mus musculus GN=Naip1 PE=2 SV=3	3e-107	72
Unigene7592_All	948	137	393	131	sp|P52758|UK114_HUMAN Ribonuclease UK114 OS=Homo sapiens GN=HRSP12 PE=1 SV=1	8e-80	88
Unigene63437_All	321	4588	318	106	sp|Q14517|FAT1_HUMAN Protocadherin Fat 1 OS=Homo sapiens GN=FAT1 PE=1 SV=2	1e-57	87
Unigene17584_All	1272	291	714	291	sp|Q6PCP5|MFF_MOUSE Mitochondrial fission factor OS=Mus musculus GN=Mff PE=1 SV=1	3e-134	75
Unigene104873_All	491	305	270	90	sp|O35881|P2Y14_RAT P2Y purinoceptor 14 OS=Rattus norvegicus GN=P2ry14 PE=2 SV=1	8e-48	82
Unigene41540_All	325	655	324	108	sp|P15385|KCNA4_RAT Potassium voltage-gated channel subfamily A member 4 OS=Rattus norvegicus GN=Kcna4 PE=1 SV=1	5e-48	100
Unigene79550_All	472	479	444	148	sp|Q32M07|KAD8_MOUSE Adenylate kinase 8 OS=Mus musculus GN=Ak8 PE=2 SV=1	3e-90	89
Unigene128899_All	262	977	261	87	sp|Q99MQ1|BICC1_MOUSE Protein bicaudal C homolog 1 OS=Mus musculus GN=Bicc1 PE=2 SV=1	7e-40	98
Unigene17512_All	1662	1250	828	275	sp|Q70E73|RAPH1_HUMAN Ras-associated and pleckstrin homology domains-containing protein 1 OS=Homo sapiens GN=RAPH1 PE=1 SV=3	5e-103	89
Unigene14930_All	720	840	594	198	sp|Q9DC40|TELO2_MOUSE Telomere length regulation protein TEL2 homolog OS=Mus musculus GN=Telo2 PE=1 SV=2	1e-91	81
Unigene11803_All	584	139	417	139	sp|Q9CX13|CNIH4_MOUSE Protein cornichon homolog 4 OS=Mus musculus GN=Cnih4 PE=2 SV=1	1e-95	98
CL4412.Contig1_All	535	128	321	107	sp|P19536|COX5B_MOUSE Cytochrome c oxidase subunit 5B, mitochondrial OS=Mus musculus GN=Cox5b PE=1 SV=1	1e-68	90
Unigene38821_All	478	441	477	159	sp|B1WBU4|ZBT8A_RAT Zinc finger and BTB domain-containing protein 8A OS=Rattus norvegicus GN=Zbtb8a PE=2 SV=1	9e-75	77
Unigene36648_All	414	459	402	134	sp|A2AV25|FBCD1_MOUSE Fibrinogen C domain-containing protein 1 OS=Mus musculus GN=Fibcd1 PE=2 SV=1	2e-61	90
Unigene4142_All	3046	630	1917	630	sp|O88818|PLST_CRIGR Plastin-3 OS=Cricetulus griseus GN=PLS3 PE=2 SV=3	0	98
Unigene51339_All	505	3120	429	143	sp|Q60847|COCA1_MOUSE Collagen alpha-1(XII) chain OS=Mus musculus GN=Col12a1 PE=2 SV=3	3e-88	97
Unigene44291_All	357	1104	357	119	sp|P97496|SMRC1_MOUSE SWI/SNF complex subunit SMARCC1 OS=Mus musculus GN=Smarcc1 PE=1 SV=2	5e-78	100
Unigene51827_All	1799	1007	1341	447	sp|O43424|GRID2_HUMAN Glutamate receptor ionotropic, delta-2 OS=Homo sapiens GN=GRID2 PE=2 SV=2	0	98
Unigene100879_All	202	157	129	43	sp|A6NNL5|CO061_HUMAN Uncharacterized protein C15orf61 OS=Homo sapiens GN=C15orf61 PE=2 SV=2	7e-22	93
Unigene44351_All	309	432	153	51	sp|P70225|I11RB_MOUSE Interleukin-11 receptor subunit alpha-2 OS=Mus musculus GN=Il11ra2 PE=2 SV=4	8e-26	94
Unigene16142_All	4469	1469	3426	1144	sp|Q5SXM2|SNPC4_HUMAN snRNA-activating protein complex subunit 4 OS=Homo sapiens GN=SNAPC4 PE=1 SV=1	0	64
Unigene29882_All	204	266	153	50	sp|Q3T0C2|PGDH_BOVIN 15-hydroxyprostaglandin dehydrogenase [NAD(+)] OS=Bos taurus GN=HPGD PE=2 SV=1	5e-23	90
Unigene21894_All	866	931	300	127	sp|Q80WT5|AFTIN_MOUSE Aftiphilin OS=Mus musculus GN=Aftph PE=1 SV=2	7e-48	74
Unigene39566_All	388	735	222	74	sp|Q7TNK1|RFX4_MOUSE Transcription factor RFX4 OS=Mus musculus GN=Rfx4 PE=1 SV=1	3e-42	97
Unigene130493_All	204	931	153	51	sp|O95427|PIGN_HUMAN GPI ethanolamine phosphate transferase 1 OS=Homo sapiens GN=PIGN PE=1 SV=1	5e-17	75
Unigene118_All	1829	657	513	171	sp|P18581|CTR2_MOUSE Low affinity cationic amino acid transporter 2 OS=Mus musculus GN=Slc7a2 PE=1 SV=3	2e-72	93
Unigene109841_All	396	1077	393	131	sp|Q62217|SEM5A_MOUSE Semaphorin-5A OS=Mus musculus GN=Sema5a PE=2 SV=1	3e-73	95
Unigene12316_All	780	172	408	139	sp|Q8R2Q8|BST2_MOUSE Bone marrow stromal antigen 2 OS=Mus musculus GN=Bst2 PE=1 SV=1	4e-28	49
Unigene66475_All	367	802	363	121	sp|O75582|KS6A5_HUMAN Ribosomal protein S6 kinase alpha-5 OS=Homo sapiens GN=RPS6KA5 PE=1 SV=1	5e-80	98
CL406.Contig6_All	2065	1377	1212	404	sp|Q86UU1|PHLB1_HUMAN Pleckstrin homology-like domain family B member 1 OS=Homo sapiens GN=PHLDB1 PE=1 SV=1	3e-178	98
Unigene44645_All	502	718	183	61	sp|Q02525|ZFP39_MOUSE Zinc finger protein 39 OS=Mus musculus GN=Zfp39 PE=2 SV=2	4e-28	90
Unigene117804_All	509	916	507	165	sp|Q9UPX6|K1024_HUMAN UPF0258 protein KIAA1024 OS=Homo sapiens GN=KIAA1024 PE=2 SV=3	3e-98	90
CL222.Contig2_All	730	171	411	171	sp|Q9DCT6|BAP18_MOUSE Chromatin complexes subunit BAP18 OS=Mus musculus GN=Bap18 PE=1 SV=1	1e-64	76
Unigene22114_All	884	512	489	163	sp|G3V645|OASL1_RAT 2'-5'-oligoadenylate synthase-like protein 1 OS=Rattus norvegicus GN=Oasl PE=2 SV=1	1e-65	77
Unigene5590_All	1718	362	555	185	sp|Q7Z5M8|AB12B_HUMAN Abhydrolase domain-containing protein 12B OS=Homo sapiens GN=ABHD12B PE=2 SV=1	1e-106	85
Unigene3490_All	708	220	402	134	sp|Q9HC57|WFDC1_HUMAN WAP four-disulfide core domain protein 1 OS=Homo sapiens GN=WFDC1 PE=2 SV=2	2e-83	90
Unigene2995_All	291	1434	288	96	sp|Q9D2G5|SYNJ2_MOUSE Synaptojanin-2 OS=Mus musculus GN=Synj2 PE=2 SV=2	1e-59	99
Unigene31159_All	248	775	228	76	sp|Q8BJM3|R3HCL_MOUSE R3H and coiled-coil domain-containing protein 1-like OS=Mus musculus GN=R3hcc1l PE=2 SV=1	4e-26	68
Unigene14253_All	2476	1124	2253	751	sp|O94851|MICA2_HUMAN Protein-methionine sulfoxide oxidase MICAL2 OS=Homo sapiens GN=MICAL2 PE=1 SV=1	0	93
CL5255.Contig8_All	691	1281	153	51	sp|P11369|POL2_MOUSE Retrovirus-related Pol polyprotein LINE-1 OS=Mus musculus GN=Pol PE=1 SV=2	2e-09	59
Unigene51711_All	707	816	306	102	sp|Q8C6S9|CL055_MOUSE Uncharacterized protein C12orf55 homolog OS=Mus musculus PE=2 SV=3	6e-51	79
CL4925.Contig1_All	2392	4882	2391	799	sp|O88738|BIRC6_MOUSE Baculoviral IAP repeat-containing protein 6 OS=Mus musculus GN=Birc6 PE=1 SV=2	0	97
Unigene36623_All	490	502	489	163	sp|Q05941|ACHA7_RAT Neuronal acetylcholine receptor subunit alpha-7 OS=Rattus norvegicus GN=Chrna7 PE=1 SV=2	4e-103	100
Unigene16283_All	3094	1410	2601	863	sp|Q7Z3K3|POGZ_HUMAN Pogo transposable element with ZNF domain OS=Homo sapiens GN=POGZ PE=1 SV=2	0	92
Unigene32404_All	476	367	327	80	sp|P57757|CTNS_MOUSE Cystinosin OS=Mus musculus GN=Ctns PE=1 SV=1	6e-36	66
Unigene9719_All	357	428	306	102	sp|Q00991|PAR1_CRILO Proteinase-activated receptor 1 OS=Cricetulus longicaudatus GN=F2R PE=2 SV=2	5e-43	74
Unigene42654_All	901	1522	207	69	sp|O60242|BAI3_HUMAN Brain-specific angiogenesis inhibitor 3 OS=Homo sapiens GN=BAI3 PE=1 SV=2	1e-33	90
Unigene132595_All	215	867	213	71	sp|P51517|POL_SRV2 Pol polyprotein OS=Simian retrovirus SRV-2 GN=pol PE=3 SV=1	7e-09	37
Unigene14213_All	1145	389	348	116	sp|P18572|BASI_MOUSE Basigin OS=Mus musculus GN=Bsg PE=1 SV=2	6e-64	84
Unigene33005_All	261	569	261	87	sp|Q96ND8|ZN583_HUMAN Zinc finger protein 583 OS=Homo sapiens GN=ZNF583 PE=2 SV=2	2e-54	99
Unigene58794_All	234	684	75	25	sp|Q9QXK7|CPSF3_MOUSE Cleavage and polyadenylation specificity factor subunit 3 OS=Mus musculus GN=Cpsf3 PE=1 SV=2	2e-08	100
Unigene7449_All	563	132	318	106	sp|Q5T4T1|T170B_HUMAN Transmembrane protein 170B OS=Homo sapiens GN=TMEM170B PE=2 SV=1	2e-66	100
Unigene3023_All	1045	428	726	242	sp|Q9H7B4|SMYD3_HUMAN SET and MYND domain-containing protein 3 OS=Homo sapiens GN=SMYD3 PE=1 SV=4	1e-162	97
Unigene25936_All	943	894	252	84	sp|O08601|MTP_MOUSE Microsomal triglyceride transfer protein large subunit OS=Mus musculus GN=Mttp PE=2 SV=2	2e-46	89
Unigene109922_All	312	1503	288	96	sp|Q6ZWJ8|KCP_HUMAN Kielin/chordin-like protein OS=Homo sapiens GN=KCP PE=2 SV=2	2e-43	78
Unigene25806_All	238	991	93	31	sp|Q80YR5|SAFB2_MOUSE Scaffold attachment factor B2 OS=Mus musculus GN=Safb2 PE=1 SV=2	2e-07	77
CL8.Contig1_All	1503	194	549	184	sp|Q12983|BNIP3_HUMAN BCL2/adenovirus E1B 19 kDa protein-interacting protein 3 OS=Homo sapiens GN=BNIP3 PE=1 SV=2	8e-85	93
CL1015.Contig2_All	561	216	342	114	sp|P57113|MAAI_RAT Maleylacetoacetate isomerase OS=Rattus norvegicus GN=Gstz1 PE=1 SV=2	5e-70	92
CL3427.Contig2_All	429	229	300	100	sp|Q9H867|MT21D_HUMAN Protein-lysine methyltransferase METTL21D OS=Homo sapiens GN=METTL21D PE=1 SV=2	2e-46	84
CL1416.Contig13_All	4939	1057	3159	1057	sp|Q5M7W5|MAP4_RAT Microtubule-associated protein 4 OS=Rattus norvegicus GN=Map4 PE=1 SV=1	0	69
Unigene59823_All	489	244	279	93	sp|Q5R9K1|CLD12_PONAB Claudin-12 OS=Pongo abelii GN=CLDN12 PE=2 SV=1	2e-58	97
Unigene2611_All	674	991	141	47	sp|O94762|RECQ5_HUMAN ATP-dependent DNA helicase Q5 OS=Homo sapiens GN=RECQL5 PE=1 SV=2	2e-17	81
Unigene8381_All	1644	1607	1641	547	sp|P02468|LAMC1_MOUSE Laminin subunit gamma-1 OS=Mus musculus GN=Lamc1 PE=1 SV=2	0	94
Unigene67280_All	240	380	201	67	sp|Q9JK81|MYG1_MOUSE UPF0160 protein MYG1, mitochondrial OS=Mus musculus GN=Myg1 PE=2 SV=1	3e-33	84
Unigene6528_All	1968	1032	1872	634	sp|O94855|SC24D_HUMAN Protein transport protein Sec24D OS=Homo sapiens GN=SEC24D PE=1 SV=2	0	83
Unigene62094_All	326	2045	324	108	sp|O00468|AGRIN_HUMAN Agrin OS=Homo sapiens GN=AGRN PE=1 SV=4	2e-54	95
CL5309.Contig1_All	5952	1431	4290	1431	sp|Q6P9K8|CSKI1_MOUSE Caskin-1 OS=Mus musculus GN=Caskin1 PE=1 SV=2	0	94
Unigene64620_All	283	382	258	86	sp|Q9D0M2|CDCA7_MOUSE Cell division cycle-associated protein 7 OS=Mus musculus GN=Cdca7 PE=1 SV=1	3e-36	87
CL2910.Contig1_All	991	3301	918	305	sp|Q91ZI0|CELR3_MOUSE Cadherin EGF LAG seven-pass G-type receptor 3 OS=Mus musculus GN=Celsr3 PE=2 SV=2	2e-157	94
Unigene21002_All	257	417	255	84	sp|Q9EQD2|NPFF2_RAT Neuropeptide FF receptor 2 OS=Rattus norvegicus GN=Npffr2 PE=2 SV=1	5e-35	84
Unigene42888_All	334	1260	330	110	sp|P08548|LIN1_NYCCO LINE-1 reverse transcriptase homolog OS=Nycticebus coucang PE=1 SV=1	2e-38	65
Unigene5895_All	931	735	573	192	sp|Q9DBQ7|PACE1_MOUSE Protein-associating with the carboxyl-terminal domain of ezrin OS=Mus musculus GN=Scyl3 PE=1 SV=3	2e-67	71
Unigene1457_All	580	144	432	144	sp|Q4R6N3|MED21_MACFA Mediator of RNA polymerase II transcription subunit 21 OS=Macaca fascicularis GN=MED21 PE=2 SV=1	5e-93	94
Unigene108259_All	230	5635	228	76	sp|Q96RW7|HMCN1_HUMAN Hemicentin-1 OS=Homo sapiens GN=HMCN1 PE=1 SV=2	9e-40	84
Unigene71288_All	274	1194	243	81	sp|Q6ZQA6|IGSF3_MOUSE Immunoglobulin superfamily member 3 OS=Mus musculus GN=Igsf3 PE=1 SV=2	3e-46	94
Unigene6019_All	640	359	540	180	sp|Q9DD19|RASF7_MOUSE Ras association domain-containing protein 7 OS=Mus musculus GN=Rassf7 PE=2 SV=2	1e-107	89
CL4570.Contig2_All	1942	427	1206	402	sp|P70490|MFGM_RAT Lactadherin OS=Rattus norvegicus GN=Mfge8 PE=2 SV=1	0	87
Unigene68164_All	371	540	369	123	sp|Q9CWT6|DDX28_MOUSE Probable ATP-dependent RNA helicase DDX28 OS=Mus musculus GN=Ddx28 PE=2 SV=2	8e-57	82
[truncated: 29,078 more rows]

## Sheet: bamboo rat
Gene_name	gene Length	database seq Length	gene Alignment	database Alignment	Annotation	E Value	Identity
comp180130_c0_seq7	2251	324	636	212	sp|Q8C8N3|VWC2_MOUSE Brorin OS=Mus musculus GN=Vwc2 PE=1 SV=1	1e-96	95
comp181756_c5_seq22	1467	773	819	282	sp|P0CW70|D19L2_MOUSE Protein dpy-19 homolog 2 OS=Mus musculus GN=Dpy19l2 PE=1 SV=1	3e-125	72
comp177109_c2_seq3	866	207	615	205	sp|P52483|UB2E3_MOUSE Ubiquitin-conjugating enzyme E2 E3 OS=Mus musculus GN=Ube2e3 PE=1 SV=2	1e-107	100
comp170270_c0_seq1	2067	425	1269	425	sp|Q3ZBA3|PKHA2_BOVIN Pleckstrin homology domain-containing family A member 2 OS=Bos taurus GN=PLEKHA2 PE=2 SV=1	0	89
comp184247_c4_seq8	7659	1871	5115	1733	sp|Q3V6T2|GRDN_HUMAN Girdin OS=Homo sapiens GN=CCDC88A PE=1 SV=2	0	95
comp182549_c4_seq3	265	216	126	42	sp|Q6IMH0|TEPP_MOUSE Testis, prostate and placenta-expressed protein OS=Mus musculus GN=Tepp PE=2 SV=1	1e-21	95
comp182374_c2_seq50	714	712	273	91	sp|Q9Z220|TSG10_RAT Testis-specific gene 10 protein OS=Rattus norvegicus GN=Tsga10 PE=1 SV=2	9e-51	92
comp172375_c0_seq1	2839	213	639	213	sp|Q8BHC1|RB39B_MOUSE Ras-related protein Rab-39B OS=Mus musculus GN=Rab39b PE=2 SV=1	1e-146	100
comp172449_c0_seq2	1003	222	510	171	sp|Q9D142|NUD14_MOUSE Uridine diphosphate glucose pyrophosphatase OS=Mus musculus GN=Nudt14 PE=2 SV=1	2e-77	83
comp170537_c2_seq2	2707	681	2043	681	sp|P82808|GFPT1_RAT Glutamine--fructose-6-phosphate aminotransferase [isomerizing] 1 OS=Rattus norvegicus GN=Gfpt1 PE=1 SV=3	0	99
comp180078_c1_seq2	1083	536	336	112	sp|Q8N7P1|PLD5_HUMAN Inactive phospholipase D5 OS=Homo sapiens GN=PLD5 PE=2 SV=2	2e-56	91
comp173212_c0_seq2	1070	479	1047	349	sp|P09086|PO2F2_HUMAN POU domain, class 2, transcription factor 2 OS=Homo sapiens GN=POU2F2 PE=1 SV=3	0	98
comp182902_c0_seq6	313	612	192	64	sp|Q6KC51|ABLM2_RAT Actin-binding LIM protein 2 OS=Rattus norvegicus GN=Ablim2 PE=2 SV=1	2e-17	84
comp179412_c1_seq1	839	252	390	130	sp|Q9Y2B2|PIGL_HUMAN N-acetylglucosaminyl-phosphatidylinositol de-N-acetylase OS=Homo sapiens GN=PIGL PE=1 SV=1	9e-63	81
comp179284_c0_seq10	3748	1217	3501	1161	sp|Q99PU8|DHX30_MOUSE Putative ATP-dependent RNA helicase DHX30 OS=Mus musculus GN=Dhx30 PE=2 SV=1	0	98
comp179942_c0_seq15	6599	1304	1857	617	sp|Q6ZPZ3|ZC3H4_MOUSE Zinc finger CCCH domain-containing protein 4 OS=Mus musculus GN=Zc3h4 PE=1 SV=2	0	92
comp183292_c6_seq3	4119	332	747	249	sp|Q9UKF7|PITC1_HUMAN Cytoplasmic phosphatidylinositol transfer protein 1 OS=Homo sapiens GN=PITPNC1 PE=1 SV=2	5e-169	96
comp177121_c0_seq1	870	551	870	289	sp|Q9UL16|CCD19_HUMAN Coiled-coil domain-containing protein 19, mitochondrial OS=Homo sapiens GN=CCDC19 PE=1 SV=2	3e-124	84
comp175537_c1_seq1	1611	609	1557	561	sp|Q8IZC4|RTKN2_HUMAN Rhotekin-2 OS=Homo sapiens GN=RTKN2 PE=2 SV=1	0	66
comp182691_c2_seq2	4165	1187	2079	694	sp|Q15678|PTN14_HUMAN Tyrosine-protein phosphatase non-receptor type 14 OS=Homo sapiens GN=PTPN14 PE=1 SV=2	0	92
comp176466_c0_seq4	1719	301	894	298	sp|P08290|ASGR2_RAT Asialoglycoprotein receptor 2 OS=Rattus norvegicus GN=Asgr2 PE=1 SV=4	1e-166	77
comp89576_c0_seq1	214	1281	99	33	sp|P11369|POL2_MOUSE Retrovirus-related Pol polyprotein LINE-1 OS=Mus musculus GN=Pol PE=1 SV=2	5e-10	64
comp171718_c0_seq2	5160	336	1008	336	sp|Q8C0E2|VP26B_MOUSE Vacuolar protein sorting-associated protein 26B OS=Mus musculus GN=Vps26b PE=1 SV=1	0	100
comp136724_c0_seq3	2107	204	612	204	sp|Q5XI73|GDIR1_RAT Rho GDP-dissociation inhibitor 1 OS=Rattus norvegicus GN=Arhgdia PE=1 SV=1	2e-141	99
comp182249_c0_seq14	517	1216	180	60	sp|Q75NR7|RECQ4_MOUSE ATP-dependent DNA helicase Q4 OS=Mus musculus GN=Recql4 PE=2 SV=2	6e-29	90
comp182357_c2_seq1	9884	2603	7629	2553	sp|O75179|ANR17_HUMAN Ankyrin repeat domain-containing protein 17 OS=Homo sapiens GN=ANKRD17 PE=1 SV=3	0	97
comp169895_c0_seq1	2106	594	168	58	sp|O70143|SHC3_RAT SHC-transforming protein 3 OS=Rattus norvegicus GN=Shc3 PE=2 SV=1	6e-12	72
comp184162_c0_seq19	7044	1173	3522	1173	sp|Q7TQG1|PKHA6_MOUSE Pleckstrin homology domain-containing family A member 6 OS=Mus musculus GN=Plekha6 PE=1 SV=1	0	91
comp183692_c0_seq17	3022	957	1932	644	sp|Q05AA6|DRP2_MOUSE Dystrophin-related protein 2 OS=Mus musculus GN=Drp2 PE=1 SV=1	0	97
comp181484_c0_seq3	4929	501	1371	458	sp|Q9D0C4|TRM5_MOUSE tRNA (guanine(37)-N1)-methyltransferase OS=Mus musculus GN=Trmt5 PE=2 SV=1	0	84
comp182630_c6_seq10	2326	666	1146	359	sp|Q6P3E7|HDA10_MOUSE Histone deacetylase 10 OS=Mus musculus GN=Hdac10 PE=2 SV=2	0	84
comp182505_c3_seq13	2506	613	1821	613	sp|Q9D2L9|F111A_MOUSE Protein FAM111A OS=Mus musculus GN=Fam111a PE=2 SV=1	0	56
comp179823_c4_seq2	205	296	201	67	sp|Q8R184|F110A_MOUSE Protein FAM110A OS=Mus musculus GN=Fam110a PE=2 SV=2	1e-32	91
comp183410_c4_seq19	1644	263	429	170	sp|Q60819|I15RA_MOUSE Interleukin-15 receptor subunit alpha OS=Mus musculus GN=Il15ra PE=1 SV=1	4e-46	57
comp177096_c1_seq1	1542	355	1059	353	sp|A2VE55|S35D2_BOVIN UDP-N-acetylglucosamine/UDP-glucose/GDP-mannose transporter OS=Bos taurus GN=SLC35D2 PE=2 SV=1	0	97
comp184068_c0_seq17	536	1872	138	46	sp|P70208|PLXA3_MOUSE Plexin-A3 OS=Mus musculus GN=Plxna3 PE=1 SV=2	3e-16	85
comp184453_c2_seq3	1911	3177	1614	541	sp|P12111|CO6A3_HUMAN Collagen alpha-3(VI) chain OS=Homo sapiens GN=COL6A3 PE=1 SV=5	0	64
comp164929_c0_seq1	581	434	420	140	sp|O60664|PLIN3_HUMAN Perilipin-3 OS=Homo sapiens GN=PLIN3 PE=1 SV=3	3e-66	75
comp184208_c0_seq2	966	4700	93	31	sp|Q9P2P6|STAR9_HUMAN StAR-related lipid transfer protein 9 OS=Homo sapiens GN=STARD9 PE=1 SV=3	1e-08	90
comp3343285_c0_seq1	286	474	282	94	sp|Q9ULV8|CBLC_HUMAN Signal transduction protein CBL-C OS=Homo sapiens GN=CBLC PE=1 SV=3	7e-44	77
comp178298_c0_seq3	2409	160	201	67	sp|D0Q0Y7|CNIH3_RAT Protein cornichon homolog 3 OS=Rattus norvegicus GN=Cnih3 PE=1 SV=1	1e-51	99
comp179538_c2_seq8	5317	1060	1374	458	sp|Q9UPP1|PHF8_HUMAN Histone lysine demethylase PHF8 OS=Homo sapiens GN=PHF8 PE=1 SV=3	0	96
comp174327_c2_seq1	4218	652	1956	652	sp|Q99PH1|LRRC4_MOUSE Leucine-rich repeat-containing protein 4 OS=Mus musculus GN=Lrrc4 PE=1 SV=2	0	99
comp180377_c2_seq4	260	1085	258	86	sp|Q28677|S12A4_RABIT Solute carrier family 12 member 4 OS=Oryctolagus cuniculus GN=SLC12A4 PE=1 SV=1	3e-52	99
comp183949_c0_seq39	836	934	327	109	sp|Q9HCH5|SYTL2_HUMAN Synaptotagmin-like protein 2 OS=Homo sapiens GN=SYTL2 PE=1 SV=3	2e-56	88
comp178780_c0_seq2	2003	477	1182	394	sp|Q8BGV0|SYNM_MOUSE Probable asparagine--tRNA ligase, mitochondrial OS=Mus musculus GN=Nars2 PE=2 SV=1	0	90
comp87339_c0_seq1	285	2063	225	80	sp|Q96PE2|ARHGH_HUMAN Rho guanine nucleotide exchange factor 17 OS=Homo sapiens GN=ARHGEF17 PE=1 SV=1	1e-21	79
comp181061_c2_seq6	1425	367	1149	360	sp|Q63538|MK12_RAT Mitogen-activated protein kinase 12 OS=Rattus norvegicus GN=Mapk12 PE=1 SV=1	0	82
comp170274_c0_seq6	4777	1273	3336	1203	sp|Q3UMF0|COBL1_MOUSE Cordon-bleu protein-like 1 OS=Mus musculus GN=Cobll1 PE=1 SV=2	0	67
comp173386_c0_seq3	2800	619	1590	532	sp|Q5T1V6|DDX59_HUMAN Probable ATP-dependent RNA helicase DDX59 OS=Homo sapiens GN=DDX59 PE=1 SV=1	0	85
comp183621_c7_seq3	459	1923	348	116	sp|Q9C091|GRB1L_HUMAN GREB1-like protein OS=Homo sapiens GN=GREB1L PE=2 SV=2	1e-67	96
comp184256_c0_seq3	377	1093	222	74	sp|Q9UMS6|SYNP2_HUMAN Synaptopodin-2 OS=Homo sapiens GN=SYNPO2 PE=1 SV=2	3e-44	99
comp181574_c1_seq6	7541	675	1983	661	sp|Q8K0U4|HS12A_MOUSE Heat shock 70 kDa protein 12A OS=Mus musculus GN=Hspa12a PE=1 SV=1	0	98
comp179288_c0_seq8	1829	344	861	287	sp|Q6TCH4|PAQR6_HUMAN Progestin and adipoQ receptor family member 6 OS=Homo sapiens GN=PAQR6 PE=2 SV=2	3e-159	89
comp180663_c0_seq2	2326	533	1380	460	sp|Q10468|B4GN1_RAT Beta-1,4 N-acetylgalactosaminyltransferase 1 OS=Rattus norvegicus GN=B4galnt1 PE=2 SV=1	0	90
comp183808_c2_seq1	7200	2542	7017	2342	sp|D4A8G9|ZFY26_RAT Zinc finger FYVE domain-containing protein 26 OS=Rattus norvegicus GN=Zfyve26 PE=3 SV=1	0	84
comp93664_c0_seq2	1387	265	777	260	sp|Q78IK4|APOOL_MOUSE Apolipoprotein O-like OS=Mus musculus GN=Apool PE=2 SV=1	3e-139	78
comp179780_c0_seq2	4980	1202	3612	1202	sp|Q13136|LIPA1_HUMAN Liprin-alpha-1 OS=Homo sapiens GN=PPFIA1 PE=1 SV=1	0	93
comp179853_c1_seq3	1308	744	354	118	sp|Q00780|CO8A1_MOUSE Collagen alpha-1(VIII) chain OS=Mus musculus GN=Col8a1 PE=1 SV=3	5e-24	87
comp183800_c1_seq2	7232	2551	6552	2184	sp|Q8WWQ8|STAB2_HUMAN Stabilin-2 OS=Homo sapiens GN=STAB2 PE=1 SV=3	0	82
comp175072_c0_seq1	209	351	207	69	sp|P25090|FPR2_HUMAN N-formyl peptide receptor 2 OS=Homo sapiens GN=FPR2 PE=2 SV=2	4e-30	78
comp182455_c2_seq6	6244	1515	4563	1494	sp|Q9P2D6|F135A_HUMAN Protein FAM135A OS=Homo sapiens GN=FAM135A PE=1 SV=2	0	84
comp173974_c1_seq1	473	271	297	99	sp|Q5VZY2|PPC1A_HUMAN Phosphatidate phosphatase PPAPDC1A OS=Homo sapiens GN=PPAPDC1A PE=1 SV=2	3e-62	100
comp178905_c2_seq10	3447	578	981	375	sp|Q8BGA8|ACSM5_MOUSE Acyl-coenzyme A synthetase ACSM5, mitochondrial OS=Mus musculus GN=Acsm5 PE=2 SV=1	0	75
comp183478_c4_seq1	2368	866	837	279	sp|Q9UHJ3|SMBT1_HUMAN Scm-like with four MBT domains protein 1 OS=Homo sapiens GN=SFMBT1 PE=1 SV=2	2e-112	96
comp183298_c1_seq7	604	1122	270	73	sp|Q80V94|AP4E1_MOUSE AP-4 complex subunit epsilon-1 OS=Mus musculus GN=Ap4e1 PE=2 SV=3	1e-31	77
comp164917_c1_seq1	803	380	687	229	sp|Q9D9Q6|CALR3_MOUSE Calreticulin-3 OS=Mus musculus GN=Calr3 PE=1 SV=2	7e-150	87
comp184619_c1_seq1	769	3431	741	247	sp|A2A9C3|SZT2_MOUSE Protein SZT2 OS=Mus musculus GN=Szt2 PE=1 SV=1	6e-143	93
comp176176_c0_seq2	2664	273	738	246	sp|Q86UD1|OAF_HUMAN Out at first protein homolog OS=Homo sapiens GN=OAF PE=2 SV=1	8e-160	91
comp175675_c0_seq1	816	1490	807	265	sp|Q3V0F0|RIMB3_MOUSE RIMS-binding protein 3 OS=Mus musculus GN=Rimbp3 PE=2 SV=1	3e-124	78
comp184210_c0_seq2	255	796	255	84	sp|P0C6Y7|PRDM9_RAT Histone-lysine N-methyltransferase PRDM9 OS=Rattus norvegicus GN=Prdm9 PE=3 SV=1	1e-28	64
comp184436_c1_seq5	5265	1017	2286	762	sp|Q6ZPY2|SMG5_MOUSE Protein SMG5 OS=Mus musculus GN=Smg5 PE=2 SV=2	0	92
comp182574_c9_seq1	941	592	87	29	sp|Q3B8N5|PROX2_HUMAN Prospero homeobox protein 2 OS=Homo sapiens GN=PROX2 PE=2 SV=3	8e-09	93
comp164764_c0_seq2	959	232	693	232	sp|O35263|PA1B3_RAT Platelet-activating factor acetylhydrolase IB subunit gamma OS=Rattus norvegicus GN=Pafah1b3 PE=2 SV=1	3e-151	96
comp167247_c0_seq1	586	4456	585	195	sp|P0C6F1|DYH2_MOUSE Dynein heavy chain 2, axonemal OS=Mus musculus GN=Dnah2 PE=2 SV=1	1e-101	94
comp182394_c15_seq10	1215	1248	903	301	sp|Q7Z6G8|ANS1B_HUMAN Ankyrin repeat and sterile alpha motif domain-containing protein 1B OS=Homo sapiens GN=ANKS1B PE=1 SV=2	0	99
comp143844_c0_seq1	223	509	159	53	sp|P14142|GTR4_MOUSE Solute carrier family 2, facilitated glucose transporter member 4 OS=Mus musculus GN=Slc2a4 PE=1 SV=3	3e-24	94
comp175610_c3_seq1	728	237	417	139	sp|A1A4K8|U2AF1_BOVIN Splicing factor U2AF 35 kDa subunit OS=Bos taurus GN=U2AF1 PE=2 SV=1	1e-81	100
comp182517_c3_seq2	634	105	204	68	sp|Q5T292|CJ128_HUMAN Putative uncharacterized protein C10orf128 OS=Homo sapiens GN=C10orf128 PE=2 SV=1	3e-23	65
comp173988_c0_seq2	1421	415	942	314	sp|Q5BK30|WDR69_RAT Outer row dynein assembly protein 16 homolog OS=Rattus norvegicus GN=Wdr69 PE=2 SV=1	0	93
comp119444_c0_seq1	252	2766	246	82	sp|O08710|THYG_MOUSE Thyroglobulin OS=Mus musculus GN=Tg PE=1 SV=3	9e-40	83
comp173860_c0_seq1	1377	325	975	325	sp|P14550|AK1A1_HUMAN Alcohol dehydrogenase [NADP(+)] OS=Homo sapiens GN=AKR1A1 PE=1 SV=3	0	95
comp178735_c1_seq17	1168	328	231	77	sp|Q2KII7|PEX16_BOVIN Peroxisomal membrane protein PEX16 OS=Bos taurus GN=PEX16 PE=2 SV=2	3e-38	95
comp178404_c1_seq1	2673	625	309	102	sp|Q13202|DUS8_HUMAN Dual specificity protein phosphatase 8 OS=Homo sapiens GN=DUSP8 PE=2 SV=2	2e-11	74
comp148214_c1_seq1	449	635	441	197	sp|P40238|TPOR_HUMAN Thrombopoietin receptor OS=Homo sapiens GN=MPL PE=1 SV=1	2e-75	62
comp184072_c2_seq14	4085	1256	3399	1234	sp|Q1MSJ5|CSPP1_HUMAN Centrosome and spindle pole-associated protein 1 OS=Homo sapiens GN=CSPP1 PE=1 SV=4	0	76
comp182049_c0_seq2	2150	441	1323	441	sp|Q9HCK0|ZBT26_HUMAN Zinc finger and BTB domain-containing protein 26 OS=Homo sapiens GN=ZBTB26 PE=2 SV=2	0	97
comp182626_c1_seq1	2628	605	531	174	sp|Q9UIS9|MBD1_HUMAN Methyl-CpG-binding domain protein 1 OS=Homo sapiens GN=MBD1 PE=1 SV=2	4e-65	78
comp183228_c0_seq11	2093	679	1707	569	sp|Q5XI57|TTL10_RAT Protein polyglycylase TTLL10 OS=Rattus norvegicus GN=Ttll10 PE=2 SV=2	0	82
comp162703_c0_seq1	884	592	849	283	sp|Q8WWQ2|HPSE2_HUMAN Inactive heparanase-2 OS=Homo sapiens GN=HPSE2 PE=1 SV=3	5e-180	99
comp180749_c1_seq5	1927	561	1650	554	sp|Q5SW45|MKS1_MOUSE Meckel syndrome type 1 protein homolog OS=Mus musculus GN=Mks1 PE=1 SV=1	0	91
comp158450_c1_seq1	218	479	216	72	sp|Q02152|5HT2B_MOUSE 5-hydroxytryptamine receptor 2B OS=Mus musculus GN=Htr2b PE=2 SV=2	1e-41	93
comp181895_c5_seq8	5215	349	1029	349	sp|Q2YDK1|I20L2_BOVIN Interferon-stimulated 20 kDa exonuclease-like 2 OS=Bos taurus GN=ISG20L2 PE=2 SV=1	6e-178	79
comp175708_c0_seq1	677	238	105	35	sp|Q4ZJM9|C1QL4_MOUSE Complement C1q-like protein 4 OS=Mus musculus GN=C1ql4 PE=1 SV=1	9e-15	100
comp184466_c0_seq15	7126	2924	6957	2277	sp|Q5SSH7|ZZEF1_MOUSE Zinc finger ZZ-type and EF-hand domain-containing protein 1 OS=Mus musculus GN=Zzef1 PE=1 SV=2	0	91
comp183393_c5_seq3	705	555	258	87	sp|Q66JT0|WEE2_MOUSE Wee1-like protein kinase 2 OS=Mus musculus GN=Wee2 PE=1 SV=2	3e-29	69
comp183261_c4_seq1	1078	174	354	122	sp|Q9CZS3|FOPNL_MOUSE LisH domain-containing protein FOPNL OS=Mus musculus GN=Fopnl PE=2 SV=1	1e-65	88
comp181314_c1_seq1	2800	323	117	39	sp|Q13516|OLIG2_HUMAN Oligodendrocyte transcription factor 2 OS=Homo sapiens GN=OLIG2 PE=1 SV=2	4e-17	100
comp180280_c1_seq12	3661	889	2673	889	sp|Q86VP3|PACS2_HUMAN Phosphofurin acidic cluster sorting protein 2 OS=Homo sapiens GN=PACS2 PE=1 SV=3	0	92
comp1317994_c0_seq1	342	448	96	32	sp|O88597|BECN1_MOUSE Beclin-1 OS=Mus musculus GN=Becn1 PE=1 SV=3	1e-10	59
comp180977_c3_seq1	3049	344	546	182	sp|Q6QA27|TRI44_RAT Tripartite motif-containing protein 44 OS=Rattus norvegicus GN=Trim44 PE=2 SV=1	2e-111	97
comp181953_c0_seq7	547	2812	180	60	sp|Q9Y493|ZAN_HUMAN Zonadhesin OS=Homo sapiens GN=ZAN PE=2 SV=4	1e-21	68
comp181145_c0_seq11	2535	860	1686	563	sp|Q8NBP0|TTC13_HUMAN Tetratricopeptide repeat protein 13 OS=Homo sapiens GN=TTC13 PE=2 SV=3	0	97
comp87024_c0_seq1	1381	2948	1101	379	sp|O95359|TACC2_HUMAN Transforming acidic coiled-coil-containing protein 2 OS=Homo sapiens GN=TACC2 PE=1 SV=3	3e-56	47
comp149731_c0_seq2	239	192	237	78	sp|Q8CFD9|NCTR3_RAT Natural cytotoxicity triggering receptor 3 OS=Rattus norvegicus GN=Ncr3 PE=2 SV=2	2e-33	72
comp175404_c0_seq1	2226	342	1005	334	sp|Q9BTX7|TTPAL_HUMAN Alpha-tocopherol transfer protein-like OS=Homo sapiens GN=TTPAL PE=2 SV=2	0	95
comp167880_c0_seq4	2514	396	735	245	sp|Q9ER69|FL2D_MOUSE Pre-mRNA-splicing regulator WTAP OS=Mus musculus GN=Wtap PE=2 SV=3	3e-121	97
comp167621_c1_seq2	1964	468	333	114	sp|Q642B2|ZN672_RAT Zinc finger protein 672 OS=Rattus norvegicus GN=Znf672 PE=2 SV=1	1e-47	79
comp92167_c1_seq1	365	733	261	87	sp|Q3V0C3|FAM22_MOUSE Protein FAM22 OS=Mus musculus GN=Fam22 PE=2 SV=1	8e-25	59
comp172380_c1_seq2	1989	967	783	261	sp|Q3UVD5|LGR6_MOUSE Leucine-rich repeat-containing G-protein coupled receptor 6 OS=Mus musculus GN=Lgr6 PE=2 SV=1	3e-121	86
comp183314_c2_seq71	3167	2167	2979	1001	sp|D3YZU1|SHAN1_MOUSE SH3 and multiple ankyrin repeat domains protein 1 OS=Mus musculus GN=Shank1 PE=2 SV=1	0	97
comp181972_c2_seq11	3255	692	1572	531	sp|Q5XI50|MARH7_RAT E3 ubiquitin-protein ligase MARCH7 OS=Rattus norvegicus GN=March7 PE=2 SV=1	0	82
comp182781_c4_seq32	1885	413	939	364	sp|Q8R3Y5|CS047_MOUSE Uncharacterized protein C19orf47 homolog OS=Mus musculus PE=1 SV=2	2e-128	68
comp183997_c0_seq24	4962	387	1083	380	sp|Q9QX66|DPF1_MOUSE Zinc finger protein neuro-d4 OS=Mus musculus GN=Dpf1 PE=1 SV=2	0	94
comp1548806_c0_seq1	491	1281	129	43	sp|P11369|POL2_MOUSE Retrovirus-related Pol polyprotein LINE-1 OS=Mus musculus GN=Pol PE=1 SV=2	3e-07	42
comp1624517_c0_seq1	214	2916	162	54	sp|Q6V1P9|PCD23_HUMAN Protocadherin-23 OS=Homo sapiens GN=DCHS2 PE=2 SV=1	2e-23	80
comp94680_c0_seq1	2857	727	2127	707	sp|Q9XT26|CCNT1_HORSE Cyclin-T1 OS=Equus caballus GN=CCNT1 PE=1 SV=1	0	91
comp178843_c0_seq4	1115	1611	225	75	sp|Q24K09|DNMT1_BOVIN DNA (cytosine-5)-methyltransferase 1 OS=Bos taurus GN=DNMT1 PE=2 SV=1	3e-59	88
comp174133_c0_seq2	227	357	174	62	sp|P11260|TR22_MOUSE Putative transposase element L1Md-A101/L1Md-A102/L1Md-A2 OS=Mus musculus PE=1 SV=2	5e-09	50
comp171329_c0_seq5	225	209	102	34	sp|P26583|HMGB2_HUMAN High mobility group protein B2 OS=Homo sapiens GN=HMGB2 PE=1 SV=2	6e-13	82
comp170325_c1_seq2	2370	299	747	299	sp|A0JN87|ODC_BOVIN Mitochondrial 2-oxodicarboxylate carrier OS=Bos taurus GN=SLC25A21 PE=2 SV=1	3e-127	67
comp176449_c0_seq1	4073	638	1887	633	sp|P26262|KLKB1_MOUSE Plasma kallikrein OS=Mus musculus GN=Klkb1 PE=1 SV=2	0	82
comp173746_c0_seq1	1839	481	1371	457	sp|Q61805|LBP_MOUSE Lipopolysaccharide-binding protein OS=Mus musculus GN=Lbp PE=2 SV=2	0	74
comp180378_c3_seq1	1061	888	426	138	sp|P03364|POL_SMRVH Pol polyprotein OS=Squirrel monkey retrovirus GN=pol PE=3 SV=2	6e-21	39
comp164793_c0_seq2	1322	113	333	111	sp|Q8IVY1|CA210_HUMAN Putative uncharacterized protein C1orf210 OS=Homo sapiens GN=C1orf210 PE=5 SV=1	4e-26	73
comp182635_c0_seq1	659	1551	150	50	sp|Q80UW5|MRCKG_MOUSE Serine/threonine-protein kinase MRCK gamma OS=Mus musculus GN=Cdc42bpg PE=2 SV=2	6e-18	86
comp3239919_c0_seq1	265	290	87	29	sp|P50298|ARY2_RAT Arylamine N-acetyltransferase 2 OS=Rattus norvegicus GN=Nat2 PE=2 SV=1	2e-07	76
comp105244_c0_seq1	219	1843	210	65	sp|Q702N8|XIRP1_HUMAN Xin actin-binding repeat-containing protein 1 OS=Homo sapiens GN=XIRP1 PE=1 SV=1	1e-17	60
comp155518_c0_seq1	497	1281	321	114	sp|P11369|POL2_MOUSE Retrovirus-related Pol polyprotein LINE-1 OS=Mus musculus GN=Pol PE=1 SV=2	3e-25	49
comp182211_c2_seq5	2297	350	918	306	sp|Q6N063|OGFD2_HUMAN 2-oxoglutarate and iron-dependent oxygenase domain-containing protein 2 OS=Homo sapiens GN=OGFOD2 PE=2 SV=2	0	88
comp170227_c0_seq1	5996	1204	2883	961	sp|Q53EP0|FND3B_HUMAN Fibronectin type III domain-containing protein 3B OS=Homo sapiens GN=FNDC3B PE=1 SV=2	0	93
comp94004_c0_seq1	1938	230	690	230	sp|Q9JJ46|EBP_RAT 3-beta-hydroxysteroid-Delta(8),Delta(7)-isomerase OS=Rattus norvegicus GN=Ebp PE=2 SV=3	5e-139	85
comp167932_c0_seq2	420	92	207	69	sp|Q3KNY5|RIAD1_MOUSE RIIa domain-containing protein 1 OS=Mus musculus GN=Riiad1 PE=2 SV=1	7e-33	83
comp181013_c3_seq1	1572	208	612	204	sp|Q8CJ61|CKLF4_MOUSE CKLF-like MARVEL transmembrane domain-containing protein 4 OS=Mus musculus GN=Cmtm4 PE=2 SV=1	1e-130	97
comp182237_c2_seq16	1170	936	966	322	sp|Q8CGZ0|CHERP_MOUSE Calcium homeostasis endoplasmic reticulum protein OS=Mus musculus GN=Cherp PE=1 SV=1	0	96
comp181190_c3_seq15	4213	1273	3756	1253	sp|P04157|PTPRC_RAT Receptor-type tyrosine-protein phosphatase C OS=Rattus norvegicus GN=Ptprc PE=2 SV=2	0	69
comp184480_c0_seq16	10481	2774	7767	2586	sp|Q9NT68|TEN2_HUMAN Teneurin-2 OS=Homo sapiens GN=TENM2 PE=1 SV=3	0	82
comp176155_c2_seq1	2929	1526	2076	693	sp|P41515|TOP2A_CRIGR DNA topoisomerase 2-alpha OS=Cricetulus griseus GN=TOP2A PE=1 SV=1	0	81
comp171808_c0_seq3	3683	470	1062	353	sp|Q9JKJ9|CP39A_MOUSE 24-hydroxycholesterol 7-alpha-hydroxylase OS=Mus musculus GN=Cyp39a1 PE=2 SV=1	1e-160	73
comp178789_c0_seq4	422	250	99	33	sp|Q8BH10|ORAI2_MOUSE Protein orai-2 OS=Mus musculus GN=Orai2 PE=2 SV=1	2e-13	100
comp183938_c3_seq11	4807	2179	4806	1570	sp|Q5H8C1|FREM1_HUMAN FRAS1-related extracellular matrix protein 1 OS=Homo sapiens GN=FREM1 PE=1 SV=3	0	80
comp136362_c1_seq1	903	172	483	161	sp|Q9Z0V7|TI17B_MOUSE Mitochondrial import inner membrane translocase subunit Tim17-B OS=Mus musculus GN=Timm17b PE=2 SV=1	7e-107	96
comp177865_c0_seq1	3729	399	1197	399	sp|Q9C0C6|K1737_HUMAN Uncharacterized protein KIAA1737 OS=Homo sapiens GN=KIAA1737 PE=2 SV=2	0	91
comp179147_c0_seq21	2200	472	1218	406	sp|Q6PHR2|ULK3_HUMAN Serine/threonine-protein kinase ULK3 OS=Homo sapiens GN=ULK3 PE=1 SV=2	0	96
comp184266_c2_seq1	15741	3661	10890	3631	sp|Q96Q15|SMG1_HUMAN Serine/threonine-protein kinase SMG1 OS=Homo sapiens GN=SMG1 PE=1 SV=3	0	98
comp180169_c1_seq4	4448	638	1908	637	sp|P19756|GHR_PIG Growth hormone receptor OS=Sus scrofa GN=GHR PE=1 SV=1	0	81
comp184461_c1_seq16	7889	4128	2613	870	sp|P97313|PRKDC_MOUSE DNA-dependent protein kinase catalytic subunit OS=Mus musculus GN=Prkdc PE=1 SV=3	0	82
comp183355_c3_seq3	350	711	345	115	sp|Q9Y473|ZN175_HUMAN Zinc finger protein 175 OS=Homo sapiens GN=ZNF175 PE=1 SV=1	4e-46	63
comp178971_c0_seq3	287	579	117	39	sp|Q2VPD4|BMAL2_MOUSE Aryl hydrocarbon receptor nuclear translocator-like protein 2 OS=Mus musculus GN=Arntl2 PE=2 SV=2	4e-12	79
comp171886_c0_seq1	1135	154	462	154	sp|Q9D8W7|OCAD2_MOUSE OCIA domain-containing protein 2 OS=Mus musculus GN=Ociad2 PE=2 SV=1	7e-91	94
comp177508_c2_seq3	5729	1734	5076	1638	sp|Q60592|MAST2_MOUSE Microtubule-associated serine/threonine-protein kinase 2 OS=Mus musculus GN=Mast2 PE=1 SV=1	0	83
comp183842_c2_seq8	1017	1718	468	156	sp|Q13029|PRDM2_HUMAN PR domain zinc finger protein 2 OS=Homo sapiens GN=PRDM2 PE=1 SV=3	4e-102	96
comp178176_c0_seq5	3787	1149	2799	1020	sp|Q9JJG0|TACC2_MOUSE Transforming acidic coiled-coil-containing protein 2 OS=Mus musculus GN=Tacc2 PE=1 SV=2	0	74
comp184121_c8_seq1	3256	1845	3027	964	sp|Q9UL36|ZN236_HUMAN Zinc finger protein 236 OS=Homo sapiens GN=ZNF236 PE=2 SV=2	0	85
comp183865_c1_seq48	3320	458	651	236	sp|Q5VWP3|MLIP_HUMAN Muscular LMNA-interacting protein OS=Homo sapiens GN=MLIP PE=1 SV=3	5e-64	59
comp180706_c0_seq2	2156	758	1995	665	sp|Q6R6I6|RXFP1_RAT Relaxin receptor 1 OS=Rattus norvegicus GN=Rxfp1 PE=2 SV=1	0	89
comp183142_c6_seq2	261	1281	243	81	sp|P11369|POL2_MOUSE Retrovirus-related Pol polyprotein LINE-1 OS=Mus musculus GN=Pol PE=1 SV=2	1e-08	42
comp179690_c2_seq2	4349	1214	2841	947	sp|Q8TAQ2|SMRC2_HUMAN SWI/SNF complex subunit SMARCC2 OS=Homo sapiens GN=SMARCC2 PE=1 SV=1	0	99
comp175475_c0_seq5	581	400	297	103	sp|Q9NRC8|SIR7_HUMAN NAD-dependent protein deacetylase sirtuin-7 OS=Homo sapiens GN=SIRT7 PE=1 SV=1	7e-21	56
comp181006_c3_seq9	4769	1137	3228	1077	sp|Q92540|SMG7_HUMAN Protein SMG7 OS=Homo sapiens GN=SMG7 PE=1 SV=2	0	95
comp184352_c4_seq14	2241	1593	2238	749	sp|Q8NI27|THOC2_HUMAN THO complex subunit 2 OS=Homo sapiens GN=THOC2 PE=1 SV=2	0	89
comp156180_c0_seq1	395	312	114	38	sp|P23275|OLF15_MOUSE Olfactory receptor 15 OS=Mus musculus GN=Olfr15 PE=2 SV=4	1e-10	74
comp157824_c0_seq2	596	627	555	188	sp|Q5CZA5|ZN805_HUMAN Zinc finger protein 805 OS=Homo sapiens GN=ZNF805 PE=2 SV=3	2e-62	60
comp183805_c3_seq8	953	2506	360	119	sp|Q96JM2|ZN462_HUMAN Zinc finger protein 462 OS=Homo sapiens GN=ZNF462 PE=1 SV=3	4e-51	78
comp183918_c0_seq8	1376	1363	1233	411	sp|Q6NZL6|TONSL_MOUSE Tonsoku-like protein OS=Mus musculus GN=Tonsl PE=2 SV=2	0	91
comp182949_c1_seq5	297	757	192	64	sp|Q5RF72|F188B_PONAB Protein FAM188B OS=Pongo abelii GN=FAM188B PE=2 SV=1	4e-22	67
comp179709_c4_seq2	605	814	600	200	sp|Q8IVU1|IGDC3_HUMAN Immunoglobulin superfamily DCC subclass member 3 OS=Homo sapiens GN=IGDCC3 PE=2 SV=2	4e-124	93
comp183170_c0_seq25	426	595	243	90	sp|Q4FZD7|PLK5_MOUSE Inactive serine/threonine-protein kinase PLK5 OS=Mus musculus GN=Plk5 PE=1 SV=1	9e-22	56
comp175891_c0_seq1	5503	1435	3840	1288	sp|Q76L83|ASXL2_HUMAN Putative Polycomb group protein ASXL2 OS=Homo sapiens GN=ASXL2 PE=1 SV=1	0	81
comp184595_c0_seq6	3372	506	717	239	sp|Q5SR56|HIAL1_HUMAN Hippocampus abundant transcript-like protein 1 OS=Homo sapiens GN=HIATL1 PE=2 SV=3	5e-130	95
comp183771_c2_seq3	471	248	270	90	sp|Q8TBE9|NANP_HUMAN N-acylneuraminate-9-phosphatase OS=Homo sapiens GN=NANP PE=1 SV=1	3e-50	89
comp171777_c0_seq1	1639	240	504	168	sp|P63164|RSMN_RAT Small nuclear ribonucleoprotein-associated protein N OS=Rattus norvegicus GN=Snrpn PE=2 SV=1	1e-72	100
comp848221_c0_seq1	476	607	129	43	sp|O95935|TBX18_HUMAN T-box transcription factor TBX18 OS=Homo sapiens GN=TBX18 PE=2 SV=3	1e-15	86
comp177494_c0_seq7	1591	495	411	142	sp|Q3UKU4|FA83F_MOUSE Protein FAM83F OS=Mus musculus GN=Fam83f PE=1 SV=1	6e-55	72
comp181583_c1_seq2	934	987	267	88	sp|O54834|RHG06_MOUSE Rho GTPase-activating protein 6 OS=Mus musculus GN=Arhgap6 PE=1 SV=3	2e-29	80
comp184547_c0_seq5	1482	584	720	245	sp|Q8MIB6|EFC1_PANTR ERV-F(c)1 provirus ancestral Env polyprotein OS=Pan troglodytes PE=3 SV=1	3e-40	39
comp176482_c0_seq5	2137	451	1335	446	sp|Q5RD06|POC1B_PONAB POC1 centriolar protein homolog B OS=Pongo abelii GN=POC1B PE=2 SV=1	0	86
comp155240_c0_seq1	1282	359	990	339	sp|Q91VY6|CYTIP_MOUSE Cytohesin-interacting protein OS=Mus musculus GN=Cytip PE=2 SV=1	4e-160	80
comp93994_c0_seq1	1088	241	684	228	sp|Q3UG98|NAT9_MOUSE N-acetyltransferase 9 OS=Mus musculus GN=Nat9 PE=1 SV=2	9e-125	77
comp180883_c0_seq3	3273	807	1638	546	sp|Q3U829|AP5Z1_MOUSE AP-5 complex subunit zeta-1 OS=Mus musculus GN=Ap5z1 PE=2 SV=1	0	86
comp179598_c2_seq13	1238	934	210	70	sp|D3Z8K2|CCD39_RAT Coiled-coil domain-containing protein 39 OS=Rattus norvegicus GN=Ccdc39 PE=3 SV=1	3e-34	69
comp175812_c0_seq1	1563	348	651	284	sp|A6QQD2|CS054_BOVIN UPF0692 protein C19orf54 homolog OS=Bos taurus PE=2 SV=3	9e-62	45
comp172716_c0_seq1	1080	327	558	186	sp|Q2TB02|IKBD_MOUSE NF-kappa-B inhibitor delta OS=Mus musculus GN=Nfkbid PE=1 SV=2	5e-112	89
comp181390_c1_seq3	1370	734	960	322	sp|P28698|MZF1_HUMAN Myeloid zinc finger 1 OS=Homo sapiens GN=MZF1 PE=1 SV=3	7e-127	72
comp179927_c0_seq2	2292	274	747	249	sp|Q96LW2|SG494_HUMAN Uncharacterized serine/threonine-protein kinase SgK494 OS=Homo sapiens GN=SGK494 PE=2 SV=1	8e-135	82
comp177899_c0_seq7	1228	561	597	228	sp|Q64419|EST1_MESAU Liver carboxylesterase OS=Mesocricetus auratus PE=2 SV=1	4e-75	58
comp181403_c11_seq1	2590	859	1890	630	sp|Q8VDM6|HNRL1_MOUSE Heterogeneous nuclear ribonucleoprotein U-like protein 1 OS=Mus musculus GN=Hnrnpul1 PE=1 SV=1	0	97
comp182197_c3_seq8	1234	833	258	86	sp|P86091|TMPS7_RAT Transmembrane protease serine 7 OS=Rattus norvegicus GN=Tmprss7 PE=3 SV=1	8e-40	88
comp174578_c0_seq7	1900	477	240	80	sp|P56270|MAZ_HUMAN Myc-associated zinc finger protein OS=Homo sapiens GN=MAZ PE=1 SV=1	9e-45	100
comp82304_c0_seq1	251	307	87	29	sp|P45352|TYSY_RAT Thymidylate synthase OS=Rattus norvegicus GN=Tyms PE=1 SV=1	7e-09	66
comp184481_c3_seq17	7527	1732	5232	1732	sp|Q9HCF6|TRPM3_HUMAN Transient receptor potential cation channel subfamily M member 3 OS=Homo sapiens GN=TRPM3 PE=2 SV=4	0	97
comp181061_c2_seq18	962	367	117	39	sp|O08911|MK12_MOUSE Mitogen-activated protein kinase 12 OS=Mus musculus GN=Mapk12 PE=1 SV=1	2e-17	97
comp182550_c2_seq8	727	663	105	35	sp|P39655|LOX12_MOUSE Arachidonate 12-lipoxygenase, 12S-type OS=Mus musculus GN=Alox12 PE=1 SV=4	2e-21	91
comp177249_c0_seq1	1655	485	1449	483	sp|Q8BZK4|S35F4_MOUSE Solute carrier family 35 member F4 OS=Mus musculus GN=Slc35f4 PE=2 SV=1	0	96
comp172848_c0_seq2	1430	204	441	142	sp|O54818|TPD53_MOUSE Tumor protein D53 OS=Mus musculus GN=Tpd52l1 PE=2 SV=1	1e-75	91
comp177173_c0_seq1	1865	211	633	211	sp|Q99JX1|TAF11_MOUSE Transcription initiation factor TFIID subunit 11 OS=Mus musculus GN=Taf11 PE=2 SV=1	1e-91	86
comp183969_c0_seq14	740	495	246	82	sp|Q9P2K3|RCOR3_HUMAN REST corepressor 3 OS=Homo sapiens GN=RCOR3 PE=1 SV=2	2e-44	95
comp183568_c3_seq8	566	528	234	80	sp|Q8R139|S29A4_MOUSE Equilibrative nucleoside transporter 4 OS=Mus musculus GN=Slc29a4 PE=1 SV=1	1e-29	90
comp174611_c2_seq1	761	533	336	112	sp|P17031|ZNF26_HUMAN Zinc finger protein 26 OS=Homo sapiens GN=ZNF26 PE=2 SV=3	2e-67	96
comp183539_c0_seq6	2520	630	981	325	sp|Q96HB5|CC120_HUMAN Coiled-coil domain-containing protein 120 OS=Homo sapiens GN=CCDC120 PE=1 SV=1	4e-138	84
comp178148_c1_seq1	2809	780	1755	585	sp|P30835|K6PL_RAT 6-phosphofructokinase, liver type OS=Rattus norvegicus GN=Pfkl PE=2 SV=3	0	96
comp173534_c1_seq9	2560	305	249	83	sp|Q6AYK1|RNPS1_RAT RNA-binding protein with serine-rich domain 1 OS=Rattus norvegicus GN=Rnps1 PE=2 SV=1	6e-49	100
comp183460_c0_seq3	774	5890	273	91	sp|Q09666|AHNK_HUMAN Neuroblast differentiation-associated protein AHNAK OS=Homo sapiens GN=AHNAK PE=1 SV=2	1e-52	98
comp181284_c8_seq4	1204	1322	1020	325	sp|Q7Z589|EMSY_HUMAN Protein EMSY OS=Homo sapiens GN=EMSY PE=1 SV=2	2e-155	95
comp163356_c0_seq4	1824	374	1062	354	sp|P35248|SFTPD_RAT Pulmonary surfactant-associated protein D OS=Rattus norvegicus GN=Sftpd PE=1 SV=1	4e-121	81
comp183832_c4_seq9	5494	1441	3081	1038	sp|O14522|PTPRT_HUMAN Receptor-type tyrosine-protein phosphatase T OS=Homo sapiens GN=PTPRT PE=1 SV=6	0	98
comp173867_c0_seq11	1427	239	813	239	sp|Q8WTV1|THAP3_HUMAN THAP domain-containing protein 3 OS=Homo sapiens GN=THAP3 PE=1 SV=1	2e-67	64
comp170871_c0_seq4	3052	1530	1263	419	sp|Q96JP2|MY15B_HUMAN Putative unconventional myosin-XVB OS=Homo sapiens GN=MYO15B PE=5 SV=2	9e-164	77
comp180683_c0_seq4	593	431	123	41	sp|Q96A11|G3ST3_HUMAN Galactose-3-O-sulfotransferase 3 OS=Homo sapiens GN=GAL3ST3 PE=1 SV=1	1e-16	98
comp162982_c0_seq1	895	138	369	122	sp|Q8N2Z9|CENPS_HUMAN Centromere protein S OS=Homo sapiens GN=APITD1 PE=1 SV=1	1e-58	78
comp184460_c0_seq3	3537	603	1674	555	sp|Q99K43|PRC1_MOUSE Protein regulator of cytokinesis 1 OS=Mus musculus GN=Prc1 PE=2 SV=2	0	86
comp180407_c1_seq1	211	295	210	70	sp|Q5RJN7|F71F2_RAT Protein FAM71F2 OS=Rattus norvegicus GN=Fam71f2 PE=2 SV=1	1e-36	90
comp184535_c5_seq3	1402	2012	231	77	sp|O60469|DSCAM_HUMAN Down syndrome cell adhesion molecule OS=Homo sapiens GN=DSCAM PE=1 SV=2	2e-40	99
comp180566_c2_seq3	3551	673	1962	658	sp|O43524|FOXO3_HUMAN Forkhead box protein O3 OS=Homo sapiens GN=FOXO3 PE=1 SV=1	0	92
comp183524_c0_seq10	1288	1099	1212	451	sp|Q69Z89|RADIL_MOUSE Ras-associating and dilute domain-containing protein OS=Mus musculus GN=Radil PE=1 SV=2	0	80
comp184286_c1_seq5	4440	672	2016	672	sp|Q91WM1|STRBP_MOUSE Spermatid perinuclear RNA-binding protein OS=Mus musculus GN=Strbp PE=1 SV=1	0	99
comp143346_c0_seq1	282	507	93	31	sp|Q9JLI7|SPAG6_MOUSE Sperm-associated antigen 6 OS=Mus musculus GN=Spag6 PE=1 SV=1	7e-08	81
comp181340_c7_seq2	1640	314	912	314	sp|P10451|OSTP_HUMAN Osteopontin OS=Homo sapiens GN=SPP1 PE=1 SV=1	6e-91	58
comp183537_c1_seq1	324	914	123	41	sp|Q9BXP2|S12A9_HUMAN Solute carrier family 12 member 9 OS=Homo sapiens GN=SLC12A9 PE=1 SV=1	1e-17	100
comp176984_c2_seq2	919	326	816	270	sp|Q8R0F5|RBMX2_MOUSE RNA-binding motif protein, X-linked 2 OS=Mus musculus GN=Rbmx2 PE=1 SV=1	7e-115	71
comp103352_c0_seq1	307	1608	105	35	sp|Q9Z286|ADCYA_RAT Adenylate cyclase type 10 OS=Rattus norvegicus GN=Adcy10 PE=1 SV=1	6e-13	83
comp184459_c3_seq12	3973	727	1497	530	sp|A4Q9F4|TTL11_MOUSE Tubulin polyglutamylase TTLL11 OS=Mus musculus GN=Ttll11 PE=2 SV=1	0	79
comp184035_c1_seq26	4704	1252	2589	863	sp|Q9EQS9|IGDC4_MOUSE Immunoglobulin superfamily DCC subclass member 4 OS=Mus musculus GN=Igdcc4 PE=2 SV=1	0	93
comp182840_c7_seq6	892	560	639	220	sp|P15622|ZN250_HUMAN Zinc finger protein 250 OS=Homo sapiens GN=ZNF250 PE=2 SV=3	2e-91	67
comp183343_c4_seq18	4289	364	432	137	sp|Q9UL42|PNMA2_HUMAN Paraneoplastic antigen Ma2 OS=Homo sapiens GN=PNMA2 PE=1 SV=2	6e-24	41
comp181267_c1_seq1	9957	1152	3264	1124	sp|Q9WU70|STXB5_RAT Syntaxin-binding protein 5 OS=Rattus norvegicus GN=Stxbp5 PE=1 SV=1	0	94
comp180233_c5_seq30	3139	392	789	262	sp|Q7TNC4|LC7L2_MOUSE Putative RNA-binding protein Luc7-like 2 OS=Mus musculus GN=Luc7l2 PE=1 SV=1	3e-133	96
comp183317_c7_seq1	3886	223	669	223	sp|Q00981|UCHL1_RAT Ubiquitin carboxyl-terminal hydrolase isozyme L1 OS=Rattus norvegicus GN=Uchl1 PE=1 SV=2	2e-129	96
comp137860_c0_seq1	8121	1127	2967	1005	sp|Q9UPN9|TRI33_HUMAN E3 ubiquitin-protein ligase TRIM33 OS=Homo sapiens GN=TRIM33 PE=1 SV=3	0	97
comp170781_c0_seq4	1376	387	1161	387	sp|Q64255|SGCA_MESAU Alpha-sarcoglycan OS=Mesocricetus auratus GN=SGCA PE=2 SV=1	0	93
comp182514_c3_seq7	1216	1719	501	157	sp|P97789|XRN1_MOUSE 5'-3' exoribonuclease 1 OS=Mus musculus GN=Xrn1 PE=1 SV=1	6e-46	70
comp1815049_c0_seq1	756	443	618	206	sp|P23772|GATA3_MOUSE Trans-acting T-cell-specific transcription factor GATA-3 OS=Mus musculus GN=Gata3 PE=1 SV=1	2e-99	95
comp177382_c0_seq1	747	188	183	61	sp|Q5M9N4|PIGH_MOUSE Phosphatidylinositol N-acetylglucosaminyltransferase subunit H OS=Mus musculus GN=Pigh PE=2 SV=1	4e-29	85
comp177836_c0_seq6	903	593	510	170	sp|Q64324|STXB2_MOUSE Syntaxin-binding protein 2 OS=Mus musculus GN=Stxbp2 PE=2 SV=1	2e-112	98
comp179949_c0_seq14	919	376	450	151	sp|A6NED2|RCCD1_HUMAN RCC1 domain-containing protein 1 OS=Homo sapiens GN=RCCD1 PE=1 SV=1	5e-79	82
comp184274_c9_seq6	1778	313	897	299	sp|Q925N1|SFXN4_MOUSE Sideroflexin-4 OS=Mus musculus GN=Sfxn4 PE=2 SV=2	1e-121	64
comp176574_c0_seq1	2631	509	1473	490	sp|P60924|DELE_RAT Death ligand signal enhancer OS=Rattus norvegicus GN=Dele PE=2 SV=1	0	78
comp176165_c0_seq2	2339	536	540	180	sp|Q9HB96|FANCE_HUMAN Fanconi anemia group E protein OS=Homo sapiens GN=FANCE PE=1 SV=1	2e-47	73
comp151578_c2_seq1	279	410	279	93	sp|P31430|DPEP1_RAT Dipeptidase 1 OS=Rattus norvegicus GN=Dpep1 PE=2 SV=2	1e-52	88
comp184003_c1_seq4	3427	658	1791	597	sp|Q9NV88|INT9_HUMAN Integrator complex subunit 9 OS=Homo sapiens GN=INTS9 PE=1 SV=2	0	97
comp178222_c0_seq3	1397	406	1107	371	sp|Q5R212|PRS35_RAT Inactive serine protease 35 OS=Rattus norvegicus GN=Prss35 PE=2 SV=1	0	82
comp180181_c3_seq9	1351	276	783	261	sp|P0C7X2|ZN688_HUMAN Zinc finger protein 688 OS=Homo sapiens GN=ZNF688 PE=2 SV=1	5e-113	75
comp173339_c0_seq1	764	1707	762	254	sp|O15047|SET1A_HUMAN Histone-lysine N-methyltransferase SETD1A OS=Homo sapiens GN=SETD1A PE=1 SV=3	2e-150	99
comp179602_c1_seq8	2705	408	984	328	sp|Q6PDC0|RUN3B_MOUSE RUN domain-containing protein 3B OS=Mus musculus GN=Rundc3b PE=2 SV=1	0	96
comp180482_c1_seq3	4269	846	2526	846	sp|Q8IWW6|RHG12_HUMAN Rho GTPase-activating protein 12 OS=Homo sapiens GN=ARHGAP12 PE=1 SV=1	0	93
comp176409_c1_seq2	1176	122	366	122	sp|O43325|LYRM1_HUMAN LYR motif-containing protein 1 OS=Homo sapiens GN=LYRM1 PE=2 SV=1	1e-76	93
comp183857_c3_seq10	2457	807	1323	472	sp|Q9DCB4|ARP21_MOUSE cAMP-regulated phosphoprotein 21 OS=Mus musculus GN=Arpp21 PE=1 SV=2	0	85
comp177756_c0_seq6	762	479	396	134	sp|P09086|PO2F2_HUMAN POU domain, class 2, transcription factor 2 OS=Homo sapiens GN=POU2F2 PE=1 SV=3	3e-32	93
comp182249_c0_seq8	375	1216	333	109	sp|Q75NR7|RECQ4_MOUSE ATP-dependent DNA helicase Q4 OS=Mus musculus GN=Recql4 PE=2 SV=2	6e-31	68
comp181182_c1_seq5	322	789	195	65	sp|Q8N3E9|PLCD3_HUMAN 1-phosphatidylinositol 4,5-bisphosphate phosphodiesterase delta-3 OS=Homo sapiens GN=PLCD3 PE=1 SV=3	4e-37	95
comp183450_c0_seq1	890	1342	438	146	sp|Q9H4Z2|ZN335_HUMAN Zinc finger protein 335 OS=Homo sapiens GN=ZNF335 PE=1 SV=1	1e-66	95
comp172473_c0_seq1	1804	309	927	309	sp|Q8K274|KT3K_MOUSE Ketosamine-3-kinase OS=Mus musculus GN=Fn3krp PE=2 SV=2	0	92
comp182832_c3_seq20	5165	1135	3258	1103	sp|Q6UVM3|KCNT2_HUMAN Potassium channel subfamily T member 2 OS=Homo sapiens GN=KCNT2 PE=1 SV=1	0	95
comp136950_c0_seq1	2095	140	342	114	sp|Q3ZCQ0|CA115_RAT Uncharacterized protein C1orf115 homolog OS=Rattus norvegicus PE=2 SV=2	5e-35	85
comp179035_c2_seq1	5834	606	1782	597	sp|O19004|ARAF_PIG Serine/threonine-protein kinase A-Raf OS=Sus scrofa GN=ARAF PE=2 SV=1	0	95
comp194689_c0_seq1	1526	215	597	200	sp|Q8VED2|BL1S4_MOUSE Biogenesis of lysosome-related organelles complex 1 subunit 4 OS=Mus musculus GN=Bloc1s4 PE=1 SV=1	2e-66	82
comp131902_c1_seq1	211	1281	147	49	sp|P11369|POL2_MOUSE Retrovirus-related Pol polyprotein LINE-1 OS=Mus musculus GN=Pol PE=1 SV=2	4e-06	50
comp178331_c0_seq12	855	145	342	110	sp|Q8R4T1|CYS1_MOUSE Cystin-1 OS=Mus musculus GN=Cys1 PE=1 SV=1	2e-45	74
comp157237_c0_seq1	301	2175	294	98	sp|Q5S003|SPG17_MOUSE Sperm-associated antigen 17 OS=Mus musculus GN=Spag17 PE=1 SV=1	4e-55	94
comp136366_c0_seq1	2492	775	2325	775	sp|Q3MHH4|SYQ_BOVIN Glutamine--tRNA ligase OS=Bos taurus GN=QARS PE=2 SV=1	0	92
comp184479_c1_seq3	280	612	105	35	sp|Q96LW1|Z354B_HUMAN Zinc finger protein 354B OS=Homo sapiens GN=ZNF354B PE=2 SV=1	2e-10	71
comp177773_c0_seq2	1866	210	420	140	sp|Q96IU4|ABHEB_HUMAN Alpha/beta hydrolase domain-containing protein 14B OS=Homo sapiens GN=ABHD14B PE=1 SV=1	1e-80	88
comp163801_c3_seq1	222	1011	129	43	sp|Q5T0W9|FA83B_HUMAN Protein FAM83B OS=Homo sapiens GN=FAM83B PE=1 SV=1	2e-19	91
comp163384_c0_seq2	398	287	87	29	sp|Q9QYK3|NRBF2_RAT Nuclear receptor-binding factor 2 OS=Rattus norvegicus GN=Nrbf2 PE=1 SV=1	8e-11	100
comp192548_c0_seq1	2798	653	1932	643	sp|Q8BIP0|SYDM_MOUSE Aspartate--tRNA ligase, mitochondrial OS=Mus musculus GN=Dars2 PE=2 SV=1	0	86
comp183288_c11_seq1	1225	2144	513	171	sp|Q9QYP2|CELR2_RAT Cadherin EGF LAG seven-pass G-type receptor 2 (Fragment) OS=Rattus norvegicus GN=Celsr2 PE=2 SV=1	2e-77	93
comp159692_c1_seq1	455	937	453	151	sp|Q9Z139|ROR1_MOUSE Tyrosine-protein kinase transmembrane receptor ROR1 OS=Mus musculus GN=Ror1 PE=2 SV=2	3e-102	99
comp171578_c0_seq1	296	4684	240	80	sp|Q15149|PLEC_HUMAN Plectin OS=Homo sapiens GN=PLEC PE=1 SV=3	1e-14	49
comp183094_c3_seq8	1504	486	633	211	sp|Q3U4H6|HEXDC_MOUSE Hexosaminidase D OS=Mus musculus GN=Hexdc PE=1 SV=1	7e-126	88
comp181052_c3_seq3	3030	796	1647	545	sp|Q9QYK2|PRGC1_RAT Peroxisome proliferator-activated receptor gamma coactivator 1-alpha OS=Rattus norvegicus GN=Ppargc1a PE=2 SV=1	0	91
comp183247_c0_seq7	5357	864	2469	863	sp|P11171|41_HUMAN Protein 4.1 OS=Homo sapiens GN=EPB41 PE=1 SV=4	0	87
comp183124_c1_seq12	6033	740	1899	637	sp|Q8TDB6|DTX3L_HUMAN E3 ubiquitin-protein ligase DTX3L OS=Homo sapiens GN=DTX3L PE=1 SV=1	0	63
comp179838_c1_seq6	8004	1719	5313	1719	sp|Q3UU96|MRCKA_MOUSE Serine/threonine-protein kinase MRCK alpha OS=Mus musculus GN=Cdc42bpa PE=1 SV=2	0	90
comp139042_c1_seq1	428	468	426	140	sp|P35582|FOXA1_MOUSE Hepatocyte nuclear factor 3-alpha OS=Mus musculus GN=Foxa1 PE=1 SV=2	2e-50	92
comp179224_c0_seq1	2071	596	1701	596	sp|Q96AX1|VP33A_HUMAN Vacuolar protein sorting-associated protein 33A OS=Homo sapiens GN=VPS33A PE=1 SV=1	0	94
comp184095_c0_seq4	2283	1296	1995	712	sp|Q3URV1|BROMI_MOUSE Protein broad-minded OS=Mus musculus GN=bromi PE=1 SV=2	0	82
comp176782_c1_seq1	4358	794	2382	794	sp|P09958|FURIN_HUMAN Furin OS=Homo sapiens GN=FURIN PE=1 SV=2	0	96
comp184064_c5_seq3	925	1821	711	237	sp|Q8VDD9|PHIP_MOUSE PH-interacting protein OS=Mus musculus GN=Phip PE=1 SV=2	6e-162	100
comp183608_c1_seq1	2524	795	1935	645	sp|Q9EPQ1|TLR1_MOUSE Toll-like receptor 1 OS=Mus musculus GN=Tlr1 PE=1 SV=1	0	74
comp179036_c0_seq3	623	304	351	117	sp|Q32KP0|SMRP1_BOVIN Spermatid-specific manchette-related protein 1 OS=Bos taurus GN=SMRP1 PE=2 SV=1	4e-40	52
comp181130_c0_seq19	5618	900	2688	894	sp|P56192|SYMC_HUMAN Methionine--tRNA ligase, cytoplasmic OS=Homo sapiens GN=MARS PE=1 SV=2	0	94
comp181235_c17_seq2	2699	514	1542	514	sp|Q8BHJ5|TBL1R_MOUSE F-box-like/WD repeat-containing protein TBL1XR1 OS=Mus musculus GN=Tbl1xr1 PE=2 SV=1	0	99
comp184549_c0_seq10	1365	498	525	175	sp|Q6S8J7|POTEA_HUMAN POTE ankyrin domain family member A OS=Homo sapiens GN=POTEA PE=2 SV=1	2e-45	50
comp170723_c1_seq3	1318	516	1266	422	sp|Q5I0I8|NOC4L_RAT Nucleolar complex protein 4 homolog OS=Rattus norvegicus GN=Noc4l PE=2 SV=1	0	85
comp177785_c3_seq3	2392	626	1878	626	sp|P07722|MAG_RAT Myelin-associated glycoprotein OS=Rattus norvegicus GN=Mag PE=1 SV=1	0	97
comp184642_c1_seq2	5017	310	423	141	sp|Q8JZZ6|AMERL_MOUSE AMMECR1-like protein OS=Mus musculus GN=Ammecr1l PE=2 SV=1	6e-85	97
comp172858_c0_seq1	491	404	168	56	sp|Q7TSV6|AATC2_MOUSE Putative aspartate aminotransferase, cytoplasmic 2 OS=Mus musculus GN=Got1l1 PE=2 SV=1	4e-22	79
comp183538_c0_seq2	1678	509	1341	449	sp|Q9ESX5|DKC1_MOUSE H/ACA ribonucleoprotein complex subunit 4 OS=Mus musculus GN=Dkc1 PE=1 SV=4	0	96
comp178930_c0_seq1	3266	293	831	277	sp|Q8N6M0|OTU6B_HUMAN OTU domain-containing protein 6B OS=Homo sapiens GN=OTUD6B PE=1 SV=1	5e-159	91
comp170420_c1_seq2	2803	1165	492	164	sp|Q01341|ADCY6_MOUSE Adenylate cyclase type 6 OS=Mus musculus GN=Adcy6 PE=1 SV=1	2e-99	99
comp183820_c1_seq5	355	323	90	30	sp|Q5HZH2|TSR3_MOUSE Ribosome biogenesis protein TSR3 homolog OS=Mus musculus PE=2 SV=1	1e-06	73
comp174011_c0_seq2	2978	468	864	304	sp|Q8C5L6|INP5K_MOUSE Inositol polyphosphate 5-phosphatase K OS=Mus musculus GN=Inpp5k PE=2 SV=2	2e-146	75
comp180521_c1_seq1	656	482	462	141	sp|Q8BXJ8|Z385B_MOUSE Zinc finger protein 385B OS=Mus musculus GN=Znf385b PE=2 SV=1	3e-84	88
comp177144_c1_seq1	878	1067	552	184	sp|Q8TDZ2|MICA1_HUMAN Protein-methionine sulfoxide oxidase MICAL1 OS=Homo sapiens GN=MICAL1 PE=1 SV=2	7e-82	82
comp182275_c2_seq2	718	522	633	211	sp|Q6GQR8|ZN329_MOUSE Zinc finger protein 329 OS=Mus musculus GN=Znf329 PE=2 SV=2	2e-99	72
comp179827_c1_seq1	657	76	147	49	sp|Q0MQF6|NDUC1_PANTR NADH dehydrogenase [ubiquinone] 1 subunit C1, mitochondrial OS=Pan troglodytes GN=NDUFC1 PE=3 SV=1	3e-25	86
comp136738_c0_seq3	1581	354	1062	354	sp|P97840|LEG9_RAT Galectin-9 OS=Rattus norvegicus GN=Lgals9 PE=2 SV=2	0	77
comp184586_c6_seq5	1167	3674	942	313	sp|Q5GN48|DMD_PIG Dystrophin OS=Sus scrofa GN=DMD PE=1 SV=1	0	95
comp94116_c0_seq1	668	155	465	155	sp|Q8K039|K1143_MOUSE Uncharacterized protein KIAA1143 homolog OS=Mus musculus PE=1 SV=1	5e-65	92
comp177791_c0_seq1	4229	805	2418	805	sp|Q6ZUJ8|BCAP_HUMAN Phosphoinositide 3-kinase adapter protein 1 OS=Homo sapiens GN=PIK3AP1 PE=1 SV=2	0	86
comp175425_c1_seq1	1662	172	417	139	sp|Q8C581|TMM91_MOUSE Transmembrane protein 91 OS=Mus musculus GN=Tmem91 PE=2 SV=1	2e-31	67
comp182264_c0_seq3	1470	368	591	197	sp|Q64280|LFTY1_MOUSE Left-right determination factor 1 OS=Mus musculus GN=Lefty1 PE=2 SV=1	6e-110	90
comp86056_c0_seq1	432	534	84	28	sp|A2AJB1|K1984_MOUSE Uncharacterized coiled-coil domain-containing protein KIAA1984 OS=Mus musculus GN=Kiaa1984 PE=2 SV=1	5e-08	86
comp178961_c0_seq1	2246	662	1932	644	sp|Q5RF01|LRC32_PONAB Leucine-rich repeat-containing protein 32 OS=Pongo abelii GN=LRRC32 PE=2 SV=1	0	82
comp182985_c2_seq1	4132	1073	3228	1073	sp|Q70EK8|UBP53_HUMAN Inactive ubiquitin carboxyl-terminal hydrolase 53 OS=Homo sapiens GN=USP53 PE=2 SV=2	0	78
comp183555_c10_seq4	3137	339	90	30	sp|Q5HYJ3|FA76B_HUMAN Protein FAM76B OS=Homo sapiens GN=FAM76B PE=1 SV=3	3e-08	100
comp177629_c0_seq1	906	329	471	157	sp|P57791|FACE2_MOUSE CAAX prenyl protease 2 OS=Mus musculus GN=Rce1 PE=2 SV=1	6e-82	97
comp173931_c1_seq4	4694	524	1407	510	sp|Q28651|2A5G_RABIT Serine/threonine-protein phosphatase 2A 56 kDa regulatory subunit gamma isoform OS=Oryctolagus cuniculus GN=PPP2R5C PE=2 SV=1	0	89
comp132778_c0_seq1	362	508	225	75	sp|Q96LA5|FCRL2_HUMAN Fc receptor-like protein 2 OS=Homo sapiens GN=FCRL2 PE=1 SV=1	4e-18	59
comp184477_c0_seq5	4844	1403	4170	1403	sp|Q9DAI6|F135B_MOUSE Protein FAM135B OS=Mus musculus GN=Fam135b PE=2 SV=3	0	82
comp180096_c2_seq8	1458	1471	1176	397	sp|Q6RHR9|MAGI1_MOUSE Membrane-associated guanylate kinase, WW and PDZ domain-containing protein 1 OS=Mus musculus GN=Magi1 PE=1 SV=1	0	94
comp86551_c1_seq1	241	161	240	80	sp|P19123|TNNC1_MOUSE Troponin C, slow skeletal and cardiac muscles OS=Mus musculus GN=Tnnc1 PE=2 SV=1	5e-47	99
comp184156_c4_seq1	2641	1528	2253	753	sp|O35379|MRP1_MOUSE Multidrug resistance-associated protein 1 OS=Mus musculus GN=Abcc1 PE=1 SV=1	0	91
comp182170_c10_seq2	1351	108	246	83	sp|Q5VUM1|CF057_HUMAN UPF0369 protein C6orf57 OS=Homo sapiens GN=C6orf57 PE=2 SV=1	4e-39	86
comp181145_c0_seq7	2245	244	630	210	sp|Q920P0|DCXR_RAT L-xylulose reductase OS=Rattus norvegicus GN=Dcxr PE=1 SV=1	9e-129	90
comp182791_c9_seq50	2305	451	1323	451	sp|Q9BSI4|TINF2_HUMAN TERF1-interacting nuclear factor 2 OS=Homo sapiens GN=TINF2 PE=1 SV=1	0	69
comp177565_c0_seq11	4066	886	2076	696	sp|Q09M02|CBPC5_MOUSE Cytosolic carboxypeptidase-like protein 5 OS=Mus musculus GN=Agbl5 PE=1 SV=2	0	91
comp181365_c1_seq4	927	2365	894	305	sp|O88427|CAC1H_MOUSE Voltage-dependent T-type calcium channel subunit alpha-1H OS=Mus musculus GN=Cacna1h PE=2 SV=3	1e-138	86
comp180153_c0_seq8	223	247	129	43	sp|Q9WUL5|PD1L2_MOUSE Programmed cell death 1 ligand 2 OS=Mus musculus GN=Pdcd1lg2 PE=1 SV=1	9e-10	58
comp182570_c0_seq5	2650	728	2148	674	sp|Q9Y2L9|LRCH1_HUMAN Leucine-rich repeat and calponin homology domain-containing protein 1 OS=Homo sapiens GN=LRCH1 PE=1 SV=3	0	85
comp161997_c0_seq1	3351	840	2514	840	sp|Q9H3E2|SNX25_HUMAN Sorting nexin-25 OS=Homo sapiens GN=SNX25 PE=1 SV=2	0	89
comp163037_c0_seq1	1493	253	702	234	sp|Q642C0|DNJC8_RAT DnaJ homolog subfamily C member 8 OS=Rattus norvegicus GN=Dnajc8 PE=2 SV=1	1e-153	100
comp183392_c9_seq1	707	494	705	237	sp|Q86W11|ZSC30_HUMAN Zinc finger and SCAN domain-containing protein 30 OS=Homo sapiens GN=ZSCAN30 PE=1 SV=1	9e-81	57
comp174402_c0_seq2	472	705	138	46	sp|Q62847|ADDG_RAT Gamma-adducin OS=Rattus norvegicus GN=Add3 PE=1 SV=2	9e-22	96
comp181442_c0_seq4	4487	1057	765	254	sp|Q5M7W5|MAP4_RAT Microtubule-associated protein 4 OS=Rattus norvegicus GN=Map4 PE=1 SV=1	4e-80	83
comp179593_c0_seq13	3752	395	1077	358	sp|Q17QQ5|G137A_BOVIN Integral membrane protein GPR137 OS=Bos taurus GN=GPR137 PE=2 SV=2	0	97
comp176120_c1_seq5	1099	259	642	214	sp|Q96PB8|LRC3B_HUMAN Leucine-rich repeat-containing protein 3B OS=Homo sapiens GN=LRRC3B PE=2 SV=1	8e-156	100
comp183070_c0_seq2	541	753	438	146	sp|Q812E4|SYTL5_RAT Synaptotagmin-like protein 5 OS=Rattus norvegicus GN=Sytl5 PE=2 SV=1	1e-90	91
comp182043_c2_seq1	394	654	360	110	sp|P51516|GAG_SRV2 Gag polyprotein OS=Simian retrovirus SRV-2 GN=gag PE=3 SV=3	5e-18	43
comp181242_c0_seq37	2254	409	615	205	sp|Q4V892|SIGIR_RAT Single Ig IL-1-related receptor OS=Rattus norvegicus GN=Sigirr PE=2 SV=1	0	93
comp172587_c2_seq1	512	636	216	72	sp|Q3UPY5|GLBL2_MOUSE Beta-galactosidase-1-like protein 2 OS=Mus musculus GN=Glb1l2 PE=2 SV=1	2e-20	67
comp183214_c1_seq4	2137	201	603	201	sp|Q5RFM3|RT10_PONAB 28S ribosomal protein S10, mitochondrial OS=Pongo abelii GN=MRPS10 PE=2 SV=1	4e-102	82
comp182076_c7_seq1	5925	1358	4074	1358	sp|Q8BYI9|TENR_MOUSE Tenascin-R OS=Mus musculus GN=Tnr PE=1 SV=2	0	94
comp91371_c0_seq1	269	672	231	77	sp|Q8CCJ4|AMER2_MOUSE APC membrane recruitment protein 2 OS=Mus musculus GN=Amer2 PE=1 SV=2	1e-25	86
comp106707_c0_seq1	242	1260	96	32	sp|P08548|LIN1_NYCCO LINE-1 reverse transcriptase homolog OS=Nycticebus coucang PE=1 SV=1	9e-12	84
comp182234_c1_seq3	233	477	126	42	sp|P09131|P3_HUMAN P3 protein OS=Homo sapiens GN=SLC10A3 PE=2 SV=1	9e-06	69
comp181693_c0_seq2	4437	2504	4185	1395	sp|P19096|FAS_MOUSE Fatty acid synthase OS=Mus musculus GN=Fasn PE=1 SV=2	0	87
comp172753_c0_seq1	433	358	312	104	sp|Q0VAY3|F187B_MOUSE Protein FAM187B OS=Mus musculus GN=Fam187b PE=2 SV=1	9e-44	58
comp151797_c1_seq1	213	666	213	71	sp|Q99ML2|TNK1_MOUSE Non-receptor tyrosine-protein kinase TNK1 OS=Mus musculus GN=Tnk1 PE=1 SV=2	2e-33	85
comp177705_c0_seq2	785	692	660	227	sp|Q9UJW8|ZN180_HUMAN Zinc finger protein 180 OS=Homo sapiens GN=ZNF180 PE=1 SV=2	3e-57	46
comp182263_c0_seq1	2284	1155	1959	653	sp|Q8R0G9|NU133_MOUSE Nuclear pore complex protein Nup133 OS=Mus musculus GN=Nup133 PE=1 SV=2	0	91
comp176223_c1_seq1	2589	546	1497	499	sp|Q5R7H5|DCA11_PONAB DDB1- and CUL4-associated factor 11 OS=Pongo abelii GN=DCAF11 PE=2 SV=2	0	93
comp178929_c2_seq3	749	349	603	201	sp|Q5VWX1|KHDR2_HUMAN KH domain-containing, RNA-binding, signal transduction-associated protein 2 OS=Homo sapiens GN=KHDRBS2 PE=1 SV=1	2e-119	99
comp175360_c0_seq2	414	440	303	101	sp|Q91VF6|EMID2_MOUSE Collagen alpha-1(XXVI) chain OS=Mus musculus GN=Emid2 PE=1 SV=1	1e-24	95
comp183826_c1_seq1	7568	4582	6972	2320	sp|Q9JLC8|SACS_MOUSE Sacsin OS=Mus musculus GN=Sacs PE=1 SV=2	0	93
comp174415_c1_seq2	3318	403	1209	403	sp|Q8CFA2|GCST_MOUSE Aminomethyltransferase, mitochondrial OS=Mus musculus GN=Amt PE=2 SV=1	0	89
comp184274_c0_seq58	8060	1418	4257	1417	sp|P61406|EST1A_MOUSE Telomerase-binding protein EST1A OS=Mus musculus GN=Smg6 PE=2 SV=1	0	93
comp183227_c2_seq15	638	344	426	142	sp|Q2TBC4|PRIC4_HUMAN Prickle-like protein 4 OS=Homo sapiens GN=PRICKLE4 PE=2 SV=2	3e-81	83
comp181231_c2_seq2	4455	774	1431	477	sp|Q6IQX7|CHSS2_MOUSE Chondroitin sulfate synthase 2 OS=Mus musculus GN=Chpf PE=2 SV=1	0	96
comp184265_c4_seq3	1612	493	1452	484	sp|Q16658|FSCN1_HUMAN Fascin OS=Homo sapiens GN=FSCN1 PE=1 SV=3	0	97
comp180233_c5_seq17	2982	392	741	247	sp|Q7TNC4|LC7L2_MOUSE Putative RNA-binding protein Luc7-like 2 OS=Mus musculus GN=Luc7l2 PE=1 SV=1	7e-132	100
comp177638_c0_seq3	2108	391	1173	391	sp|Q5XIV0|FA46C_RAT Protein FAM46C OS=Rattus norvegicus GN=Fam46c PE=2 SV=1	0	97
comp180865_c0_seq2	855	418	570	191	sp|Q6J6I6|ZN566_PANTR Zinc finger protein 566 OS=Pan troglodytes GN=ZNF566 PE=2 SV=1	5e-85	68
comp179247_c0_seq7	3454	776	2265	751	sp|Q66HD3|NASP_RAT Nuclear autoantigenic sperm protein OS=Rattus norvegicus GN=Nasp PE=2 SV=1	0	84
comp181577_c9_seq1	1563	385	219	73	sp|Q9Y466|NR2E1_HUMAN Nuclear receptor subfamily 2 group E member 1 OS=Homo sapiens GN=NR2E1 PE=1 SV=1	1e-35	100
comp175767_c0_seq2	1408	1094	1047	351	sp|Q6ZU80|CE128_HUMAN Centrosomal protein of 128 kDa OS=Homo sapiens GN=CEP128 PE=1 SV=2	1e-173	84
comp183871_c4_seq22	4466	1259	1992	664	sp|Q8WXX7|AUTS2_HUMAN Autism susceptibility gene 2 protein OS=Homo sapiens GN=AUTS2 PE=1 SV=1	0	91
comp94159_c0_seq2	5431	211	633	211	sp|P56745|CLD1_RAT Claudin-1 OS=Rattus norvegicus GN=Cldn1 PE=2 SV=2	4e-106	95
comp179959_c3_seq8	815	1040	813	265	sp|Q05DH4|F16A1_HUMAN Protein FAM160A1 OS=Homo sapiens GN=FAM160A1 PE=2 SV=2	1e-158	92
comp177665_c2_seq2	1555	337	747	249	sp|Q8BGP6|S2540_MOUSE Solute carrier family 25 member 40 OS=Mus musculus GN=Slc25a40 PE=2 SV=1	6e-166	92
comp184267_c1_seq48	15686	4377	10650	3566	sp|Q12955|ANK3_HUMAN Ankyrin-3 OS=Homo sapiens GN=ANK3 PE=1 SV=3	0	90
comp189218_c0_seq1	2706	505	1494	498	sp|P36896|ACV1B_HUMAN Activin receptor type-1B OS=Homo sapiens GN=ACVR1B PE=1 SV=1	0	99
comp175510_c2_seq3	577	419	306	102	sp|Q61473|SOX17_MOUSE Transcription factor SOX-17 OS=Mus musculus GN=Sox17 PE=1 SV=1	3e-58	94
comp182802_c4_seq13	1908	388	1017	331	sp|B0BN44|P5I13_RAT Tumor protein p53-inducible protein 13 OS=Rattus norvegicus GN=Tp53i13 PE=2 SV=1	3e-119	74
comp181686_c0_seq4	1538	854	864	288	sp|B1AXH1|NHSL2_MOUSE NHS-like protein 2 OS=Mus musculus GN=Nhsl2 PE=2 SV=1	5e-143	85
comp184309_c2_seq1	627	733	477	159	sp|Q9WUT3|KS6A2_MOUSE Ribosomal protein S6 kinase alpha-2 OS=Mus musculus GN=Rps6ka2 PE=2 SV=1	5e-105	97
comp182879_c3_seq4	3266	664	1986	664	sp|Q8NEU8|DP13B_HUMAN DCC-interacting protein 13-beta OS=Homo sapiens GN=APPL2 PE=1 SV=3	0	93
comp1929070_c0_seq1	223	402	219	73	sp|P08424|RENI_RAT Renin OS=Rattus norvegicus GN=Ren1 PE=2 SV=2	2e-38	88
comp179301_c0_seq2	1485	179	324	108	sp|Q8N7M0|TC1D1_HUMAN Tctex1 domain-containing protein 1 OS=Homo sapiens GN=TCTEX1D1 PE=2 SV=2	1e-14	35
comp182798_c2_seq13	212	898	108	36	sp|Q8BVW0|GANC_MOUSE Neutral alpha-glucosidase C OS=Mus musculus GN=Ganc PE=2 SV=2	2e-11	81
comp183551_c1_seq2	406	752	309	103	sp|Q6P5C7|ZN728_MOUSE Zinc finger protein 728 OS=Mus musculus GN=Znf728 PE=2 SV=1	2e-34	62
comp183999_c3_seq2	947	521	777	259	sp|Q812E0|CPEB2_MOUSE Cytoplasmic polyadenylation element-binding protein 2 OS=Mus musculus GN=Cpeb2 PE=1 SV=1	2e-172	97
comp181385_c0_seq1	5658	1259	2730	913	sp|P28290|SSFA2_HUMAN Sperm-specific antigen 2 OS=Homo sapiens GN=SSFA2 PE=1 SV=3	0	84
comp180868_c0_seq1	1184	435	132	44	sp|Q99594|TEAD3_HUMAN Transcriptional enhancer factor TEF-5 OS=Homo sapiens GN=TEAD3 PE=1 SV=2	3e-19	100
comp181459_c0_seq3	2400	410	1173	387	sp|Q8BQT2|FA69C_MOUSE Protein FAM69C OS=Mus musculus GN=Fam69c PE=2 SV=2	0	88
comp94193_c0_seq1	1766	308	924	308	sp|Q9NZD8|SPG21_HUMAN Maspardin OS=Homo sapiens GN=SPG21 PE=1 SV=1	0	97
comp157348_c0_seq1	428	299	366	122	sp|A6NI73|LIRA5_HUMAN Leukocyte immunoglobulin-like receptor subfamily A member 5 OS=Homo sapiens GN=LILRA5 PE=1 SV=1	1e-26	51
comp182531_c0_seq48	1737	759	753	251	sp|P54310|LIPS_MOUSE Hormone-sensitive lipase OS=Mus musculus GN=Lipe PE=1 SV=2	6e-154	94
comp2515105_c0_seq1	282	556	270	89	sp|Q63HN1|F205B_HUMAN Protein FAM205B OS=Homo sapiens GN=FAM205B PE=2 SV=1	2e-23	58
comp182025_c10_seq1	1712	271	813	271	sp|Q8BHH1|AQP11_MOUSE Aquaporin-11 OS=Mus musculus GN=Aqp11 PE=2 SV=1	2e-148	87
comp183244_c4_seq36	3080	447	987	329	sp|Q5NC32|MOT11_MOUSE Monocarboxylate transporter 11 OS=Mus musculus GN=Slc16a11 PE=2 SV=1	1e-81	94
comp183800_c1_seq9	716	2551	117	39	sp|Q8WWQ8|STAB2_HUMAN Stabilin-2 OS=Homo sapiens GN=STAB2 PE=1 SV=3	1e-12	82
comp180953_c1_seq3	5180	416	1248	416	sp|Q6AXM5|CEPT1_RAT Choline/ethanolaminephosphotransferase 1 OS=Rattus norvegicus GN=Cept1 PE=2 SV=1	0	99
comp164194_c0_seq3	803	253	123	41	sp|Q9Y3A2|UTP11_HUMAN Probable U3 small nucleolar RNA-associated protein 11 OS=Homo sapiens GN=UTP11L PE=1 SV=2	7e-18	100
comp182302_c0_seq1	285	423	261	87	sp|Q9NYM4|GPR83_HUMAN Probable G-protein coupled receptor 83 OS=Homo sapiens GN=GPR83 PE=2 SV=2	1e-20	43
comp137083_c0_seq1	2734	473	1419	473	sp|Q60HD1|SPTC1_MACFA Serine palmitoyltransferase 1 OS=Macaca fascicularis GN=SPTLC1 PE=2 SV=1	0	94
comp184310_c5_seq99	12182	1538	4101	1362	sp|Q8R5G7|ARAP3_MOUSE Arf-GAP with Rho-GAP domain, ANK repeat and PH domain-containing protein 3 OS=Mus musculus GN=Arap3 PE=1 SV=3	0	90
comp176598_c1_seq1	1682	372	1002	334	sp|P26992|CNTFR_HUMAN Ciliary neurotrophic factor receptor subunit alpha OS=Homo sapiens GN=CNTFR PE=1 SV=2	0	97
comp133108_c2_seq1	521	638	429	143	sp|Q9JLF1|GBRT_MOUSE Gamma-aminobutyric acid receptor subunit theta OS=Mus musculus GN=Gabrq PE=2 SV=1	3e-52	88
comp182804_c2_seq2	3084	506	1401	467	sp|O75881|CP7B1_HUMAN 25-hydroxycholesterol 7-alpha-hydroxylase OS=Homo sapiens GN=CYP7B1 PE=1 SV=2	0	65
comp181603_c2_seq2	793	964	369	123	sp|Q8K4J6|MKL1_MOUSE MKL/myocardin-like protein 1 OS=Mus musculus GN=Mkl1 PE=1 SV=2	4e-72	98
comp172420_c0_seq2	3932	870	2616	870	sp|Q8IWU5|SULF2_HUMAN Extracellular sulfatase Sulf-2 OS=Homo sapiens GN=SULF2 PE=1 SV=1	0	94
comp174872_c2_seq1	699	123	135	46	sp|Q8JHJ1|RL35_DANRE 60S ribosomal protein L35 OS=Danio rerio GN=rpl35 PE=2 SV=3	7e-13	85
comp168949_c0_seq1	452	586	315	105	sp|Q8R3N2|MFS6L_MOUSE Major facilitator superfamily domain-containing protein 6-like OS=Mus musculus GN=Mfsd6l PE=2 SV=1	2e-45	79
comp169802_c2_seq2	1443	810	882	294	sp|Q8C9M2|CCD15_MOUSE Coiled-coil domain-containing protein 15 OS=Mus musculus GN=Ccdc15 PE=2 SV=2	2e-113	77
comp182132_c2_seq1	5968	1025	2943	1019	sp|Q8C129|LCAP_MOUSE Leucyl-cystinyl aminopeptidase OS=Mus musculus GN=Lnpep PE=1 SV=1	0	87
comp179388_c1_seq2	2187	212	636	212	sp|Q9H944|MED20_HUMAN Mediator of RNA polymerase II transcription subunit 20 OS=Homo sapiens GN=MED20 PE=1 SV=1	3e-145	97
comp175285_c0_seq3	986	424	891	297	sp|Q15916|ZBTB6_HUMAN Zinc finger and BTB domain-containing protein 6 OS=Homo sapiens GN=ZBTB6 PE=2 SV=1	0	89
comp179371_c0_seq3	3709	1044	3117	1041	sp|Q6WQJ1|DGLA_MOUSE Sn1-specific diacylglycerol lipase alpha OS=Mus musculus GN=Dagla PE=1 SV=2	0	98
comp130382_c1_seq1	317	483	129	43	sp|P35563|5HT3A_RAT 5-hydroxytryptamine receptor 3A OS=Rattus norvegicus GN=Htr3a PE=1 SV=2	8e-41	93
comp164287_c1_seq1	1210	178	489	163	sp|Q4R4I9|PRAF2_MACFA PRA1 family protein 2 OS=Macaca fascicularis GN=PRAF2 PE=2 SV=1	3e-53	89
comp179567_c1_seq1	1770	208	315	105	sp|Q9H0R3|TM222_HUMAN Transmembrane protein 222 OS=Homo sapiens GN=TMEM222 PE=2 SV=2	5e-64	93
comp181395_c2_seq2	2543	1456	2058	737	sp|Q8CDN9|LRRC9_MOUSE Leucine-rich repeat-containing protein 9 OS=Mus musculus GN=Lrrc9 PE=2 SV=2	0	76
comp183081_c2_seq2	4293	1290	3822	1274	sp|P10686|PLCG1_RAT 1-phosphatidylinositol 4,5-bisphosphate phosphodiesterase gamma-1 OS=Rattus norvegicus GN=Plcg1 PE=1 SV=1	0	98
comp3327924_c0_seq1	310	926	165	55	sp|Q17RG1|KCD19_HUMAN BTB/POZ domain-containing protein KCTD19 OS=Homo sapiens GN=KCTD19 PE=2 SV=1	4e-30	96
comp177643_c0_seq2	2552	160	480	160	sp|O95562|SFT2B_HUMAN Vesicle transport protein SFT2B OS=Homo sapiens GN=SFT2D2 PE=1 SV=1	2e-90	89
comp181392_c0_seq26	2395	166	285	109	sp|Q9CQ18|RNH2C_MOUSE Ribonuclease H2 subunit C OS=Mus musculus GN=Rnaseh2c PE=1 SV=1	2e-37	70
comp165738_c3_seq1	1081	864	1077	358	sp|O88987|AKAP3_MOUSE A-kinase anchor protein 3 OS=Mus musculus GN=Akap3 PE=2 SV=2	0	76
comp180846_c0_seq4	2571	507	1524	507	sp|Q9R097|SPIT1_MOUSE Kunitz-type protease inhibitor 1 OS=Mus musculus GN=Spint1 PE=1 SV=2	0	85
comp177347_c4_seq3	2821	515	1254	418	sp|Q4R683|CDAC1_MACFA Cytidine and dCMP deaminase domain-containing protein 1 OS=Macaca fascicularis GN=CDADC1 PE=2 SV=1	0	93
comp177696_c2_seq1	1353	209	627	209	sp|Q9JL62|GLTP_MOUSE Glycolipid transfer protein OS=Mus musculus GN=Gltp PE=2 SV=3	3e-147	98
comp144823_c0_seq1	533	4456	531	177	sp|P0C6F1|DYH2_MOUSE Dynein heavy chain 2, axonemal OS=Mus musculus GN=Dnah2 PE=2 SV=1	2e-105	91
comp172120_c1_seq1	2003	691	1947	649	sp|Q66HR5|CACO1_RAT Calcium-binding and coiled-coil domain-containing protein 1 OS=Rattus norvegicus GN=Calcoco1 PE=2 SV=1	0	89
comp176430_c1_seq7	2363	475	1416	475	sp|Q8CFI5|SYPM_MOUSE Probable proline--tRNA ligase, mitochondrial OS=Mus musculus GN=Pars2 PE=2 SV=2	0	86
comp176731_c0_seq6	4563	1044	3069	1044	sp|Q80TM6|R3HD2_MOUSE R3H domain-containing protein 2 OS=Mus musculus GN=R3hdm2 PE=2 SV=2	0	93
comp184019_c0_seq8	3574	2009	1851	617	sp|Q6VGS5|DAPLE_MOUSE Protein Daple OS=Mus musculus GN=Ccdc88c PE=1 SV=1	0	95
comp184560_c0_seq2	4236	1250	828	275	sp|Q70E73|RAPH1_HUMAN Ras-associated and pleckstrin homology domains-containing protein 1 OS=Homo sapiens GN=RAPH1 PE=1 SV=3	3e-98	89
comp174928_c0_seq1	2006	134	402	134	sp|Q9DB42|ZN593_MOUSE Zinc finger protein 593 OS=Mus musculus GN=Znf593 PE=2 SV=2	2e-76	90
comp182950_c10_seq1	4299	1216	3048	1017	sp|Q148V7|K1468_MOUSE LisH domain and HEAT repeat-containing protein KIAA1468 OS=Mus musculus GN=Kiaa1468 PE=1 SV=1	0	94
comp182280_c1_seq2	279	269	114	38	sp|Q8IW03|SIAH3_HUMAN Seven in absentia homolog 3 OS=Homo sapiens GN=SIAH3 PE=2 SV=3	2e-13	87
comp176476_c0_seq3	1229	190	570	190	sp|Q9WUB4|DCTN6_MOUSE Dynactin subunit 6 OS=Mus musculus GN=Dctn6 PE=1 SV=1	4e-120	97
comp181819_c2_seq5	3364	300	894	300	sp|Q9BU64|CENPO_HUMAN Centromere protein O OS=Homo sapiens GN=CENPO PE=1 SV=1	2e-147	75
comp173354_c1_seq1	1360	344	915	305	sp|Q9UJ70|NAGK_HUMAN N-acetyl-D-glucosamine kinase OS=Homo sapiens GN=NAGK PE=1 SV=4	0	96
comp184674_c0_seq1	1964	447	1350	447	sp|P05371|CLUS_RAT Clusterin OS=Rattus norvegicus GN=Clu PE=1 SV=2	0	82
comp173912_c1_seq1	3574	1070	1863	631	sp|Q5R4H1|T22D1_PONAB TSC22 domain family protein 1 OS=Pongo abelii GN=TSC22D1 PE=2 SV=2	9e-159	82
comp177012_c0_seq1	903	402	213	71	sp|O95236|APOL3_HUMAN Apolipoprotein L3 OS=Homo sapiens GN=APOL3 PE=2 SV=3	2e-16	56
comp170305_c1_seq2	354	725	351	119	sp|Q8CB87|RAB44_MOUSE Ras-related protein Rab-44 OS=Mus musculus GN=Rab44 PE=2 SV=1	1e-35	60
comp181202_c0_seq2	1187	2266	1158	405	sp|Q9Y2F5|K0947_HUMAN Uncharacterized protein KIAA0947 OS=Homo sapiens GN=KIAA0947 PE=1 SV=5	1e-60	43
comp184431_c2_seq5	319	2176	315	105	sp|Q6V4S5|SDK2_MOUSE Protein sidekick-2 OS=Mus musculus GN=Sdk2 PE=2 SV=1	2e-65	99
comp183619_c2_seq6	704	1288	201	67	sp|Q96NU0|CNT3B_HUMAN Contactin-associated protein-like 3B OS=Homo sapiens GN=CNTNAP3B PE=2 SV=2	4e-34	93
comp184261_c3_seq6	1109	1124	663	236	sp|O89032|SPD2A_MOUSE SH3 and PX domain-containing protein 2A OS=Mus musculus GN=Sh3pxd2a PE=1 SV=2	8e-134	92
comp181278_c2_seq2	3042	400	522	174	sp|Q80WM4|HPLN4_MOUSE Hyaluronan and proteoglycan link protein 4 OS=Mus musculus GN=Hapln4 PE=2 SV=2	8e-51	97
comp1604361_c0_seq1	366	156	189	64	sp|Q9D531|NXNL2_MOUSE Nucleoredoxin-like protein 2 OS=Mus musculus GN=Nxnl2 PE=2 SV=1	8e-27	75
comp175880_c0_seq3	1924	582	1749	582	sp|Q8BKG4|FZD10_MOUSE Frizzled-10 OS=Mus musculus GN=Fzd10 PE=2 SV=1	0	96
comp183753_c4_seq4	3483	945	2778	924	sp|Q3USH5|SFSWA_MOUSE Splicing factor, suppressor of white-apricot homolog OS=Mus musculus GN=Sfswap PE=1 SV=2	0	92
comp183879_c0_seq9	1658	557	1122	384	sp|Q5JTD0|TJAP1_HUMAN Tight junction-associated protein 1 OS=Homo sapiens GN=TJAP1 PE=1 SV=1	5e-159	90
comp179885_c0_seq1	549	453	261	85	sp|O55171|ACOT2_RAT Acyl-coenzyme A thioesterase 2, mitochondrial OS=Rattus norvegicus GN=Acot2 PE=1 SV=1	2e-31	75
comp181976_c2_seq2	2053	212	420	141	sp|Q9D0V8|CINP_MOUSE Cyclin-dependent kinase 2-interacting protein OS=Mus musculus GN=Cinp PE=2 SV=1	4e-83	82
comp180619_c0_seq32	2976	612	1527	510	sp|Q7TPN9|PRR14_MOUSE Proline-rich protein 14 OS=Mus musculus GN=Prr14 PE=2 SV=1	1e-178	69
comp181542_c8_seq4	3239	559	1668	559	sp|Q969Y0|NXPE3_HUMAN NXPE family member 3 OS=Homo sapiens GN=NXPE3 PE=2 SV=1	0	87
comp183848_c0_seq5	668	2688	240	80	sp|Q03172|ZEP1_MOUSE Zinc finger protein 40 OS=Mus musculus GN=Hivep1 PE=1 SV=1	2e-41	95
comp179802_c2_seq2	6590	1522	4566	1522	sp|O60242|BAI3_HUMAN Brain-specific angiogenesis inhibitor 3 OS=Homo sapiens GN=BAI3 PE=1 SV=2	0	98
comp182564_c7_seq10	423	407	288	97	sp|Q15434|RBMS2_HUMAN RNA-binding motif, single-stranded-interacting protein 2 OS=Homo sapiens GN=RBMS2 PE=1 SV=1	3e-43	92
comp172165_c4_seq3	505	504	492	164	sp|Q96SQ9|CP2S1_HUMAN Cytochrome P450 2S1 OS=Homo sapiens GN=CYP2S1 PE=2 SV=2	9e-93	83
comp136847_c0_seq1	1715	283	849	283	sp|P08034|CXB1_HUMAN Gap junction beta-1 protein OS=Homo sapiens GN=GJB1 PE=1 SV=1	0	99
comp169792_c0_seq3	1522	115	252	84	sp|A5PJF4|TM218_BOVIN Transmembrane protein 218 OS=Bos taurus GN=TMEM218 PE=3 SV=1	3e-35	77
comp182267_c0_seq1	1828	519	1557	519	sp|Q8BH31|MFSD8_MOUSE Major facilitator superfamily domain-containing protein 8 OS=Mus musculus GN=Mfsd8 PE=2 SV=1	0	85
comp172562_c1_seq2	2001	811	891	300	sp|Q5TB30|DEP1A_HUMAN DEP domain-containing protein 1A OS=Homo sapiens GN=DEPDC1 PE=1 SV=2	1e-180	83
comp182363_c0_seq24	6677	807	2424	805	sp|E9PYY5|WDR78_MOUSE WD repeat-containing protein 78 OS=Mus musculus GN=Wdr78 PE=2 SV=1	0	73
comp931117_c0_seq1	494	882	129	43	sp|Q7Z3Z3|PIWL3_HUMAN Piwi-like protein 3 OS=Homo sapiens GN=PIWIL3 PE=2 SV=2	7e-19	86
comp182354_c0_seq5	4666	1322	3927	1322	sp|Q8IZU2|WDR17_HUMAN WD repeat-containing protein 17 OS=Homo sapiens GN=WDR17 PE=2 SV=2	0	88
comp156953_c0_seq1	2121	527	1569	527	sp|Q794F9|4F2_RAT 4F2 cell-surface antigen heavy chain OS=Rattus norvegicus GN=Slc3a2 PE=1 SV=1	0	77
comp181244_c1_seq2	424	251	300	100	sp|Q86XT2|VP37D_HUMAN Vacuolar protein sorting-associated protein 37D OS=Homo sapiens GN=VPS37D PE=1 SV=2	9e-66	99
comp183043_c1_seq28	3733	479	1401	479	sp|Q7LGC8|CHST3_HUMAN Carbohydrate sulfotransferase 3 OS=Homo sapiens GN=CHST3 PE=1 SV=3	0	87
comp184513_c0_seq13	3031	1226	1083	359	sp|Q9UPW5|CBPC1_HUMAN Cytosolic carboxypeptidase 1 OS=Homo sapiens GN=AGTPBP1 PE=1 SV=3	0	94
comp181348_c2_seq11	776	248	117	39	sp|Q80WR1|TSN18_MOUSE Tetraspanin-18 OS=Mus musculus GN=Tspan18 PE=2 SV=1	4e-17	92
comp134740_c0_seq1	1813	450	1350	450	sp|Q921Y4|MFSD5_MOUSE Major facilitator superfamily domain-containing protein 5 OS=Mus musculus GN=Mfsd5 PE=2 SV=1	0	97
comp181614_c0_seq1	2328	539	828	276	sp|Q9ESM6|GDPD2_MOUSE Glycerophosphoinositol inositolphosphodiesterase GDPD2 OS=Mus musculus GN=Gdpd2 PE=1 SV=1	0	83
comp163971_c0_seq2	4144	280	840	280	sp|Q9WUH4|FHL1_RAT Four and a half LIM domains protein 1 OS=Rattus norvegicus GN=Fhl1 PE=2 SV=1	0	96
comp175974_c2_seq2	1602	252	765	252	sp|A4UTQ2|BTG3_PIG Protein BTG3 OS=Sus scrofa GN=BTG3 PE=2 SV=1	3e-154	93
comp156407_c0_seq1	2129	101	222	74	sp|Q5RDV3|VMA21_PONAB Vacuolar ATPase assembly integral membrane protein VMA21 OS=Pongo abelii GN=VMA21 PE=3 SV=1	8e-22	95
comp179006_c0_seq12	13260	4857	13089	4355	sp|Q9NR09|BIRC6_HUMAN Baculoviral IAP repeat-containing protein 6 OS=Homo sapiens GN=BIRC6 PE=1 SV=2	0	95
comp184189_c7_seq1	974	530	246	82	sp|Q8NEM1|ZN680_HUMAN Zinc finger protein 680 OS=Homo sapiens GN=ZNF680 PE=2 SV=2	4e-29	67
comp181853_c0_seq2	1977	564	303	101	sp|A0JNU3|LPP60_MOUSE 60 kDa lysophospholipase OS=Mus musculus GN=Aspg PE=1 SV=1	2e-48	84
comp175971_c1_seq2	422	1455	147	49	sp|Q86UL8|MAGI2_HUMAN Membrane-associated guanylate kinase, WW and PDZ domain-containing protein 2 OS=Homo sapiens GN=MAGI2 PE=1 SV=3	4e-10	92
comp183581_c1_seq2	2447	470	1029	343	sp|Q7TNJ0|DCSTP_MOUSE Dendritic cell-specific transmembrane protein OS=Mus musculus GN=Dcstamp PE=1 SV=1	5e-174	80
comp181422_c0_seq14	2088	379	759	253	sp|Q03249|GALT_MOUSE Galactose-1-phosphate uridylyltransferase OS=Mus musculus GN=Galt PE=2 SV=3	2e-153	92
comp182618_c0_seq3	2731	677	1881	620	sp|B2RYD2|ESRP1_RAT Epithelial splicing regulatory protein 1 OS=Rattus norvegicus GN=Esrp1 PE=2 SV=2	0	93
comp182589_c1_seq4	1857	325	963	323	sp|Q8CJ91|C209B_MOUSE CD209 antigen-like protein B OS=Mus musculus GN=Cd209b PE=1 SV=2	3e-132	68
comp184354_c4_seq10	3820	585	1755	585	sp|Q92624|APBP2_HUMAN Amyloid protein-binding protein 2 OS=Homo sapiens GN=APPBP2 PE=1 SV=2	0	99
comp180798_c0_seq2	1858	1197	1641	560	sp|Q6P9Q4|FHOD1_MOUSE FH1/FH2 domain-containing protein 1 OS=Mus musculus GN=Fhod1 PE=2 SV=3	0	88
comp184118_c7_seq4	2541	1067	2304	757	sp|Q5SXY1|CYTSB_MOUSE Cytospin-B OS=Mus musculus GN=Specc1 PE=1 SV=2	0	89
comp1578973_c0_seq1	486	466	222	73	sp|P48546|GIPR_HUMAN Gastric inhibitory polypeptide receptor OS=Homo sapiens GN=GIPR PE=1 SV=1	5e-19	65
comp182212_c1_seq2	520	1581	453	153	sp|Q9R0B6|LAMC3_MOUSE Laminin subunit gamma-3 OS=Mus musculus GN=Lamc3 PE=2 SV=2	2e-76	81
comp115862_c0_seq1	249	275	246	82	sp|Q6ZVX7|NCRP1_HUMAN Non-specific cytotoxic cell receptor protein 1 homolog OS=Homo sapiens GN=NCCRP1 PE=1 SV=1	4e-48	90
comp138107_c0_seq1	868	110	381	109	sp|Q3SZ84|BOLA3_BOVIN BolA-like protein 3 OS=Bos taurus GN=BOLA3 PE=3 SV=1	3e-46	75
comp169635_c0_seq2	545	334	360	123	sp|Q6VYH9|HSH2D_MOUSE Hematopoietic SH2 domain-containing protein OS=Mus musculus GN=Hsh2d PE=2 SV=1	4e-53	72
comp184084_c2_seq48	3431	524	1530	517	sp|Q17QN2|TOE1_BOVIN Target of EGR1 protein 1 OS=Bos taurus GN=TOE1 PE=2 SV=1	0	82
comp177333_c2_seq1	2711	371	537	179	sp|B9EJI9|T229A_MOUSE Transmembrane protein 229A OS=Mus musculus GN=Tmem229a PE=2 SV=1	1e-90	86
comp170242_c0_seq1	2572	570	1668	559	sp|Q5SU73|COIL_MOUSE Coilin OS=Mus musculus GN=Coil PE=2 SV=1	0	72
comp178517_c1_seq8	3169	875	2001	668	sp|Q99MR6|SRRT_MOUSE Serrate RNA effector molecule homolog OS=Mus musculus GN=Srrt PE=1 SV=1	0	97
comp182138_c4_seq1	981	365	198	66	sp|Q66JV7|CH058_MOUSE Uncharacterized protein C8orf58 homolog OS=Mus musculus PE=2 SV=2	1e-16	76
comp180115_c1_seq1	386	441	180	60	sp|Q8BPS4|GP180_MOUSE Integral membrane protein GPR180 OS=Mus musculus GN=Gpr180 PE=2 SV=1	2e-09	62
comp184564_c3_seq15	1940	2348	1938	636	sp|A2A884|ZEP3_MOUSE Transcription factor HIVEP3 OS=Mus musculus GN=Hivep3 PE=1 SV=1	0	81
comp180727_c1_seq1	858	684	552	184	sp|Q8WVZ9|KBTB7_HUMAN Kelch repeat and BTB domain-containing protein 7 OS=Homo sapiens GN=KBTBD7 PE=1 SV=1	5e-107	98
comp180477_c0_seq1	3154	283	525	175	sp|Q8C552|FA78A_MOUSE Protein FAM78A OS=Mus musculus GN=Fam78a PE=2 SV=1	1e-155	98
comp183414_c6_seq4	772	357	345	115	sp|P35575|G6PC_HUMAN Glucose-6-phosphatase OS=Homo sapiens GN=G6PC PE=1 SV=2	5e-69	90
comp183135_c3_seq3	1544	980	918	306	sp|Q8WTW3|COG1_HUMAN Conserved oligomeric Golgi complex subunit 1 OS=Homo sapiens GN=COG1 PE=1 SV=1	2e-156	90
comp180128_c1_seq16	745	254	252	84	sp|Q2ABP3|PGAP2_RAT Post-GPI attachment to proteins factor 2 OS=Rattus norvegicus GN=Pgap2 PE=2 SV=1	3e-40	98
comp183513_c2_seq1	1759	571	198	66	sp|D4PHA7|WSCD2_MOUSE WSC domain-containing protein 2 OS=Mus musculus GN=Wscd2 PE=2 SV=1	2e-30	94
comp93845_c0_seq1	4933	1512	4539	1512	sp|Q8CGC7|SYEP_MOUSE Bifunctional glutamate/proline--tRNA ligase OS=Mus musculus GN=Eprs PE=1 SV=4	0	91
comp181988_c0_seq26	2467	718	1953	629	sp|Q924H9|DQX1_MOUSE ATP-dependent RNA helicase DQX1 OS=Mus musculus GN=Dqx1 PE=2 SV=1	0	80
comp183984_c0_seq12	1793	300	876	293	sp|Q8NHV1|GIMA7_HUMAN GTPase IMAP family member 7 OS=Homo sapiens GN=GIMAP7 PE=2 SV=1	4e-104	62
comp182512_c8_seq2	336	799	336	112	sp|Q86WZ6|ZN227_HUMAN Zinc finger protein 227 OS=Homo sapiens GN=ZNF227 PE=2 SV=1	9e-63	88
comp177552_c0_seq1	1437	1127	345	119	sp|Q9TTC1|POL_KORV Pro-Pol polyprotein OS=Koala retrovirus GN=pro-pol PE=3 SV=1	1e-134	65
comp173127_c1_seq1	2823	624	1113	372	sp|Q80VL3|PRIC3_MOUSE Prickle-like protein 3 OS=Mus musculus GN=Prickle3 PE=2 SV=1	0	91
comp175234_c1_seq2	2884	887	2565	887	sp|Q8NEB9|PK3C3_HUMAN Phosphatidylinositol 3-kinase catalytic subunit type 3 OS=Homo sapiens GN=PIK3C3 PE=1 SV=1	0	95
comp136241_c0_seq2	601	272	243	81	sp|O88696|CLPP_MOUSE Putative ATP-dependent Clp protease proteolytic subunit, mitochondrial OS=Mus musculus GN=Clpp PE=2 SV=1	1e-32	77
comp177979_c0_seq2	6437	914	2742	914	sp|O60296|TRAK2_HUMAN Trafficking kinesin-binding protein 2 OS=Homo sapiens GN=TRAK2 PE=1 SV=2	0	88
comp125423_c1_seq1	203	5034	192	64	sp|Q5SSE9|ABCAD_MOUSE ATP-binding cassette sub-family A member 13 OS=Mus musculus GN=Abca13 PE=2 SV=1	2e-30	86
comp47066_c0_seq1	275	662	270	90	sp|Q9Z185|PADI1_MOUSE Protein-arginine deiminase type-1 OS=Mus musculus GN=Padi1 PE=1 SV=1	7e-58	94
comp181348_c2_seq2	2454	248	744	248	sp|Q80WR1|TSN18_MOUSE Tetraspanin-18 OS=Mus musculus GN=Tspan18 PE=2 SV=1	2e-123	92
comp130289_c0_seq1	454	1196	414	135	sp|P11227|POL_MLVRD Pol polyprotein OS=Radiation murine leukemia virus GN=pol PE=3 SV=1	1e-24	42
comp172226_c0_seq3	1894	412	1140	386	sp|Q14318|FKBP8_HUMAN Peptidyl-prolyl cis-trans isomerase FKBP8 OS=Homo sapiens GN=FKBP8 PE=1 SV=2	0	91
comp182984_c0_seq3	1178	1097	324	108	sp|Q13127|REST_HUMAN RE1-silencing transcription factor OS=Homo sapiens GN=REST PE=1 SV=3	6e-54	85
comp179479_c2_seq5	2888	365	1140	365	sp|Q5W0Z9|ZDH20_HUMAN Probable palmitoyltransferase ZDHHC20 OS=Homo sapiens GN=ZDHHC20 PE=1 SV=1	0	90
comp180794_c0_seq1	753	583	324	108	sp|O15091|MRRP3_HUMAN Mitochondrial ribonuclease P protein 3 OS=Homo sapiens GN=KIAA0391 PE=1 SV=2	9e-57	85
comp152633_c0_seq1	248	327	246	82	sp|P79402|CP242_PIG Cytochrome P450 2C42 (Fragment) OS=Sus scrofa GN=CYP2C42 PE=2 SV=1	7e-41	79
comp182824_c0_seq4	324	447	96	32	sp|Q8VCL5|S17A9_MOUSE Solute carrier family 17 member 9 OS=Mus musculus GN=Slc17a9 PE=1 SV=3	3e-08	81
comp179619_c3_seq4	914	370	453	151	sp|Q9JJX7|TYDP2_MOUSE Tyrosyl-DNA phosphodiesterase 2 OS=Mus musculus GN=Tdp2 PE=1 SV=1	6e-69	70
comp118216_c0_seq1	225	995	222	74	sp|B4F7C4|TDRD5_RAT Tudor domain-containing protein 5 OS=Rattus norvegicus GN=Tdrd5 PE=2 SV=1	1e-38	92
comp181590_c1_seq1	873	571	249	88	sp|Q9NUG4|CCM2L_HUMAN Cerebral cavernous malformations 2 protein-like OS=Homo sapiens GN=CCM2L PE=2 SV=3	1e-23	82
comp134853_c0_seq1	1859	580	78	26	sp|Q8BIQ5|CSTF2_MOUSE Cleavage stimulation factor subunit 2 OS=Mus musculus GN=Cstf2 PE=1 SV=2	6e-06	100
comp172488_c0_seq3	4009	770	1209	403	sp|P08592|A4_RAT Amyloid beta A4 protein OS=Rattus norvegicus GN=App PE=1 SV=2	0	99
comp183928_c3_seq1	461	707	306	102	sp|Q9WTQ0|KPCT_RAT Protein kinase C theta type OS=Rattus norvegicus GN=Prkcq PE=1 SV=2	4e-63	95
comp176972_c2_seq1	850	199	597	199	sp|Q8VEA8|RAB7B_MOUSE Ras-related protein Rab-7b OS=Mus musculus GN=Rab7b PE=1 SV=1	3e-133	91
comp170985_c0_seq1	4461	376	1134	376	sp|A4IFD7|ZNT7_BOVIN Zinc transporter 7 OS=Bos taurus GN=SLC30A7 PE=2 SV=1	0	95
comp166459_c0_seq1	673	341	147	51	sp|P34978|TA2R_RAT Thromboxane A2 receptor OS=Rattus norvegicus GN=Tbxa2r PE=2 SV=1	3e-15	75
comp182068_c4_seq1	368	197	177	59	sp|O14894|T4S5_HUMAN Transmembrane 4 L6 family member 5 OS=Homo sapiens GN=TM4SF5 PE=2 SV=2	3e-15	78
comp184334_c1_seq9	10573	7570	6906	2263	sp|Q03001|DYST_HUMAN Dystonin OS=Homo sapiens GN=DST PE=1 SV=4	0	92
comp173749_c0_seq1	2915	646	1218	386	sp|Q9ULX6|AKP8L_HUMAN A-kinase anchor protein 8-like OS=Homo sapiens GN=AKAP8L PE=1 SV=3	2e-145	86
comp181429_c2_seq1	2940	717	2007	669	sp|Q8CHW4|EI2BE_MOUSE Translation initiation factor eIF-2B subunit epsilon OS=Mus musculus GN=Eif2b5 PE=1 SV=1	0	90
comp184193_c0_seq7	536	766	189	63	sp|O08739|AMPD3_MOUSE AMP deaminase 3 OS=Mus musculus GN=Ampd3 PE=2 SV=2	6e-32	97
comp1909522_c0_seq1	400	120	351	113	sp|P01736|TVB3_MOUSE T-cell receptor beta chain V region PHDS203 (Fragment) OS=Mus musculus PE=4 SV=1	2e-37	53
comp180960_c1_seq3	744	600	678	226	sp|Q8BID6|ZBT46_MOUSE Zinc finger and BTB domain-containing protein 46 OS=Mus musculus GN=Zbtb46 PE=1 SV=2	9e-158	97
comp181615_c1_seq4	1782	522	1095	431	sp|Q5RBK0|GIN1_PONAB Gypsy retrotransposon integrase-like protein 1 OS=Pongo abelii GN=GIN1 PE=2 SV=1	0	75
comp182864_c1_seq1	2235	374	1053	351	sp|Q02734|SIAT6_RAT CMP-N-acetylneuraminate-beta-1,4-galactoside alpha-2,3-sialyltransferase OS=Rattus norvegicus GN=St3gal3 PE=1 SV=1	0	97
comp179804_c0_seq7	1046	461	441	147	sp|Q6ZN57|ZFP2_HUMAN Zinc finger protein 2 homolog OS=Homo sapiens GN=ZFP2 PE=2 SV=1	2e-64	70
comp183640_c2_seq1	3295	4911	1575	526	sp|Q8NEZ4|MLL3_HUMAN Histone-lysine N-methyltransferase MLL3 OS=Homo sapiens GN=MLL3 PE=1 SV=3	0	91
comp184357_c1_seq34	432	638	90	30	sp|Q8N8V2|GBP7_HUMAN Guanylate-binding protein 7 OS=Homo sapiens GN=GBP7 PE=2 SV=2	1e-06	73
comp174745_c0_seq2	1547	168	195	65	sp|Q8N5G0|CD052_HUMAN Uncharacterized protein C4orf52 OS=Homo sapiens GN=C4orf52 PE=1 SV=2	2e-17	66
comp164041_c3_seq1	202	3623	198	66	sp|O70244|CUBN_RAT Cubilin OS=Rattus norvegicus GN=Cubn PE=1 SV=2	4e-20	77
comp160381_c0_seq1	212	789	201	67	sp|Q63180|ADAM7_RAT Disintegrin and metalloproteinase domain-containing protein 7 OS=Rattus norvegicus GN=Adam7 PE=1 SV=1	3e-28	78
comp174815_c2_seq1	1926	419	1257	419	sp|P25093|FAAA_RAT Fumarylacetoacetase OS=Rattus norvegicus GN=Fah PE=1 SV=1	0	92
comp164281_c0_seq2	2493	506	1524	506	sp|Q8VCH8|UBXN4_MOUSE UBX domain-containing protein 4 OS=Mus musculus GN=Ubxn4 PE=1 SV=1	0	89
comp146779_c0_seq1	287	211	285	100	sp|P47963|RL13_MOUSE 60S ribosomal protein L13 OS=Mus musculus GN=Rpl13 PE=2 SV=3	1e-24	60
comp178586_c1_seq4	860	132	174	55	sp|Q9BVV8|CS024_HUMAN Uncharacterized membrane protein C19orf24 OS=Homo sapiens GN=C19orf24 PE=2 SV=2	5e-15	69
comp182427_c1_seq5	1335	226	396	132	sp|Q9DCM2|GSTK1_MOUSE Glutathione S-transferase kappa 1 OS=Mus musculus GN=Gstk1 PE=1 SV=3	1e-70	83
comp178735_c1_seq5	2022	336	1008	336	sp|Q91XC9|PEX16_MOUSE Peroxisomal membrane protein PEX16 OS=Mus musculus GN=Pex16 PE=2 SV=2	0	94
comp163349_c0_seq1	498	328	126	45	sp|Q8BZR0|GPR82_MOUSE Probable G-protein coupled receptor 82 OS=Mus musculus GN=Gpr82 PE=2 SV=1	2e-10	58
comp164829_c0_seq1	1450	335	744	248	sp|P58158|B3GA3_MOUSE Galactosylgalactosylxylosylprotein 3-beta-glucuronosyltransferase 3 OS=Mus musculus GN=B3gat3 PE=2 SV=1	1e-170	97
comp174900_c3_seq1	1165	241	723	241	sp|Q9UHQ4|BAP29_HUMAN B-cell receptor-associated protein 29 OS=Homo sapiens GN=BCAP29 PE=1 SV=2	3e-133	83
comp174538_c1_seq2	2027	503	1608	501	sp|Q99LM2|CK5P3_MOUSE CDK5 regulatory subunit-associated protein 3 OS=Mus musculus GN=Cdk5rap3 PE=2 SV=1	0	85
comp181194_c6_seq2	2109	267	711	237	sp|Q9R1S4|XBP1_RAT X-box-binding protein 1 OS=Rattus norvegicus GN=Xbp1 PE=2 SV=1	8e-123	91
comp184500_c1_seq3	1911	5405	1884	623	sp|Q9Y6R7|FCGBP_HUMAN IgGFc-binding protein OS=Homo sapiens GN=FCGBP PE=1 SV=3	0	64
comp183852_c5_seq8	3807	621	1602	534	sp|P51114|FXR1_HUMAN Fragile X mental retardation syndrome-related protein 1 OS=Homo sapiens GN=FXR1 PE=1 SV=3	0	99
comp181804_c0_seq3	765	518	666	222	sp|Q9Y572|RIPK3_HUMAN Receptor-interacting serine/threonine-protein kinase 3 OS=Homo sapiens GN=RIPK3 PE=1 SV=2	9e-93	76
comp157133_c2_seq1	538	721	528	176	sp|Q8N3Y3|LARG2_HUMAN Glycosyltransferase-like protein LARGE2 OS=Homo sapiens GN=GYLTL1B PE=2 SV=2	2e-109	92
comp142432_c1_seq1	339	576	339	113	sp|Q5REI6|ZN791_PONAB Zinc finger protein 791 OS=Pongo abelii GN=ZNF791 PE=2 SV=1	1e-35	53
comp184528_c0_seq8	1027	610	615	206	sp|Q16206|ENOX2_HUMAN Ecto-NOX disulfide-thiol exchanger 2 OS=Homo sapiens GN=ENOX2 PE=1 SV=2	8e-97	92
comp182770_c8_seq8	4758	472	1416	472	sp|B1AWJ5|TMM8B_MOUSE Transmembrane protein 8B OS=Mus musculus GN=Tmem8b PE=2 SV=1	0	96
comp184123_c12_seq2	2567	554	1596	533	sp|P10820|PERF_MOUSE Perforin-1 OS=Mus musculus GN=Prf1 PE=1 SV=2	0	71
comp183300_c3_seq6	6205	986	2931	978	sp|Q92974|ARHG2_HUMAN Rho guanine nucleotide exchange factor 2 OS=Homo sapiens GN=ARHGEF2 PE=1 SV=4	0	94
comp182626_c1_seq19	2824	605	870	293	sp|Q9UIS9|MBD1_HUMAN Methyl-CpG-binding domain protein 1 OS=Homo sapiens GN=MBD1 PE=1 SV=2	2e-107	77
comp99031_c0_seq2	2454	376	1029	343	sp|Q8R5C5|ACTY_MOUSE Beta-centractin OS=Mus musculus GN=Actr1b PE=1 SV=1	0	99
comp181996_c0_seq4	1217	720	693	235	sp|Q9H9D4|ZN408_HUMAN Zinc finger protein 408 OS=Homo sapiens GN=ZNF408 PE=1 SV=1	3e-71	59
comp176952_c0_seq1	2084	262	558	187	sp|Q6IV77|TAZ_MACMU Tafazzin OS=Macaca mulatta GN=TAZ PE=2 SV=1	9e-108	88
comp1890155_c0_seq1	504	279	264	88	sp|P41047|TNFL6_MOUSE Tumor necrosis factor ligand superfamily member 6 OS=Mus musculus GN=Faslg PE=1 SV=1	4e-48	83
comp176117_c0_seq2	222	332	108	36	sp|Q80XD1|CHIO_MOUSE Beta-chimaerin OS=Mus musculus GN=Chn2 PE=2 SV=2	3e-13	81
comp136803_c0_seq1	1127	159	477	159	sp|Q6PCT8|DHSD_RAT Succinate dehydrogenase [ubiquinone] cytochrome b small subunit, mitochondrial OS=Rattus norvegicus GN=Sdhd PE=2 SV=1	2e-92	87
comp173801_c0_seq2	635	307	183	60	sp|Q6UXR4|SPA13_HUMAN Putative serpin A13 OS=Homo sapiens GN=SERPINA13P PE=5 SV=1	4e-08	51
comp182962_c5_seq5	2656	484	759	257	sp|O35732|CFLAR_MOUSE CASP8 and FADD-like apoptosis regulator OS=Mus musculus GN=Cflar PE=2 SV=2	0	74
comp170750_c0_seq1	2230	827	1464	488	sp|Q6ZPS2|CRNS1_MOUSE Carnosine synthase 1 OS=Mus musculus GN=Carns1 PE=1 SV=2	0	92
comp137601_c0_seq1	2601	708	1803	601	sp|Q96T51|RUFY1_HUMAN RUN and FYVE domain-containing protein 1 OS=Homo sapiens GN=RUFY1 PE=1 SV=2	0	96
comp181021_c3_seq36	6218	1216	2778	937	sp|Q3UZY0|SFI1_MOUSE Protein SFI1 homolog OS=Mus musculus GN=Sfi1 PE=2 SV=1	0	70
comp153477_c1_seq1	520	775	480	160	sp|Q61321|SIX4_MOUSE Homeobox protein SIX4 OS=Mus musculus GN=Six4 PE=2 SV=1	3e-82	93
comp179435_c1_seq2	3415	265	636	208	sp|Q28HY5|CP072_XENTR UPF0472 protein C16orf72 homolog OS=Xenopus tropicalis GN=TEgg029f10.1 PE=2 SV=1	4e-63	60
comp183216_c2_seq28	408	3102	381	127	sp|Q0KL02|TRIO_MOUSE Triple functional domain protein OS=Mus musculus GN=Trio PE=1 SV=3	4e-78	94
comp182130_c10_seq40	1521	439	537	179	sp|O00624|NPT3_HUMAN Sodium-dependent phosphate transport protein 3 OS=Homo sapiens GN=SLC17A2 PE=2 SV=2	4e-37	50
comp183192_c2_seq6	2704	605	1782	594	sp|Q9Z2J0|S23A1_MOUSE Solute carrier family 23 member 1 OS=Mus musculus GN=Slc23a1 PE=1 SV=2	0	92
comp183790_c2_seq1	1294	682	102	34	sp|Q02386|ZNF45_HUMAN Zinc finger protein 45 OS=Homo sapiens GN=ZNF45 PE=2 SV=2	1e-08	74
comp185942_c0_seq1	1111	176	528	176	sp|Q6PDW6|RM17_RAT 39S ribosomal protein L17, mitochondrial OS=Rattus norvegicus GN=Mrpl17 PE=2 SV=1	6e-102	91
comp181662_c0_seq1	1714	342	1026	342	sp|Q8N1S5|S39AB_HUMAN Zinc transporter ZIP11 OS=Homo sapiens GN=SLC39A11 PE=2 SV=3	0	92
comp184529_c1_seq1	468	1997	243	81	sp|Q9HC10|OTOF_HUMAN Otoferlin OS=Homo sapiens GN=OTOF PE=1 SV=3	1e-46	96
comp143614_c0_seq1	244	756	243	81	sp|O75106|AOC2_HUMAN Retina-specific copper amine oxidase OS=Homo sapiens GN=AOC2 PE=1 SV=2	5e-34	89
comp183120_c7_seq6	1325	4555	1323	441	sp|Q8R508|FAT3_RAT Protocadherin Fat 3 OS=Rattus norvegicus GN=Fat3 PE=1 SV=1	0	95
comp172284_c3_seq1	363	363	363	122	sp|Q31612|1B73_HUMAN HLA class I histocompatibility antigen, B-73 alpha chain OS=Homo sapiens GN=HLA-B PE=1 SV=1	3e-55	74
comp186521_c0_seq1	3361	717	1332	445	sp|Q9H307|PININ_HUMAN Pinin OS=Homo sapiens GN=PNN PE=1 SV=4	0	94
comp151987_c2_seq1	308	1704	288	97	sp|Q8R420|ABCA3_MOUSE ATP-binding cassette sub-family A member 3 OS=Mus musculus GN=Abca3 PE=2 SV=3	5e-21	51
comp183623_c1_seq23	5241	1249	2388	838	sp|Q8K1N2|PHLB2_MOUSE Pleckstrin homology-like domain family B member 2 OS=Mus musculus GN=Phldb2 PE=1 SV=2	0	83
comp182062_c3_seq12	3453	802	1698	567	sp|Q571I9|A16A1_MOUSE Aldehyde dehydrogenase family 16 member A1 OS=Mus musculus GN=Aldh16a1 PE=2 SV=2	0	84
comp182981_c2_seq6	3705	713	1485	494	sp|Q32NY4|CNNM3_MOUSE Metal transporter CNNM3 OS=Mus musculus GN=Cnnm3 PE=1 SV=2	0	92
comp174477_c0_seq3	3556	706	2118	706	sp|O00139|KIF2A_HUMAN Kinesin-like protein KIF2A OS=Homo sapiens GN=KIF2A PE=1 SV=3	0	99
comp179096_c1_seq5	982	208	531	179	sp|Q9DCT8|CRIP2_MOUSE Cysteine-rich protein 2 OS=Mus musculus GN=Crip2 PE=1 SV=1	3e-119	96
comp178667_c0_seq1	3095	1024	2850	992	sp|Q9UII4|HERC5_HUMAN E3 ISG15--protein ligase HERC5 OS=Homo sapiens GN=HERC5 PE=1 SV=2	0	69
comp184403_c1_seq10	6082	2596	5694	1898	sp|Q0KK59|UNC79_MOUSE Protein unc-79 homolog OS=Mus musculus GN=Unc79 PE=1 SV=1	0	96
comp179957_c0_seq5	2185	1228	2073	699	sp|A2AJA7|AEGP_MOUSE Apical endosomal glycoprotein OS=Mus musculus GN=Mamdc4 PE=2 SV=1	0	81
comp128940_c0_seq1	351	580	237	79	sp|P70604|KCNN2_RAT Small conductance calcium-activated potassium channel protein 2 OS=Rattus norvegicus GN=Kcnn2 PE=1 SV=1	2e-17	91
comp183378_c6_seq13	1580	409	1131	380	sp|Q6UWZ7|F175A_HUMAN BRCA1-A complex subunit Abraxas OS=Homo sapiens GN=FAM175A PE=1 SV=2	0	75
comp178366_c0_seq1	4668	589	1767	589	sp|O14682|ENC1_HUMAN Ectoderm-neural cortex protein 1 OS=Homo sapiens GN=ENC1 PE=1 SV=2	0	99
comp189575_c0_seq1	2465	668	2001	667	sp|Q7TMV1|RN139_MOUSE E3 ubiquitin-protein ligase RNF139 OS=Mus musculus GN=Rnf139 PE=1 SV=1	0	94
comp183646_c2_seq2	2060	217	651	217	sp|Q9D305|THAP2_MOUSE THAP domain-containing protein 2 OS=Mus musculus GN=Thap2 PE=2 SV=1	5e-120	89
comp173717_c1_seq2	1126	532	1026	340	sp|O08575|EYA2_MOUSE Eyes absent homolog 2 OS=Mus musculus GN=Eya2 PE=1 SV=1	2e-163	86
comp181914_c3_seq7	2880	724	1839	613	sp|Q5R685|P85A_PONAB Phosphatidylinositol 3-kinase regulatory subunit alpha OS=Pongo abelii GN=PIK3R1 PE=2 SV=1	0	97
comp183549_c3_seq1	4096	878	2634	878	sp|Q7TSQ8|PDPR_MOUSE Pyruvate dehydrogenase phosphatase regulatory subunit, mitochondrial OS=Mus musculus GN=Pdpr PE=2 SV=1	0	96
comp178022_c4_seq7	1329	493	681	227	sp|Q9NUD9|PIGV_HUMAN GPI mannosyltransferase 2 OS=Homo sapiens GN=PIGV PE=1 SV=1	4e-119	83
comp18039_c0_seq1	264	604	261	88	sp|Q96RE9|ZN300_HUMAN Zinc finger protein 300 OS=Homo sapiens GN=ZNF300 PE=2 SV=1	5e-22	57
comp181499_c4_seq3	2542	548	1509	548	sp|Q8VBU8|BANP_MOUSE Protein BANP OS=Mus musculus GN=Banp PE=1 SV=1	0	91
comp182990_c6_seq3	1514	1462	627	209	sp|Q96RY7|IF140_HUMAN Intraflagellar transport protein 140 homolog OS=Homo sapiens GN=IFT140 PE=1 SV=1	2e-109	80
comp176199_c0_seq1	1191	116	276	92	sp|Q16568|CART_HUMAN Cocaine- and amphetamine-regulated transcript protein OS=Homo sapiens GN=CARTPT PE=1 SV=1	7e-57	98
comp180376_c1_seq1	3005	842	2505	842	sp|Q76MT4|ESF1_RAT ESF1 homolog OS=Rattus norvegicus GN=Esf1 PE=1 SV=1	0	83
comp182247_c0_seq18	8803	2346	6999	2334	sp|Q5VU43|MYOME_HUMAN Myomegalin OS=Homo sapiens GN=PDE4DIP PE=2 SV=1	0	84
comp183700_c11_seq2	4629	1355	4185	1355	sp|Q3TRM4|PLPL6_MOUSE Neuropathy target esterase OS=Mus musculus GN=Pnpla6 PE=2 SV=2	0	93
comp183325_c0_seq1	1627	330	645	211	sp|P08101|FCGR2_MOUSE Low affinity immunoglobulin gamma Fc region receptor II OS=Mus musculus GN=Fcgr2 PE=1 SV=2	4e-83	67
comp183819_c4_seq4	2524	1182	1314	438	sp|Q6NWV3|IF122_MOUSE Intraflagellar transport protein 122 homolog OS=Mus musculus GN=Ift122 PE=2 SV=1	0	96
comp179554_c0_seq1	614	247	207	69	sp|Q5BKY9|F133B_HUMAN Protein FAM133B OS=Homo sapiens GN=FAM133B PE=1 SV=1	1e-26	99
comp181895_c5_seq2	5039	475	1386	438	sp|Q6AYG0|RRNAD_RAT Protein RRNAD1 OS=Rattus norvegicus GN=Rrnad1 PE=2 SV=1	0	77
comp182949_c1_seq10	1708	744	888	274	sp|Q3UQI9|F188B_MOUSE Protein FAM188B OS=Mus musculus GN=Fam188b PE=2 SV=1	0	82
comp4779478_c0_seq1	209	4516	207	69	sp|Q63164|DYH1_RAT Dynein heavy chain 1, axonemal OS=Rattus norvegicus GN=Dnah1 PE=2 SV=2	4e-40	93
comp180459_c1_seq6	4193	1391	2283	772	sp|Q922J3|CLIP1_MOUSE CAP-Gly domain-containing linker protein 1 OS=Mus musculus GN=Clip1 PE=1 SV=1	0	72
comp178756_c1_seq1	1533	639	378	142	sp|Q8K450|SPG16_MOUSE Sperm-associated antigen 16 protein OS=Mus musculus GN=Spag16 PE=1 SV=1	1e-49	68
comp180233_c5_seq23	5656	392	747	249	sp|Q7TNC4|LC7L2_MOUSE Putative RNA-binding protein Luc7-like 2 OS=Mus musculus GN=Luc7l2 PE=1 SV=1	2e-128	100
comp183040_c0_seq9	1966	726	420	140	sp|Q8C428|TMC7_MOUSE Transmembrane channel-like protein 7 OS=Mus musculus GN=Tmc7 PE=2 SV=1	9e-64	93
comp93989_c0_seq1	1685	338	1014	338	sp|Q8BK64|AHSA1_MOUSE Activator of 90 kDa heat shock protein ATPase homolog 1 OS=Mus musculus GN=Ahsa1 PE=2 SV=2	0	96
comp182766_c0_seq3	938	2021	393	131	sp|Q8BGE5|FANCM_MOUSE Fanconi anemia group M protein homolog OS=Mus musculus GN=Fancm PE=1 SV=3	1e-51	73
comp120598_c0_seq1	339	2325	336	112	sp|F7A4A7|OTOGL_MOUSE Otogelin-like protein OS=Mus musculus GN=Otogl PE=1 SV=1	3e-65	92
comp183758_c0_seq6	2950	626	1773	591	sp|Q3SWS9|JKIP1_RAT Janus kinase and microtubule-interacting protein 1 OS=Rattus norvegicus GN=Jakmip1 PE=1 SV=1	0	98
comp175354_c0_seq1	1845	251	744	248	sp|Q6AYD1|MBLC1_RAT Metallo-beta-lactamase domain-containing protein 1 OS=Rattus norvegicus GN=Mblac1 PE=2 SV=1	1e-107	84
comp136640_c0_seq1	961	373	588	196	sp|Q9Z311|MECR_RAT Trans-2-enoyl-CoA reductase, mitochondrial OS=Rattus norvegicus GN=Mecr PE=2 SV=1	1e-93	77
comp176162_c0_seq3	685	300	321	107	sp|Q86YI8|PHF13_HUMAN PHD finger protein 13 OS=Homo sapiens GN=PHF13 PE=1 SV=2	8e-67	96
comp181144_c0_seq8	5045	792	2163	722	sp|O08672|KIFC2_MOUSE Kinesin-like protein KIFC2 OS=Mus musculus GN=Kifc2 PE=2 SV=1	0	86
comp182938_c0_seq1	218	739	120	40	sp|Q9UMQ6|CAN11_HUMAN Calpain-11 OS=Homo sapiens GN=CAPN11 PE=1 SV=2	3e-17	88
comp81390_c0_seq1	330	503	330	110	sp|P18125|CP7A1_RAT Cholesterol 7-alpha-monooxygenase OS=Rattus norvegicus GN=Cyp7a1 PE=1 SV=1	2e-73	96
comp181610_c0_seq5	1682	454	996	368	sp|Q8C3Q9|CASP9_MOUSE Caspase-9 OS=Mus musculus GN=Casp9 PE=1 SV=1	0	73
comp161563_c0_seq1	1043	346	414	138	sp|P15499|PRPH2_MOUSE Peripherin-2 OS=Mus musculus GN=Prph2 PE=1 SV=1	6e-88	93
comp180882_c0_seq1	871	699	789	263	sp|P25318|CO8A2_MOUSE Collagen alpha-2(VIII) chain OS=Mus musculus GN=Col8a2 PE=2 SV=2	2e-23	95
comp180813_c5_seq1	770	1083	768	256	sp|Q9WVL3|S12A7_MOUSE Solute carrier family 12 member 7 OS=Mus musculus GN=Slc12a7 PE=1 SV=1	0	98
comp178830_c1_seq1	3470	566	1665	556	sp|Q9BZB8|CPEB1_HUMAN Cytoplasmic polyadenylation element-binding protein 1 OS=Homo sapiens GN=CPEB1 PE=1 SV=1	0	97
comp179637_c0_seq3	313	3674	258	86	sp|Q9NRC6|SPTN5_HUMAN Spectrin beta chain, non-erythrocytic 5 OS=Homo sapiens GN=SPTBN5 PE=1 SV=1	2e-27	70
comp162025_c0_seq1	2113	311	864	288	sp|Q9NWW5|CLN6_HUMAN Ceroid-lipofuscinosis neuronal protein 6 OS=Homo sapiens GN=CLN6 PE=1 SV=1	2e-164	91
comp139380_c0_seq1	1213	192	576	192	sp|Q15126|PMVK_HUMAN Phosphomevalonate kinase OS=Homo sapiens GN=PMVK PE=1 SV=3	4e-123	90
comp14922_c0_seq1	204	862	204	68	sp|Q9JMB7|PIWL1_MOUSE Piwi-like protein 1 OS=Mus musculus GN=Piwil1 PE=1 SV=1	6e-40	100
comp184405_c2_seq1	252	552	249	83	sp|Q2KIV1|S22A9_BOVIN Solute carrier family 22 member 9 OS=Bos taurus GN=SLC22A9 PE=2 SV=1	1e-33	67
comp183834_c3_seq4	3650	225	636	212	sp|Q91WG1|INSI2_MOUSE Insulin-induced gene 2 protein OS=Mus musculus GN=Insig2 PE=1 SV=1	2e-136	96
comp181855_c3_seq9	3536	759	2274	759	sp|Q14161|GIT2_HUMAN ARF GTPase-activating protein GIT2 OS=Homo sapiens GN=GIT2 PE=1 SV=2	0	95
comp154057_c3_seq1	745	3160	744	248	sp|Q6NVD0|FREM2_MOUSE FRAS1-related extracellular matrix protein 2 OS=Mus musculus GN=Frem2 PE=2 SV=2	2e-145	94
comp183747_c7_seq3	4521	1029	2175	723	sp|Q9ERE6|MPRIP_RAT Myosin phosphatase Rho-interacting protein OS=Rattus norvegicus GN=Mprip PE=1 SV=1	0	92
comp182733_c0_seq20	936	551	168	56	sp|Q9Y228|T3JAM_HUMAN TRAF3-interacting JNK-activating modulator OS=Homo sapiens GN=TRAF3IP3 PE=1 SV=2	6e-15	71
comp183743_c0_seq5	1082	496	570	190	sp|Q9UPG8|PLAL2_HUMAN Zinc finger protein PLAGL2 OS=Homo sapiens GN=PLAGL2 PE=2 SV=1	4e-134	99
comp177947_c2_seq5	2950	957	2754	919	sp|Q6PH08|ERC2_MOUSE ERC protein 2 OS=Mus musculus GN=Erc2 PE=1 SV=2	0	98
comp181689_c0_seq10	5034	304	873	291	sp|Q5RCQ0|DTWD1_PONAB DTW domain-containing protein 1 OS=Pongo abelii GN=DTWD1 PE=2 SV=1	4e-173	85
comp183407_c1_seq6	338	1030	153	51	sp|B2KFW1|ZSC20_MOUSE Zinc finger and SCAN domain-containing protein 20 OS=Mus musculus GN=Zscan20 PE=2 SV=2	3e-22	94
comp180516_c0_seq2	4652	1391	2637	879	sp|O75694|NU155_HUMAN Nuclear pore complex protein Nup155 OS=Homo sapiens GN=NUP155 PE=1 SV=1	0	94
comp179780_c0_seq5	5040	1202	3672	1202	sp|Q13136|LIPA1_HUMAN Liprin-alpha-1 OS=Homo sapiens GN=PPFIA1 PE=1 SV=1	0	91
comp165637_c0_seq1	477	642	150	49	sp|Q5R9F0|ZNF14_PONAB Zinc finger protein 14 OS=Pongo abelii GN=ZNF14 PE=2 SV=1	1e-06	44
comp184301_c1_seq1	3892	793	1227	409	sp|B2GV24|UFL1_RAT E3 UFM1-protein ligase 1 OS=Rattus norvegicus GN=Ufl1 PE=2 SV=1	0	91
comp176493_c0_seq22	8211	943	2718	943	sp|Q5R1P0|NMDZ1_CANFA Glutamate receptor ionotropic, NMDA 1 OS=Canis familiaris GN=GRIN1 PE=2 SV=2	0	96
comp178140_c0_seq10	7026	1834	5442	1826	sp|Q63ZW7|INADL_MOUSE InaD-like protein OS=Mus musculus GN=Inadl PE=1 SV=2	0	84
comp2560045_c0_seq1	317	334	111	37	sp|Q9D995|CNTD1_MOUSE Cyclin N-terminal domain-containing protein 1 OS=Mus musculus GN=Cntd1 PE=2 SV=1	2e-14	89
comp171436_c0_seq1	2990	352	930	311	sp|Q9ERH6|MOAP1_MOUSE Modulator of apoptosis 1 OS=Mus musculus GN=Moap1 PE=1 SV=1	6e-166	81
comp182966_c0_seq1	1236	2048	687	229	sp|Q69ZN7|MYOF_MOUSE Myoferlin OS=Mus musculus GN=Myof PE=1 SV=2	1e-127	95
comp181773_c2_seq9	1324	911	372	129	sp|A5D7D1|ACTN4_BOVIN Alpha-actinin-4 OS=Bos taurus GN=ACTN4 PE=2 SV=1	1e-66	88
comp182269_c5_seq33	1261	267	588	196	sp|Q504P2|CL12A_MOUSE C-type lectin domain family 12 member A OS=Mus musculus GN=Clec12a PE=2 SV=1	1e-65	64
comp181144_c0_seq21	4916	792	1353	452	sp|O08672|KIFC2_MOUSE Kinesin-like protein KIFC2 OS=Mus musculus GN=Kifc2 PE=2 SV=1	0	89
comp178267_c0_seq1	201	650	201	67	sp|Q99P81|ABCG3_MOUSE ATP-binding cassette sub-family G member 3 OS=Mus musculus GN=Abcg3 PE=2 SV=2	1e-23	72
comp180373_c0_seq1	584	92	213	71	sp|Q9D1Q4|DPM3_MOUSE Dolichol-phosphate mannosyltransferase subunit 3 OS=Mus musculus GN=Dpm3 PE=2 SV=1	2e-41	93
comp176269_c1_seq1	1515	71	213	71	sp|P29419|ATP5I_RAT ATP synthase subunit e, mitochondrial OS=Rattus norvegicus GN=Atp5i PE=1 SV=3	2e-23	86
comp175523_c0_seq1	2629	438	1314	438	sp|Q8C0N2|GPAT3_MOUSE Glycerol-3-phosphate acyltransferase 3 OS=Mus musculus GN=Agpat9 PE=1 SV=1	0	94
comp182409_c7_seq9	3298	676	1485	528	sp|Q8VC12|HUTU_MOUSE Urocanate hydratase OS=Mus musculus GN=Uroc1 PE=2 SV=2	0	89
comp174957_c0_seq2	3815	271	351	115	sp|P15407|FOSL1_HUMAN Fos-related antigen 1 OS=Homo sapiens GN=FOSL1 PE=1 SV=1	1e-13	81
comp181147_c2_seq4	3500	1101	2280	761	sp|Q8TDG4|HELQ_HUMAN Helicase POLQ-like OS=Homo sapiens GN=HELQ PE=1 SV=2	0	91
comp183938_c3_seq2	687	2179	510	170	sp|Q5H8C1|FREM1_HUMAN FRAS1-related extracellular matrix protein 1 OS=Homo sapiens GN=FREM1 PE=1 SV=3	8e-95	86
comp163715_c0_seq1	427	330	372	123	sp|Q8C206|GP157_MOUSE Probable G-protein coupled receptor 157 OS=Mus musculus GN=Gpr157 PE=2 SV=1	3e-51	79
comp181958_c2_seq37	2387	1946	2379	832	sp|A2AQ25|SKT_MOUSE Sickle tail protein OS=Mus musculus GN=Skt PE=1 SV=1	0	78
comp183069_c7_seq1	1600	318	657	219	sp|P53360|TBP_MESAU TATA-box-binding protein OS=Mesocricetus auratus GN=TBP PE=2 SV=1	3e-127	100
comp184267_c1_seq29	10853	4377	6633	2243	sp|Q12955|ANK3_HUMAN Ankyrin-3 OS=Homo sapiens GN=ANK3 PE=1 SV=3	0	94
comp137186_c0_seq1	1410	367	1218	367	sp|P70697|DCUP_MOUSE Uroporphyrinogen decarboxylase OS=Mus musculus GN=Urod PE=1 SV=2	0	85
comp183954_c3_seq1	385	1281	117	39	sp|P11369|POL2_MOUSE Retrovirus-related Pol polyprotein LINE-1 OS=Mus musculus GN=Pol PE=1 SV=2	3e-13	62
comp172305_c0_seq1	2107	775	1797	599	sp|O95672|ECEL1_HUMAN Endothelin-converting enzyme-like 1 OS=Homo sapiens GN=ECEL1 PE=2 SV=3	0	96
comp173019_c1_seq1	1238	1235	978	326	sp|Q8BWJ3|KPB2_MOUSE Phosphorylase b kinase regulatory subunit alpha, liver isoform OS=Mus musculus GN=Phka2 PE=1 SV=1	0	97
comp184453_c2_seq2	1333	3177	1326	442	sp|P12111|CO6A3_HUMAN Collagen alpha-3(VI) chain OS=Homo sapiens GN=COL6A3 PE=1 SV=5	0	85
comp181623_c11_seq2	400	1133	273	90	sp|Q60416|SRBP1_CRIGR Sterol regulatory element-binding protein 1 OS=Cricetulus griseus GN=SREBF1 PE=2 SV=1	7e-25	67
comp179690_c2_seq11	4688	1214	2841	947	sp|Q8TAQ2|SMRC2_HUMAN SWI/SNF complex subunit SMARCC2 OS=Homo sapiens GN=SMARCC2 PE=1 SV=1	0	99
comp184492_c13_seq17	1226	501	858	286	sp|Q8VHI6|WASF3_MOUSE Wiskott-Aldrich syndrome protein family member 3 OS=Mus musculus GN=Wasf3 PE=2 SV=1	0	94
comp136531_c0_seq1	211	1260	207	69	sp|P08548|LIN1_NYCCO LINE-1 reverse transcriptase homolog OS=Nycticebus coucang PE=1 SV=1	2e-13	61
comp183517_c0_seq1	1327	1339	1218	407	sp|Q9HAW4|CLSPN_HUMAN Claspin OS=Homo sapiens GN=CLSPN PE=1 SV=3	1e-148	75
comp185895_c0_seq1	2139	533	1596	533	sp|Q61753|SERA_MOUSE D-3-phosphoglycerate dehydrogenase OS=Mus musculus GN=Phgdh PE=1 SV=3	0	93
comp173644_c0_seq4	616	330	531	177	sp|Q05588|UPAR_BOVIN Urokinase plasminogen activator surface receptor OS=Bos taurus GN=PLAUR PE=2 SV=1	2e-69	66
comp178428_c1_seq1	4756	1353	4059	1353	sp|P51830|ADCY9_MOUSE Adenylate cyclase type 9 OS=Mus musculus GN=Adcy9 PE=1 SV=1	0	95
comp183067_c4_seq1	6128	883	2649	883	sp|Q5R4M0|GRIA2_PONAB Glutamate receptor 2 OS=Pongo abelii GN=GRIA2 PE=2 SV=1	0	99
comp171625_c3_seq1	439	3511	435	146	sp|Q9QZZ4|MYO15_MOUSE Unconventional myosin-XV OS=Mus musculus GN=Myo15a PE=1 SV=2	9e-87	94
comp183345_c4_seq1	223	510	201	67	sp|Q3U2K5|KDM4D_MOUSE Lysine-specific demethylase 4D OS=Mus musculus GN=Kdm4d PE=2 SV=2	2e-40	94
comp184061_c8_seq2	1980	872	1401	470	sp|A7XYH9|SOBP_BOVIN Sine oculis-binding protein homolog OS=Bos taurus GN=SOBP PE=2 SV=1	0	94
comp163273_c0_seq6	1273	416	624	208	sp|Q63384|NTR2_RAT Neurotensin receptor type 2 OS=Rattus norvegicus GN=Ntsr2 PE=2 SV=1	3e-93	91
comp137249_c0_seq1	1698	429	1287	429	sp|Q8BXG3|IFT57_MOUSE Intraflagellar transport protein 57 homolog OS=Mus musculus GN=Ift57 PE=1 SV=1	0	91
comp98580_c0_seq1	2333	595	1716	572	sp|A7MB73|GT253_BOVIN Probable inactive glycosyltransferase 25 family member 3 OS=Bos taurus GN=CERCAM PE=2 SV=1	0	90
comp181160_c1_seq2	1085	1935	858	314	sp|P49824|MYH7_CANFA Myosin-7 OS=Canis familiaris GN=MYH7 PE=1 SV=3	8e-129	90
comp162459_c0_seq2	585	461	120	40	sp|Q641W7|TTLL9_RAT Probable tubulin polyglutamylase TTLL9 OS=Rattus norvegicus GN=Ttll9 PE=2 SV=1	8e-31	100
comp182094_c2_seq6	2031	299	792	222	sp|A6NI73|LIRA5_HUMAN Leukocyte immunoglobulin-like receptor subfamily A member 5 OS=Homo sapiens GN=LILRA5 PE=1 SV=1	4e-68	48
comp176733_c2_seq1	2327	296	840	280	sp|Q3TLP5|ECHD2_MOUSE Enoyl-CoA hydratase domain-containing protein 2, mitochondrial OS=Mus musculus GN=Echdc2 PE=2 SV=2	2e-150	86
comp93895_c0_seq1	2821	241	726	241	sp|Q9Z339|GSTO1_RAT Glutathione S-transferase omega-1 OS=Rattus norvegicus GN=Gsto1 PE=1 SV=2	7e-124	77
comp174449_c0_seq1	2747	287	834	278	sp|Q9QZD8|DIC_MOUSE Mitochondrial dicarboxylate carrier OS=Mus musculus GN=Slc25a10 PE=2 SV=2	0	93
comp174027_c0_seq2	2172	314	756	283	sp|Q9JLZ3|AUHM_MOUSE Methylglutaconyl-CoA hydratase, mitochondrial OS=Mus musculus GN=Auh PE=2 SV=1	4e-157	84
comp173639_c1_seq1	848	412	363	124	sp|P0C7I6|CC159_HUMAN Coiled-coil domain-containing protein 159 OS=Homo sapiens GN=CCDC159 PE=2 SV=1	4e-39	75
comp180956_c1_seq15	5119	8797	3129	1043	sp|Q8NF91|SYNE1_HUMAN Nesprin-1 OS=Homo sapiens GN=SYNE1 PE=1 SV=4	0	88
comp86551_c0_seq1	316	161	162	54	sp|P19123|TNNC1_MOUSE Troponin C, slow skeletal and cardiac muscles OS=Mus musculus GN=Tnnc1 PE=2 SV=1	2e-30	100
comp163144_c1_seq1	300	855	198	68	sp|Q6TAC4|V2R26_MOUSE Vomeronasal type-2 receptor 26 OS=Mus musculus GN=Vmn2r26 PE=2 SV=2	1e-07	38
comp89438_c1_seq1	236	1281	168	56	sp|P11369|POL2_MOUSE Retrovirus-related Pol polyprotein LINE-1 OS=Mus musculus GN=Pol PE=1 SV=2	1e-08	45
comp175939_c0_seq2	1462	210	630	210	sp|Q9NQ31|AKIP1_HUMAN A-kinase-interacting protein 1 OS=Homo sapiens GN=AKIP1 PE=1 SV=2	7e-95	72
comp180903_c5_seq5	1122	161	354	118	sp|Q9H2H8|PPIL3_HUMAN Peptidyl-prolyl cis-trans isomerase-like 3 OS=Homo sapiens GN=PPIL3 PE=1 SV=1	2e-79	100
comp183027_c1_seq5	519	1165	453	158	sp|P21414|POL_GALV Pol polyprotein OS=Gibbon ape leukemia virus GN=pol PE=3 SV=1	9e-21	36
comp179863_c2_seq1	883	951	882	294	sp|Q8C0Q2|ZHX3_MOUSE Zinc fingers and homeoboxes protein 3 OS=Mus musculus GN=Zhx3 PE=2 SV=2	0	91
comp137933_c0_seq1	358	593	336	112	sp|Q149C3|LIGO4_MOUSE Leucine-rich repeat and immunoglobulin-like domain containing-NOGO receptor-interacting protein 4 OS=Mus musculus GN=Lingo4 PE=2 SV=2	5e-67	98
comp177018_c0_seq1	930	507	894	264	sp|Q8R0K2|TRI31_MOUSE E3 ubiquitin-protein ligase TRIM31 OS=Mus musculus GN=Trim31 PE=1 SV=1	1e-69	45
comp177484_c0_seq4	1073	211	348	116	sp|Q5R941|FKB14_PONAB Peptidyl-prolyl cis-trans isomerase FKBP14 OS=Pongo abelii GN=FKBP14 PE=2 SV=1	1e-97	93
comp176100_c1_seq1	1238	313	285	95	sp|P13051|UNG_HUMAN Uracil-DNA glycosylase OS=Homo sapiens GN=UNG PE=1 SV=2	4e-56	96
comp175085_c1_seq3	2623	583	1635	545	sp|Q6PA06|ATLA2_MOUSE Atlastin-2 OS=Mus musculus GN=Atl2 PE=1 SV=1	0	98
comp181790_c0_seq1	477	259	366	122	sp|Q06AU4|RAB34_PIG Ras-related protein Rab-34 OS=Sus scrofa GN=RAB34 PE=2 SV=1	1e-83	100
comp177004_c0_seq1	495	1505	495	165	sp|O70173|P3C2G_RAT Phosphatidylinositol 4-phosphate 3-kinase C2 domain-containing subunit gamma OS=Rattus norvegicus GN=Pik3c2g PE=2 SV=1	4e-103	91
comp181823_c9_seq2	2401	466	1269	423	sp|P43140|ADA1A_RAT Alpha-1A adrenergic receptor OS=Rattus norvegicus GN=Adra1a PE=2 SV=1	0	96
comp129032_c0_seq1	613	379	135	45	sp|Q0VC09|RIBC1_BOVIN RIB43A-like with coiled-coils protein 1 OS=Bos taurus GN=RIBC1 PE=2 SV=1	8e-09	53
comp137005_c0_seq1	2520	501	1476	493	sp|P31748|AKT_MLVAT AKT kinase-transforming protein OS=AKT8 murine leukemia virus GN=V-AKT PE=1 SV=1	0	98
comp152724_c0_seq1	225	692	165	55	sp|Q8BZ52|FSD2_MOUSE Fibronectin type III and SPRY domain-containing protein 2 OS=Mus musculus GN=Fsd2 PE=2 SV=2	1e-17	95
comp178820_c1_seq1	1431	244	615	244	sp|Q6AYH2|IN80E_RAT INO80 complex subunit E OS=Rattus norvegicus GN=Ino80e PE=2 SV=1	2e-63	82
comp183990_c0_seq1	316	526	96	32	sp|Q49AA0|ZFP69_HUMAN Zinc finger protein ZFP69 OS=Homo sapiens GN=ZFP69 PE=1 SV=2	3e-11	88
comp173226_c0_seq2	597	389	81	27	sp|Q11131|FUT7_MOUSE Alpha-(1,3)-fucosyltransferase OS=Mus musculus GN=Fut7 PE=2 SV=1	4e-06	81
comp154206_c1_seq1	202	1281	174	60	sp|P11369|POL2_MOUSE Retrovirus-related Pol polyprotein LINE-1 OS=Mus musculus GN=Pol PE=1 SV=2	7e-12	50
comp172725_c0_seq1	378	282	363	123	sp|P08361|POL_MLVCB Gag-Pol polyprotein (Fragment) OS=Cas-Br-E murine leukemia virus GN=gag-pol PE=3 SV=1	6e-13	41
comp185278_c0_seq1	634	153	411	137	sp|Q5R7L8|BL1S1_PONAB Biogenesis of lysosome-related organelles complex 1 subunit 1 OS=Pongo abelii GN=BLOC1S1 PE=2 SV=2	3e-71	91
comp183184_c7_seq4	5177	1352	3606	1207	sp|Q70CQ4|UBP31_HUMAN Ubiquitin carboxyl-terminal hydrolase 31 OS=Homo sapiens GN=USP31 PE=1 SV=2	0	91
comp161685_c2_seq2	994	241	696	241	sp|D4AD02|CLC9A_RAT C-type lectin domain family 9 member A OS=Rattus norvegicus GN=Clec9a PE=2 SV=1	2e-101	61
comp181741_c0_seq1	8711	3258	7410	2492	sp|Q8N2C7|UNC80_HUMAN Protein unc-80 homolog OS=Homo sapiens GN=UNC80 PE=2 SV=2	0	96
comp183413_c6_seq1	3000	561	1548	523	sp|P13622|NFIB_MESAU Nuclear factor 1 B-type OS=Mesocricetus auratus GN=NFIB PE=2 SV=1	0	95
comp180749_c1_seq2	1228	561	858	290	sp|Q5SW45|MKS1_MOUSE Meckel syndrome type 1 protein homolog OS=Mus musculus GN=Mks1 PE=1 SV=1	5e-172	91
comp172161_c0_seq13	2860	806	2313	770	sp|Q8VD04|GRAP1_MOUSE GRIP1-associated protein 1 OS=Mus musculus GN=Gripap1 PE=1 SV=1	0	93
comp179975_c0_seq3	3013	678	1971	658	sp|Q8BH01|TMCO3_MOUSE Transmembrane and coiled-coil domain-containing protein 3 OS=Mus musculus GN=Tmco3 PE=2 SV=1	0	95
comp193301_c0_seq1	316	130	147	49	sp|P20671|H2A1D_HUMAN Histone H2A type 1-D OS=Homo sapiens GN=HIST1H2AD PE=1 SV=2	6e-26	100
comp182254_c0_seq11	610	370	276	92	sp|Q9BZW5|TM6S1_HUMAN Transmembrane 6 superfamily member 1 OS=Homo sapiens GN=TM6SF1 PE=2 SV=2	5e-36	96
comp121920_c0_seq1	216	4753	144	47	sp|Q96M86|DNHD1_HUMAN Dynein heavy chain domain-containing protein 1 OS=Homo sapiens GN=DNHD1 PE=1 SV=2	5e-09	60
comp183802_c10_seq1	1043	1698	960	320	sp|Q14999|CUL7_HUMAN Cullin-7 OS=Homo sapiens GN=CUL7 PE=1 SV=2	4e-171	85
comp177601_c1_seq3	1232	372	1074	358	sp|Q5MPP0|FA2H_MOUSE Fatty acid 2-hydroxylase OS=Mus musculus GN=Fa2h PE=1 SV=1	0	89
comp183496_c1_seq7	3759	660	1854	625	sp|Q3B820|F161A_HUMAN Protein FAM161A OS=Homo sapiens GN=FAM161A PE=1 SV=2	0	62
comp1896260_c0_seq1	377	5154	375	125	sp|Q80W93|HYDIN_MOUSE Hydrocephalus-inducing protein OS=Mus musculus GN=Hydin PE=2 SV=2	4e-71	90
comp180007_c0_seq7	909	481	906	302	sp|Q99704|DOK1_HUMAN Docking protein 1 OS=Homo sapiens GN=DOK1 PE=1 SV=1	1e-173	87
comp180195_c0_seq3	6702	1376	4050	1371	sp|Q8BY87|UBP47_MOUSE Ubiquitin carboxyl-terminal hydrolase 47 OS=Mus musculus GN=Usp47 PE=1 SV=2	0	94
comp181635_c1_seq8	2174	206	618	206	sp|Q8BVG8|NAT14_MOUSE N-acetyltransferase 14 OS=Mus musculus GN=Nat14 PE=2 SV=1	4e-71	93
comp184071_c1_seq4	3764	1097	3282	1097	sp|Q76HP3|T132D_MOUSE Transmembrane protein 132D OS=Mus musculus GN=Tmem132d PE=2 SV=1	0	87
comp182664_c0_seq7	1272	464	381	132	sp|P24524|GLRA3_RAT Glycine receptor subunit alpha-3 OS=Rattus norvegicus GN=Glra3 PE=2 SV=1	7e-76	91
comp142152_c0_seq1	457	550	174	58	sp|Q80WP8|GADL1_MOUSE Glutamate decarboxylase-like protein 1 OS=Mus musculus GN=Gadl1 PE=2 SV=3	2e-30	97
comp181152_c0_seq2	496	2627	228	76	sp|Q99973|TEP1_HUMAN Telomerase protein component 1 OS=Homo sapiens GN=TEP1 PE=1 SV=2	2e-35	84
comp116248_c0_seq1	675	368	174	58	sp|Q6AI12|ANR40_HUMAN Ankyrin repeat domain-containing protein 40 OS=Homo sapiens GN=ANKRD40 PE=1 SV=2	7e-09	48
comp182574_c1_seq1	5147	544	1338	458	sp|Q794H2|NP1L3_MOUSE Nucleosome assembly protein 1-like 3 OS=Mus musculus GN=Nap1l3 PE=2 SV=1	3e-176	74
comp163254_c2_seq3	3493	391	1068	356	sp|P30872|SSR1_HUMAN Somatostatin receptor type 1 OS=Homo sapiens GN=SSTR1 PE=1 SV=1	0	100
comp171139_c0_seq1	2492	444	1332	444	sp|Q5XI46|CJ088_RAT Uncharacterized protein C10orf88 homolog OS=Rattus norvegicus PE=2 SV=1	0	77
comp182558_c0_seq9	1667	822	918	307	sp|Q8C3R1|BRAT1_MOUSE BRCA1-associated ATM activator 1 OS=Mus musculus GN=Brat1 PE=2 SV=1	2e-148	79
comp176186_c0_seq2	2997	1116	2805	1032	sp|Q9NZJ5|E2AK3_HUMAN Eukaryotic translation initiation factor 2-alpha kinase 3 OS=Homo sapiens GN=EIF2AK3 PE=1 SV=3	0	84
comp2441665_c0_seq1	370	1104	369	123	sp|Q8R455|TRPM8_RAT Transient receptor potential cation channel subfamily M member 8 OS=Rattus norvegicus GN=Trpm8 PE=1 SV=4	1e-79	98
comp170566_c0_seq1	1111	344	1038	344	sp|P01878|IGHA_MOUSE Ig alpha chain C region OS=Mus musculus PE=1 SV=1	1e-145	67
comp183759_c5_seq3	1967	923	765	200	sp|Q921U8|SMTN_MOUSE Smoothelin OS=Mus musculus GN=Smtn PE=2 SV=2	1e-114	73
comp171669_c0_seq10	3971	742	2373	738	sp|O08658|NUP88_RAT Nuclear pore complex protein Nup88 OS=Rattus norvegicus GN=Nup88 PE=1 SV=1	0	86
comp166413_c0_seq7	1331	218	654	218	sp|Q8WXB1|MT21A_HUMAN Protein-lysine methyltransferase METTL21A OS=Homo sapiens GN=METTL21A PE=1 SV=2	2e-144	92
comp81332_c0_seq1	350	93	147	49	sp|P63083|S10A5_RAT Protein S100-A5 OS=Rattus norvegicus GN=S100a5 PE=1 SV=1	6e-26	96
comp175223_c0_seq2	3260	1085	2010	684	sp|O00268|TAF4_HUMAN Transcription initiation factor TFIID subunit 4 OS=Homo sapiens GN=TAF4 PE=1 SV=2	0	94
comp1005242_c0_seq1	214	530	183	61	sp|Q9HAW9|UD18_HUMAN UDP-glucuronosyltransferase 1-8 OS=Homo sapiens GN=UGT1A8 PE=1 SV=1	5e-26	74
comp181286_c2_seq2	4455	629	1890	629	sp|Q8CHY6|P66A_MOUSE Transcriptional repressor p66 alpha OS=Mus musculus GN=Gatad2a PE=1 SV=2	0	89
comp182512_c8_seq1	491	799	321	107	sp|Q86WZ6|ZN227_HUMAN Zinc finger protein 227 OS=Homo sapiens GN=ZNF227 PE=2 SV=1	3e-48	78
comp178980_c1_seq2	325	1199	270	90	sp|P23385|GRM1_RAT Metabotropic glutamate receptor 1 OS=Rattus norvegicus GN=Grm1 PE=1 SV=1	7e-19	84
comp183803_c8_seq13	500	389	90	30	sp|Q9BS34|ZN670_HUMAN Zinc finger protein 670 OS=Homo sapiens GN=ZNF670 PE=1 SV=1	8e-09	83
comp183024_c5_seq11	882	471	372	124	sp|Q920M5|CORO6_MOUSE Coronin-6 OS=Mus musculus GN=Coro6 PE=2 SV=1	2e-81	99
comp1332108_c0_seq1	338	264	237	79	sp|P09017|HXC4_HUMAN Homeobox protein Hox-C4 OS=Homo sapiens GN=HOXC4 PE=2 SV=2	2e-29	99
comp179639_c0_seq15	3891	1040	1680	563	sp|Q9NTJ4|MA2C1_HUMAN Alpha-mannosidase 2C1 OS=Homo sapiens GN=MAN2C1 PE=1 SV=1	0	92
comp183413_c8_seq1	746	332	129	43	sp|Q8C0K5|GDC_MOUSE Graves disease carrier protein homolog OS=Mus musculus GN=Slc25a16 PE=2 SV=1	1e-17	93
comp183720_c2_seq2	3157	1439	2949	998	sp|Q9JL70|FANCA_MOUSE Fanconi anemia group A protein homolog OS=Mus musculus GN=Fanca PE=2 SV=2	0	74
comp176289_c0_seq5	4772	1355	3516	1228	sp|Q80TJ1|CAPS1_MOUSE Calcium-dependent secretion activator 1 OS=Mus musculus GN=Cadps PE=1 SV=3	0	95
comp183999_c8_seq3	2595	653	1548	521	sp|Q9BXF6|RFIP5_HUMAN Rab11 family-interacting protein 5 OS=Homo sapiens GN=RAB11FIP5 PE=1 SV=1	0	85
comp184145_c0_seq2	411	357	168	56	sp|P11260|TR22_MOUSE Putative transposase element L1Md-A101/L1Md-A102/L1Md-A2 OS=Mus musculus PE=1 SV=2	2e-10	45
comp137401_c1_seq1	1024	737	717	240	sp|Q5TJE1|DAXX_CANFA Death domain-associated protein 6 OS=Canis familiaris GN=DAXX PE=3 SV=1	1e-69	69
comp177512_c0_seq1	1951	359	1077	359	sp|Q9D051|ODPB_MOUSE Pyruvate dehydrogenase E1 component subunit beta, mitochondrial OS=Mus musculus GN=Pdhb PE=1 SV=1	0	97
comp182509_c3_seq1	1054	847	741	244	sp|P42226|STAT6_HUMAN Signal transducer and activator of transcription 6 OS=Homo sapiens GN=STAT6 PE=1 SV=1	4e-132	81
comp181022_c0_seq3	1187	557	645	215	sp|Q0VE82|CPNE7_MOUSE Copine-7 OS=Mus musculus GN=Cpne7 PE=2 SV=1	2e-140	95
comp171750_c0_seq1	1777	450	399	133	sp|P22909|ADA2A_RAT Alpha-2A adrenergic receptor OS=Rattus norvegicus GN=Adra2a PE=2 SV=2	5e-52	95
comp178013_c1_seq5	1265	735	1044	348	sp|Q498M5|SH3R2_RAT Putative E3 ubiquitin-protein ligase SH3RF2 OS=Rattus norvegicus GN=Sh3rf2 PE=2 SV=1	0	86
comp182217_c0_seq8	1052	1136	756	251	sp|Q3TVA9|CC136_MOUSE Coiled-coil domain-containing protein 136 OS=Mus musculus GN=Ccdc136 PE=2 SV=2	1e-55	63
comp174104_c4_seq1	3210	538	534	175	sp|P61561|ENW1_GORGO ERV-W1 provirus ancestral Env polyprotein OS=Gorilla gorilla gorilla GN=ERVW-1 PE=3 SV=1	6e-22	38
comp181491_c0_seq1	668	951	654	218	sp|Q0GA42|CNNM1_MOUSE Metal transporter CNNM1 OS=Mus musculus GN=Cnnm1 PE=1 SV=5	7e-127	97
comp178854_c0_seq1	3330	322	921	305	sp|Q8C3W1|CA198_MOUSE Uncharacterized protein C1orf198 homolog OS=Mus musculus PE=1 SV=1	2e-153	84
comp177986_c0_seq1	2000	221	657	221	sp|P17950|IER2_MOUSE Immediate early response gene 2 protein OS=Mus musculus GN=Ier2 PE=2 SV=3	1e-89	77
comp180915_c0_seq1	5420	1381	4143	1381	sp|P97846|CNTP1_RAT Contactin-associated protein 1 OS=Rattus norvegicus GN=Cntnap1 PE=1 SV=1	0	95
comp174762_c0_seq3	2462	409	1176	394	sp|Q91W92|BORG5_MOUSE Cdc42 effector protein 1 OS=Mus musculus GN=Cdc42ep1 PE=1 SV=1	6e-112	70
comp181093_c1_seq6	1925	291	570	190	sp|A6QPA3|BTBDJ_BOVIN BTB/POZ domain-containing protein 19 OS=Bos taurus GN=BTBD19 PE=2 SV=1	4e-92	89
comp178127_c2_seq5	936	228	435	145	sp|P97605|EFNA5_RAT Ephrin-A5 OS=Rattus norvegicus GN=Efna5 PE=1 SV=2	2e-105	100
comp182047_c1_seq7	843	313	513	171	sp|Q8CH40|NUDT6_MOUSE Nucleoside diphosphate-linked moiety X motif 6 OS=Mus musculus GN=Nudt6 PE=2 SV=1	9e-83	76
comp171901_c0_seq1	2282	502	846	282	sp|Q9JHP7|KDEL1_MOUSE KDEL motif-containing protein 1 OS=Mus musculus GN=Kdelc1 PE=1 SV=1	0	87
comp176904_c0_seq1	1246	795	1032	326	sp|Q3UIZ8|MYLK3_MOUSE Myosin light chain kinase 3 OS=Mus musculus GN=Mylk3 PE=1 SV=1	2e-100	61
comp181914_c10_seq29	6678	609	1482	494	sp|Q8VHE9|RETST_RAT All-trans-retinol 13,14-reductase OS=Rattus norvegicus GN=Retsat PE=2 SV=1	0	87
comp160929_c0_seq1	320	579	318	106	sp|Q3HNM7|INSC_MOUSE Protein inscuteable homolog OS=Mus musculus GN=Insc PE=1 SV=2	2e-46	92
comp182818_c2_seq3	6890	836	528	176	sp|Q62888|NLGN2_RAT Neuroligin-2 OS=Rattus norvegicus GN=Nlgn2 PE=1 SV=1	3e-35	100
comp175100_c1_seq1	223	820	222	73	sp|Q9D5S7|LRGUK_MOUSE Leucine-rich repeat and guanylate kinase domain-containing protein OS=Mus musculus GN=Lrguk PE=2 SV=1	4e-24	64
comp179479_c2_seq17	2766	365	1074	358	sp|Q5W0Z9|ZDH20_HUMAN Probable palmitoyltransferase ZDHHC20 OS=Homo sapiens GN=ZDHHC20 PE=1 SV=1	0	93
comp170585_c0_seq1	1268	1348	1098	366	sp|B7ZNG0|KIF7_MOUSE Kinesin-like protein KIF7 OS=Mus musculus GN=Kif7 PE=1 SV=1	0	96
comp184302_c0_seq20	954	791	273	94	sp|Q14DK5|HIPL1_MOUSE HHIP-like protein 1 OS=Mus musculus GN=Hhipl1 PE=2 SV=1	1e-38	81
comp183254_c2_seq10	1958	376	672	224	sp|P61646|SIA8E_PANTR Alpha-2,8-sialyltransferase 8E OS=Pan troglodytes GN=ST8SIA5 PE=2 SV=1	3e-148	92
comp118815_c0_seq1	233	143	222	86	sp|P62268|RS23_RAT 40S ribosomal protein S23 OS=Rattus norvegicus GN=Rps23 PE=1 SV=3	1e-18	56
comp184117_c11_seq1	1582	541	813	271	sp|Q09426|CGT_RAT 2-hydroxyacylsphingosine 1-beta-galactosyltransferase OS=Rattus norvegicus GN=Ugt8 PE=2 SV=1	2e-167	91
comp177616_c1_seq2	919	223	234	78	sp|P16410|CTLA4_HUMAN Cytotoxic T-lymphocyte protein 4 OS=Homo sapiens GN=CTLA4 PE=1 SV=3	1e-43	95
comp184154_c17_seq1	2948	763	2256	753	sp|P35711|SOX5_HUMAN Transcription factor SOX-5 OS=Homo sapiens GN=SOX5 PE=1 SV=3	0	97
comp184377_c0_seq11	5720	606	1221	407	sp|Q7L985|LIGO2_HUMAN Leucine-rich repeat and immunoglobulin-like domain-containing nogo receptor-interacting protein 2 OS=Homo sapiens GN=LINGO2 PE=1 SV=1	0	97
comp181653_c0_seq14	3367	813	2364	813	sp|Q8K387|UBP45_MOUSE Ubiquitin carboxyl-terminal hydrolase 45 OS=Mus musculus GN=Usp45 PE=2 SV=1	0	80
comp181692_c0_seq3	3093	910	2433	807	sp|Q9Y620|RA54B_HUMAN DNA repair and recombination protein RAD54B OS=Homo sapiens GN=RAD54B PE=1 SV=1	0	87
comp178735_c1_seq18	1302	336	495	172	sp|Q91XC9|PEX16_MOUSE Peroxisomal membrane protein PEX16 OS=Mus musculus GN=Pex16 PE=2 SV=2	9e-94	89
comp184189_c2_seq11	1465	643	762	251	sp|P17027|ZNF23_HUMAN Zinc finger protein 23 OS=Homo sapiens GN=ZNF23 PE=2 SV=3	2e-79	61
comp159899_c0_seq1	288	584	216	85	sp|P31789|ENV_IPMAE Envelope glycoprotein OS=Mouse intracisternal a-particle MIAE GN=env PE=2 SV=1	3e-06	33
comp95192_c0_seq1	1832	449	1011	337	sp|P18506|GBRD_RAT Gamma-aminobutyric acid receptor subunit delta OS=Rattus norvegicus GN=Gabrd PE=2 SV=2	0	98
comp174733_c0_seq13	1267	876	501	172	sp|Q8N9H8|MUT7_HUMAN Probable exonuclease mut-7 homolog OS=Homo sapiens GN=EXD3 PE=1 SV=3	4e-65	70
comp177732_c0_seq4	3875	419	1257	419	sp|Q86VZ5|SMS1_HUMAN Phosphatidylcholine:ceramide cholinephosphotransferase 1 OS=Homo sapiens GN=SGMS1 PE=1 SV=2	0	97
comp178071_c0_seq10	3203	97	102	34	sp|Q9P0B6|CC167_HUMAN Coiled-coil domain-containing protein 167 OS=Homo sapiens GN=CCDC167 PE=2 SV=2	5e-11	91
comp179806_c1_seq1	683	1835	225	75	sp|Q68CP9|ARID2_HUMAN AT-rich interactive domain-containing protein 2 OS=Homo sapiens GN=ARID2 PE=1 SV=2	1e-31	83
comp183546_c0_seq1	858	470	471	158	sp|Q5R5Y7|ZN436_PONAB Zinc finger protein 436 OS=Pongo abelii GN=ZNF436 PE=2 SV=1	3e-90	86
comp137198_c1_seq1	277	1281	231	77	sp|P11369|POL2_MOUSE Retrovirus-related Pol polyprotein LINE-1 OS=Mus musculus GN=Pol PE=1 SV=2	1e-10	45
comp183002_c10_seq1	1561	3034	1560	520	sp|O35161|CELR1_MOUSE Cadherin EGF LAG seven-pass G-type receptor 1 OS=Mus musculus GN=Celsr1 PE=2 SV=3	0	95
comp93897_c0_seq2	1669	389	999	333	sp|Q9NZJ7|MTCH1_HUMAN Mitochondrial carrier homolog 1 OS=Homo sapiens GN=MTCH1 PE=1 SV=1	0	99
comp172648_c0_seq1	1520	639	1125	375	sp|Q8IUR6|CRERF_HUMAN CREB3 regulatory factor OS=Homo sapiens GN=CREBRF PE=1 SV=2	0	93
comp182770_c0_seq47	3808	589	954	318	sp|Q5RAU9|ZN131_PONAB Zinc finger protein 131 OS=Pongo abelii GN=ZNF131 PE=2 SV=1	0	97
comp181558_c0_seq16	916	442	279	93	sp|Q5SUV1|RSAD1_MOUSE Radical S-adenosyl methionine domain-containing protein 1, mitochondrial OS=Mus musculus GN=Rsad1 PE=2 SV=1	5e-48	86
comp180830_c0_seq1	2748	1325	2523	838	sp|O95789|ZMYM6_HUMAN Zinc finger MYM-type protein 6 OS=Homo sapiens GN=ZMYM6 PE=1 SV=2	0	76
comp175993_c0_seq1	4258	1050	3147	1050	sp|Q5REW9|ANR27_PONAB Ankyrin repeat domain-containing protein 27 OS=Pongo abelii GN=ANKRD27 PE=2 SV=1	0	84
comp163097_c0_seq2	545	552	522	174	sp|Q9Z0E3|AIRE_MOUSE Autoimmune regulator OS=Mus musculus GN=Aire PE=1 SV=1	1e-87	84
comp182546_c0_seq2	691	1562	591	197	sp|O15069|NACAD_HUMAN NAC-alpha domain-containing protein 1 OS=Homo sapiens GN=NACAD PE=2 SV=3	9e-97	88
comp181675_c0_seq1	1174	392	678	226	sp|Q3U4G3|XXLT1_MOUSE Xyloside xylosyltransferase 1 OS=Mus musculus GN=Xxylt1 PE=2 SV=2	2e-158	95
comp178097_c3_seq8	1257	410	462	154	sp|Q91YI4|ARRB2_MOUSE Beta-arrestin-2 OS=Mus musculus GN=Arrb2 PE=1 SV=1	1e-92	97
comp183627_c2_seq22	6879	1249	3747	1249	sp|P29144|TPP2_HUMAN Tripeptidyl-peptidase 2 OS=Homo sapiens GN=TPP2 PE=1 SV=4	0	98
comp182924_c0_seq11	448	1138	444	114	sp|Q3UR85|MRF_MOUSE Myelin gene regulatory factor OS=Mus musculus GN=MRF PE=2 SV=2	2e-32	56
comp183946_c0_seq4	1427	427	849	278	sp|Q8BIQ3|ZNF2_MOUSE Zinc finger protein 2 OS=Mus musculus GN=Znf2 PE=2 SV=1	7e-141	78
comp164858_c0_seq1	595	490	321	109	sp|P33265|CP2CS_MESAU Cytochrome P450 2C28 OS=Mesocricetus auratus GN=CYP2C28 PE=2 SV=1	2e-41	86
comp182142_c0_seq6	3447	1231	2412	841	sp|Q8NDI1|EHBP1_HUMAN EH domain-binding protein 1 OS=Homo sapiens GN=EHBP1 PE=1 SV=3	0	85
comp181843_c0_seq2	2876	703	924	308	sp|Q8BMD6|CN101_MOUSE UPF0679 protein C14orf101 homolog OS=Mus musculus PE=2 SV=2	1e-141	85
comp181986_c0_seq1	635	1136	516	172	sp|Q5XKE0|MYPC2_MOUSE Myosin-binding protein C, fast-type OS=Mus musculus GN=Mybpc2 PE=1 SV=1	2e-89	94
comp158543_c0_seq1	1222	1349	588	197	sp|A4D1E1|Z804B_HUMAN Zinc finger protein 804B OS=Homo sapiens GN=ZNF804B PE=1 SV=2	2e-67	87
comp180030_c0_seq3	3263	365	1020	340	sp|Q9DCF1|TMM25_MOUSE Transmembrane protein 25 OS=Mus musculus GN=Tmem25 PE=2 SV=1	0	96
comp172859_c0_seq1	2013	663	1452	484	sp|O09112|DUS8_MOUSE Dual specificity protein phosphatase 8 OS=Mus musculus GN=Dusp8 PE=2 SV=1	0	95
comp183295_c1_seq5	1449	558	1212	396	sp|Q9DBS8|POC5_MOUSE Centrosomal protein POC5 OS=Mus musculus GN=Poc5 PE=1 SV=1	0	77
comp183071_c3_seq7	6279	879	2637	879	sp|Q9WTP0|E41L1_RAT Band 4.1-like protein 1 OS=Rattus norvegicus GN=Epb41l1 PE=1 SV=1	0	97
comp183867_c4_seq3	657	620	420	140	sp|O54972|MTG16_MOUSE Protein CBFA2T3 OS=Mus musculus GN=Cbfa2t3 PE=1 SV=2	5e-68	97
comp163646_c1_seq1	1354	170	519	170	sp|Q5I0P2|GCSH_RAT Glycine cleavage system H protein, mitochondrial OS=Rattus norvegicus GN=Gcsh PE=2 SV=1	8e-93	82
comp177380_c0_seq1	6559	1544	4542	1514	sp|Q9UGL1|KDM5B_HUMAN Lysine-specific demethylase 5B OS=Homo sapiens GN=KDM5B PE=1 SV=3	0	96
comp181947_c0_seq1	3410	1014	576	192	sp|Q8VHJ7|PRGC2_MOUSE Peroxisome proliferator-activated receptor gamma coactivator 1-beta OS=Mus musculus GN=Ppargc1b PE=1 SV=1	2e-87	89
comp163431_c0_seq1	1333	214	564	188	sp|Q6P686|OSTF1_RAT Osteoclast-stimulating factor 1 OS=Rattus norvegicus GN=Ostf1 PE=1 SV=1	1e-131	97
comp179864_c0_seq2	1884	415	1191	397	sp|P97953|VEGFC_MOUSE Vascular endothelial growth factor C OS=Mus musculus GN=Vegfc PE=1 SV=1	0	90
comp178976_c4_seq5	3037	231	693	231	sp|Q6PAQ9|TMG3_MOUSE Transmembrane gamma-carboxyglutamic acid protein 3 OS=Mus musculus GN=Prrg3 PE=2 SV=2	3e-127	97
comp173612_c0_seq1	757	193	270	90	sp|P62749|HPCL1_RAT Hippocalcin-like protein 1 OS=Rattus norvegicus GN=Hpcal1 PE=1 SV=2	8e-57	100
comp176223_c1_seq4	2712	546	1521	507	sp|Q5E9I8|DCA11_BOVIN DDB1- and CUL4-associated factor 11 OS=Bos taurus GN=DCAF11 PE=2 SV=1	0	94
comp176584_c1_seq2	1488	749	81	27	sp|Q8R1F1|NIBL1_MOUSE Niban-like protein 1 OS=Mus musculus GN=Fam129b PE=1 SV=2	1e-06	89
comp181026_c0_seq3	1527	751	741	309	sp|Q9R1N9|CODA1_MOUSE Collagen alpha-1(XIII) chain OS=Mus musculus GN=Col13a1 PE=2 SV=1	9e-34	73
comp176575_c2_seq1	1319	345	708	236	sp|P50616|TOB1_HUMAN Protein Tob1 OS=Homo sapiens GN=TOB1 PE=1 SV=1	2e-129	99
comp176129_c1_seq9	2337	488	1290	432	sp|Q9NV64|TM39A_HUMAN Transmembrane protein 39A OS=Homo sapiens GN=TMEM39A PE=2 SV=1	0	97
comp180911_c7_seq1	2558	185	552	184	sp|Q5RD73|DUS3_PONAB Dual specificity protein phosphatase 3 OS=Pongo abelii GN=DUSP3 PE=2 SV=1	4e-117	93
comp184642_c1_seq14	4543	310	423	141	sp|Q8JZZ6|AMERL_MOUSE AMMECR1-like protein OS=Mus musculus GN=Ammecr1l PE=2 SV=1	1e-93	97
comp174144_c3_seq1	1001	398	636	213	sp|Q8IWV1|LAX1_HUMAN Lymphocyte transmembrane adapter 1 OS=Homo sapiens GN=LAX1 PE=1 SV=1	9e-58	56
comp183426_c2_seq1	580	884	321	107	sp|Q99PV8|BC11B_MOUSE B-cell lymphoma/leukemia 11B OS=Mus musculus GN=Bcl11b PE=1 SV=1	5e-71	100
comp47912_c0_seq1	373	1319	183	61	sp|Q5DID3|UROL1_MOUSE Uromodulin-like 1 OS=Mus musculus GN=Umodl1 PE=1 SV=1	1e-09	61
comp147140_c0_seq3	2580	859	1683	567	sp|O88509|DNM3B_MOUSE DNA (cytosine-5)-methyltransferase 3B OS=Mus musculus GN=Dnmt3b PE=1 SV=2	0	88
comp183710_c12_seq5	1647	544	1359	453	sp|Q6NSZ9|ZN498_HUMAN Zinc finger protein 498 OS=Homo sapiens GN=ZNF498 PE=2 SV=3	0	78
comp182941_c5_seq1	334	1849	324	109	sp|Q6ZVL6|K154L_HUMAN UPF0606 protein KIAA1549L OS=Homo sapiens GN=KIAA1549L PE=2 SV=2	2e-23	50
comp184443_c2_seq1	2284	1894	618	206	sp|P70206|PLXA1_MOUSE Plexin-A1 OS=Mus musculus GN=Plxna1 PE=1 SV=1	2e-131	99
comp183328_c1_seq1	401	1723	300	100	sp|Q60767|LY75_MOUSE Lymphocyte antigen 75 OS=Mus musculus GN=Ly75 PE=1 SV=2	2e-52	86
comp120031_c0_seq1	1056	510	225	75	sp|Q923T7|TRIM7_MOUSE Tripartite motif-containing protein 7 OS=Mus musculus GN=Trim7 PE=2 SV=2	1e-21	85
comp175933_c0_seq1	5280	2946	3273	1091	sp|Q8NFP9|NBEA_HUMAN Neurobeachin OS=Homo sapiens GN=NBEA PE=1 SV=3	0	99
comp169334_c1_seq1	227	686	225	75	sp|P17097|ZNF7_HUMAN Zinc finger protein 7 OS=Homo sapiens GN=ZNF7 PE=1 SV=1	3e-39	88
comp183292_c9_seq7	3958	1117	3246	1100	sp|Q9P2H0|K1377_HUMAN Uncharacterized protein KIAA1377 OS=Homo sapiens GN=KIAA1377 PE=1 SV=3	0	65
comp181229_c1_seq1	4634	645	1902	634	sp|Q8C0I1|ADAS_MOUSE Alkyldihydroxyacetonephosphate synthase, peroxisomal OS=Mus musculus GN=Agps PE=1 SV=1	0	96
comp180619_c0_seq2	2289	612	1464	493	sp|Q7TPN9|PRR14_MOUSE Proline-rich protein 14 OS=Mus musculus GN=Prr14 PE=2 SV=1	5e-177	70
comp147224_c0_seq2	209	887	111	37	sp|P46935|NEDD4_MOUSE E3 ubiquitin-protein ligase NEDD4 OS=Mus musculus GN=Nedd4 PE=1 SV=3	3e-07	51
comp178097_c3_seq13	2075	410	1299	403	sp|Q91YI4|ARRB2_MOUSE Beta-arrestin-2 OS=Mus musculus GN=Arrb2 PE=1 SV=1	0	91
comp183642_c1_seq3	283	680	201	67	sp|Q9HCZ1|ZN334_HUMAN Zinc finger protein 334 OS=Homo sapiens GN=ZNF334 PE=2 SV=2	1e-18	57
comp177367_c0_seq2	837	219	375	125	sp|Q8VCR9|OCEL1_MOUSE Occludin/ELL domain-containing protein 1 OS=Mus musculus GN=Ocel1 PE=2 SV=1	1e-49	70
comp180557_c0_seq1	878	448	588	196	sp|Q9UNE0|EDAR_HUMAN Tumor necrosis factor receptor superfamily member EDAR OS=Homo sapiens GN=EDAR PE=1 SV=1	3e-129	90
comp351693_c0_seq1	428	694	354	118	sp|Q9H461|FZD8_HUMAN Frizzled-8 OS=Homo sapiens GN=FZD8 PE=1 SV=1	2e-77	100
comp144130_c0_seq1	270	1394	96	32	sp|Q6ZQ12|NINL_MOUSE Ninein-like protein OS=Mus musculus GN=Ninl PE=2 SV=3	1e-09	91
comp181958_c2_seq24	4992	1946	3012	1003	sp|A2AQ25|SKT_MOUSE Sickle tail protein OS=Mus musculus GN=Skt PE=1 SV=1	0	89
comp183474_c4_seq5	1755	1260	438	153	sp|P08548|LIN1_NYCCO LINE-1 reverse transcriptase homolog OS=Nycticebus coucang PE=1 SV=1	4e-28	36
comp182687_c2_seq10	2001	932	1695	562	sp|Q5DRB2|PCDG8_PANTR Protocadherin gamma-A8 OS=Pan troglodytes GN=PCDHGA8 PE=3 SV=1	0	81
comp171454_c1_seq1	421	498	420	134	sp|Q99MJ6|NHRF4_MOUSE Na(+)/H(+) exchange regulatory cofactor NHE-RF4 OS=Mus musculus GN=Pdzd3 PE=1 SV=1	3e-56	80
comp182329_c2_seq8	4879	1481	4425	1481	sp|Q4QRL3|CC88B_MOUSE Coiled-coil domain-containing protein 88B OS=Mus musculus GN=Ccdc88b PE=1 SV=2	0	79
comp172678_c1_seq2	769	531	768	257	sp|Q6ZQM8|UD17C_MOUSE UDP-glucuronosyltransferase 1-7C OS=Mus musculus GN=Ugt1a7c PE=2 SV=1	8e-134	74
comp173782_c0_seq3	571	508	372	124	sp|P24464|CP4AC_RAT Cytochrome P450 4A12 OS=Rattus norvegicus GN=Cyp4a12 PE=2 SV=2	2e-64	80
comp183766_c5_seq8	428	904	117	39	sp|Q9BY31|ZN717_HUMAN Zinc finger protein 717 OS=Homo sapiens GN=ZNF717 PE=1 SV=2	4e-12	69
comp179139_c0_seq3	1733	383	1137	383	sp|Q9NTX9|F217B_HUMAN Protein FAM217B OS=Homo sapiens GN=FAM217B PE=2 SV=1	4e-108	62
comp165255_c2_seq2	639	950	636	187	sp|Q9WVL5|MORC1_MOUSE MORC family CW-type zinc finger protein 1 OS=Mus musculus GN=Morc1 PE=2 SV=1	4e-28	42
comp183002_c3_seq1	553	3034	552	184	sp|O35161|CELR1_MOUSE Cadherin EGF LAG seven-pass G-type receptor 1 OS=Mus musculus GN=Celsr1 PE=2 SV=3	1e-114	97
comp181566_c0_seq2	3112	932	2211	746	sp|P54277|PMS1_HUMAN PMS1 protein homolog 1 OS=Homo sapiens GN=PMS1 PE=1 SV=1	0	77
comp93967_c0_seq2	1594	189	567	189	sp|Q5R4C5|STMN4_PONAB Stathmin-4 OS=Pongo abelii GN=STMN4 PE=2 SV=1	4e-127	98
comp179915_c0_seq10	866	1281	441	150	sp|P11369|POL2_MOUSE Retrovirus-related Pol polyprotein LINE-1 OS=Mus musculus GN=Pol PE=1 SV=2	6e-37	45
comp175303_c0_seq1	283	495	210	70	sp|Q5VZ18|SHE_HUMAN SH2 domain-containing adapter protein E OS=Homo sapiens GN=SHE PE=2 SV=1	3e-34	83
comp178932_c0_seq2	3188	458	1365	456	sp|Q96DT6|ATG4C_HUMAN Cysteine protease ATG4C OS=Homo sapiens GN=ATG4C PE=1 SV=1	0	93
comp180887_c2_seq3	4120	684	2043	684	sp|P12757|SKIL_HUMAN Ski-like protein OS=Homo sapiens GN=SKIL PE=1 SV=2	0	90
comp730900_c0_seq1	399	179	276	91	sp|O54707|KLRD1_MOUSE Natural killer cells antigen CD94 OS=Mus musculus GN=Klrd1 PE=2 SV=1	2e-21	55
comp181958_c2_seq18	4887	1946	2907	1003	sp|A2AQ25|SKT_MOUSE Sickle tail protein OS=Mus musculus GN=Skt PE=1 SV=1	0	85
comp183293_c1_seq1	421	352	168	48	sp|Q3UCV8|F105B_MOUSE Protein FAM105B OS=Mus musculus GN=Fam105b PE=2 SV=1	6e-16	68
comp178704_c0_seq4	1516	313	675	226	sp|Q2KI79|ANRA2_BOVIN Ankyrin repeat family A protein 2 OS=Bos taurus GN=ANKRA2 PE=2 SV=1	3e-154	96
comp184327_c4_seq2	3162	620	1230	410	sp|Q96NJ5|KLH32_HUMAN Kelch-like protein 32 OS=Homo sapiens GN=KLHL32 PE=2 SV=2	0	99
comp163535_c0_seq3	2702	504	1374	454	sp|P46937|YAP1_HUMAN Yorkie homolog OS=Homo sapiens GN=YAP1 PE=1 SV=2	0	95
comp182972_c0_seq4	1694	395	654	218	sp|Q9H6B1|Z385D_HUMAN Zinc finger protein 385D OS=Homo sapiens GN=ZNF385D PE=2 SV=1	1e-100	92
comp183838_c1_seq3	2498	253	753	251	sp|Q86TN4|TRPT1_HUMAN tRNA 2'-phosphotransferase 1 OS=Homo sapiens GN=TRPT1 PE=1 SV=2	4e-131	80
comp181661_c1_seq19	1210	300	480	153	sp|Q91W61|FXL15_MOUSE F-box/LRR-repeat protein 15 OS=Mus musculus GN=Fbxl15 PE=1 SV=2	5e-87	91
comp182753_c0_seq45	230	1684	75	25	sp|O88286|WIZ_MOUSE Protein Wiz OS=Mus musculus GN=Wiz PE=1 SV=2	1e-06	88
comp183076_c0_seq6	2121	492	831	273	sp|Q969Y2|GTPB3_HUMAN tRNA modification GTPase GTPBP3, mitochondrial OS=Homo sapiens GN=GTPBP3 PE=2 SV=2	2e-107	79
comp182470_c2_seq1	511	662	165	55	sp|P55249|LX12E_MOUSE Arachidonate 12-lipoxygenase, epidermal-type OS=Mus musculus GN=Alox12e PE=2 SV=1	1e-20	80
comp93636_c0_seq2	564	2368	111	37	sp|P97445|CAC1A_MOUSE Voltage-dependent P/Q-type calcium channel subunit alpha-1A OS=Mus musculus GN=Cacna1a PE=1 SV=2	1e-06	84
comp180733_c1_seq1	3657	736	2166	722	sp|Q61164|CTCF_MOUSE Transcriptional repressor CTCF OS=Mus musculus GN=Ctcf PE=1 SV=2	0	98
comp181772_c2_seq9	4112	494	1482	494	sp|Q5PQQ8|ITGBL_RAT Integrin beta-like protein 1 OS=Rattus norvegicus GN=Itgbl1 PE=2 SV=1	0	92
comp184612_c1_seq37	16509	6874	7725	2589	sp|Q6ZWQ0|SYNE2_MOUSE Nesprin-2 OS=Mus musculus GN=Syne2 PE=1 SV=2	0	72
comp173192_c0_seq6	3802	736	2298	736	sp|P48410|ABCD1_MOUSE ATP-binding cassette sub-family D member 1 OS=Mus musculus GN=Abcd1 PE=1 SV=1	0	90
comp183363_c1_seq3	447	299	444	146	sp|A6NI73|LIRA5_HUMAN Leukocyte immunoglobulin-like receptor subfamily A member 5 OS=Homo sapiens GN=LILRA5 PE=1 SV=1	3e-52	59
comp156963_c1_seq1	440	168	138	46	sp|Q8K4K1|CETN4_MOUSE Centrin-4 OS=Mus musculus GN=Cetn4 PE=1 SV=1	3e-19	67
comp142061_c0_seq1	693	624	240	83	sp|E1BPQ1|FOXO1_BOVIN Forkhead box protein O1 OS=Bos taurus GN=FOXO1 PE=3 SV=2	3e-17	71
comp177346_c0_seq17	7738	2647	5955	1974	sp|P21333|FLNA_HUMAN Filamin-A OS=Homo sapiens GN=FLNA PE=1 SV=4	0	97
comp183094_c3_seq5	2560	486	1440	479	sp|Q3U4H6|HEXDC_MOUSE Hexosaminidase D OS=Mus musculus GN=Hexdc PE=1 SV=1	0	86
comp112765_c0_seq1	463	1281	192	64	sp|P11369|POL2_MOUSE Retrovirus-related Pol polyprotein LINE-1 OS=Mus musculus GN=Pol PE=1 SV=2	3e-14	56
comp182534_c2_seq1	3066	512	1515	505	sp|Q07014|LYN_RAT Tyrosine-protein kinase Lyn OS=Rattus norvegicus GN=Lyn PE=1 SV=3	0	98
comp174497_c0_seq2	900	148	444	148	sp|Q9JJ74|RAMP1_RAT Receptor activity-modifying protein 1 OS=Rattus norvegicus GN=Ramp1 PE=2 SV=1	1e-90	87
comp183504_c2_seq30	4310	680	1290	429	sp|Q96BD5|PF21A_HUMAN PHD finger protein 21A OS=Homo sapiens GN=PHF21A PE=1 SV=1	0	96
comp163077_c0_seq1	302	499	300	100	sp|Q5U2T6|PLAG1_RAT Zinc finger protein PLAG1 OS=Rattus norvegicus GN=Plag1 PE=2 SV=1	1e-64	100
comp184408_c11_seq75	911	999	408	136	sp|Q921M4|GOGA2_MOUSE Golgin subfamily A member 2 OS=Mus musculus GN=Golga2 PE=1 SV=3	3e-62	92
comp183942_c0_seq4	5454	1186	3498	1186	sp|Q9ULU4|PKCB1_HUMAN Protein kinase C-binding protein 1 OS=Homo sapiens GN=ZMYND8 PE=1 SV=2	0	84
comp175080_c0_seq2	632	828	570	190	sp|Q9UJ99|CAD22_HUMAN Cadherin-22 OS=Homo sapiens GN=CDH22 PE=2 SV=2	7e-110	98
comp179988_c2_seq5	3048	217	648	216	sp|Q91ZY6|HOP2_RAT Homologous-pairing protein 2 homolog OS=Rattus norvegicus GN=Psmc3ip PE=1 SV=1	1e-134	91
comp93616_c0_seq1	3164	443	1293	432	sp|P36552|HEM6_MOUSE Coproporphyrinogen-III oxidase, mitochondrial OS=Mus musculus GN=Cpox PE=1 SV=2	0	86
comp183466_c2_seq1	2285	549	1647	549	sp|Q96QG7|MTMR9_HUMAN Myotubularin-related protein 9 OS=Homo sapiens GN=MTMR9 PE=1 SV=1	0	94
comp183795_c6_seq4	810	926	531	177	sp|Q9Z1C8|RPGF3_RAT Rap guanine nucleotide exchange factor 3 OS=Rattus norvegicus GN=Rapgef3 PE=2 SV=2	3e-115	97
comp181456_c1_seq6	2521	637	228	76	sp|A6H694|LRC63_MOUSE Leucine-rich repeat-containing protein 63 OS=Mus musculus GN=Lrrc63 PE=2 SV=1	4e-24	61
comp177155_c0_seq1	2310	322	945	322	sp|Q99NA2|ATOH8_MOUSE Protein atonal homolog 8 OS=Mus musculus GN=Atoh8 PE=2 SV=1	7e-135	87
comp178851_c1_seq5	1032	447	543	182	sp|Q80WQ4|K1456_MOUSE Putative methyltransferase KIAA1456 OS=Mus musculus GN=Kiaa1456 PE=2 SV=1	2e-121	76
comp179633_c3_seq10	5086	1452	3852	1282	sp|Q4LDD4|ARAP1_MOUSE Arf-GAP with Rho-GAP domain, ANK repeat and PH domain-containing protein 1 OS=Mus musculus GN=Arap1 PE=2 SV=2	0	92
comp178068_c2_seq5	1188	299	288	96	sp|A6NI73|LIRA5_HUMAN Leukocyte immunoglobulin-like receptor subfamily A member 5 OS=Homo sapiens GN=LILRA5 PE=1 SV=1	2e-32	61
comp184352_c6_seq2	984	239	291	97	sp|Q96JQ5|M4A4A_HUMAN Membrane-spanning 4-domains subfamily A member 4A OS=Homo sapiens GN=MS4A4A PE=2 SV=1	3e-19	54
comp175425_c1_seq4	795	172	384	128	sp|Q8C581|TMM91_MOUSE Transmembrane protein 91 OS=Mus musculus GN=Tmem91 PE=2 SV=1	4e-33	73
comp182947_c0_seq3	2873	420	645	215	sp|Q3UK37|CN080_MOUSE Uncharacterized protein C14orf80 homolog OS=Mus musculus PE=2 SV=2	3e-84	77
comp181434_c1_seq24	2348	383	177	84	sp|Q6AY06|IZUM1_RAT Izumo sperm-egg fusion protein 1 OS=Rattus norvegicus GN=Izumo1 PE=1 SV=1	9e-28	54
comp178709_c2_seq1	794	1544	792	268	sp|Q0VGT2|GLI2_MOUSE Zinc finger protein GLI2 OS=Mus musculus GN=Gli2 PE=1 SV=2	4e-113	74
comp183647_c4_seq6	4819	1185	3555	1185	sp|Q5DQR4|STB5L_MOUSE Syntaxin-binding protein 5-like OS=Mus musculus GN=Stxbp5l PE=1 SV=1	0	96
comp162344_c0_seq1	1266	528	555	188	sp|P79761|CP1A5_CHICK Cytochrome P450 1A5 OS=Gallus gallus GN=CYP1A5 PE=2 SV=1	9e-101	51
comp184653_c0_seq2	3787	867	1644	549	sp|P11368|POL_IPMA Putative Pol polyprotein OS=Mouse intracisternal a-particle MIA14 GN=pol PE=3 SV=1	0	66
comp183724_c1_seq1	3061	1401	2685	898	sp|O15550|KDM6A_HUMAN Lysine-specific demethylase 6A OS=Homo sapiens GN=KDM6A PE=1 SV=2	0	68
comp161829_c0_seq4	1996	342	939	327	sp|Q9GZY8|MFF_HUMAN Mitochondrial fission factor OS=Homo sapiens GN=MFF PE=1 SV=1	0	84
comp182726_c4_seq14	2618	2201	2475	836	sp|Q2EG98|PK1L3_MOUSE Polycystic kidney disease protein 1-like 3 OS=Mus musculus GN=Pkd1l3 PE=2 SV=2	0	70
comp135616_c0_seq1	1418	195	675	195	sp|Q9DAA6|EXOS1_MOUSE Exosome complex component CSL4 OS=Mus musculus GN=Exosc1 PE=2 SV=1	2e-131	85
comp175667_c0_seq9	4837	989	2970	988	sp|Q60560|SMBP2_MESAU DNA-binding protein SMUBP-2 OS=Mesocricetus auratus GN=IGHMBP2 PE=1 SV=1	0	77
comp180123_c5_seq1	2653	351	999	333	sp|Q5R9G0|RIR2B_PONAB Ribonucleoside-diphosphate reductase subunit M2 B OS=Pongo abelii GN=RRM2B PE=2 SV=1	0	97
comp174382_c0_seq1	439	415	291	97	sp|Q9EPW2|KLF15_MOUSE Krueppel-like factor 15 OS=Mus musculus GN=Klf15 PE=2 SV=1	2e-18	42
comp181579_c0_seq4	1376	824	1161	386	sp|Q5I1X5|IASPP_MOUSE RelA-associated inhibitor OS=Mus musculus GN=Ppp1r13l PE=1 SV=1	0	91
[truncated: 33,047 more rows]
