# Supplementary material for: Transcriptome sequencing and phylogenomic resolution within Spalacidae (Rodentia)
Source: BMC Genomics. 2014 Jan 17;15:32. doi: 10.1186/1471-2164-15-32 (PMC3898070; doi:10.1186/1471-2164-15-32)
Supplement: Additional file 4 — Phylogenomic data set of 5,116 nuclear genes with aligned length of 5,541,534 bp. [file 1471-2164-15-32-S4.xlsx]

## Sheet: Sheet1
ID	Mouse ID at Ensembl	Aligned length/bp
gene1	ENSMUST00000039900	495
gene2	ENSMUST00000067902	159
gene3	ENSMUST00000087200	1038
gene4	ENSMUST00000073787	780
gene5	ENSMUST00000109087	1179
gene6	ENSMUST00000005964	1122
gene7	ENSMUST00000046633	468
gene8	ENSMUST00000070070	1197
gene9	ENSMUST00000028848	933
gene10	ENSMUST00000105907	312
gene11	ENSMUST00000035058	867
gene12	ENSMUST00000043150	1737
gene13	ENSMUST00000046418	972
gene14	ENSMUST00000022751	786
gene15	ENSMUST00000002883	717
gene16	ENSMUST00000044382	630
gene17	ENSMUST00000073430	891
gene18	ENSMUST00000018821	1050
gene19	ENSMUST00000114410	870
gene20	ENSMUST00000032899	543
gene21	ENSMUST00000087563	936
gene22	ENSMUST00000151042	1170
gene23	ENSMUST00000126008	1167
gene24	ENSMUST00000049457	483
gene25	ENSMUST00000033583	954
gene26	ENSMUST00000164430	2067
gene27	ENSMUST00000037182	1368
gene28	ENSMUST00000159786	1713
gene29	ENSMUST00000112047	414
gene30	ENSMUST00000102594	993
gene31	ENSMUST00000001834	1515
gene32	ENSMUST00000072530	1638
gene33	ENSMUST00000066632	1251
gene34	ENSMUST00000032503	525
gene35	ENSMUST00000164655	693
gene36	ENSMUST00000100802	1356
gene37	ENSMUST00000162246	294
gene38	ENSMUST00000056512	1158
gene39	ENSMUST00000171300	564
gene40	ENSMUST00000105447	981
gene41	ENSMUST00000027401	915
gene42	ENSMUST00000075895	897
gene43	ENSMUST00000017408	2283
gene44	ENSMUST00000112096	2298
gene45	ENSMUST00000142407	600
gene46	ENSMUST00000169721	834
gene47	ENSMUST00000116584	996
gene48	ENSMUST00000023486	2256
gene50	ENSMUST00000072727	774
gene51	ENSMUST00000005817	924
gene52	ENSMUST00000089926	1317
gene53	ENSMUST00000086013	423
gene54	ENSMUST00000102944	1098
gene55	ENSMUST00000029666	1881
gene56	ENSMUST00000155309	789
gene58	ENSMUST00000028052	723
gene60	ENSMUST00000034808	432
gene61	ENSMUST00000055676	1113
gene62	ENSMUST00000021183	774
gene63	ENSMUST00000018905	639
gene64	ENSMUST00000151937	1182
gene66	ENSMUST00000033163	786
gene68	ENSMUST00000048898	1980
gene69	ENSMUST00000166603	669
gene70	ENSMUST00000121204	915
gene71	ENSMUST00000049257	1113
gene72	ENSMUST00000172237	648
gene73	ENSMUST00000014694	1587
gene74	ENSMUST00000028815	1914
gene75	ENSMUST00000045846	546
gene76	ENSMUST00000111298	942
gene77	ENSMUST00000109845	1257
gene78	ENSMUST00000026568	1374
gene79	ENSMUST00000022341	258
gene80	ENSMUST00000027131	2286
gene81	ENSMUST00000022063	777
gene82	ENSMUST00000037270	2265
gene83	ENSMUST00000040518	1692
gene84	ENSMUST00000164100	879
gene85	ENSMUST00000036720	690
gene86	ENSMUST00000033900	291
gene87	ENSMUST00000030432	975
gene88	ENSMUST00000110277	1344
gene89	ENSMUST00000091291	2439
gene90	ENSMUST00000026902	141
gene91	ENSMUST00000066652	3555
gene92	ENSMUST00000105397	201
gene93	ENSMUST00000085735	753
gene94	ENSMUST00000027693	117
gene95	ENSMUST00000016088	987
gene96	ENSMUST00000027249	777
gene97	ENSMUST00000061241	594
gene98	ENSMUST00000061755	1215
gene99	ENSMUST00000165519	963
gene100	ENSMUST00000023616	2187
gene101	ENSMUST00000036470	534
gene103	ENSMUST00000025444	1263
gene104	ENSMUST00000087614	480
gene105	ENSMUST00000011450	1038
gene106	ENSMUST00000005606	1050
gene107	ENSMUST00000089765	363
gene108	ENSMUST00000028817	651
gene109	ENSMUST00000004868	369
gene110	ENSMUST00000108229	921
gene111	ENSMUST00000026289	783
gene112	ENSMUST00000029740	666
gene113	ENSMUST00000040844	3003
gene114	ENSMUST00000074043	1434
gene115	ENSMUST00000111608	474
gene116	ENSMUST00000026016	465
gene117	ENSMUST00000162961	765
gene118	ENSMUST00000170788	711
gene119	ENSMUST00000155551	1023
gene120	ENSMUST00000021785	2652
gene121	ENSMUST00000163888	1395
gene123	ENSMUST00000026292	6411
gene124	ENSMUST00000099087	1143
gene125	ENSMUST00000012679	1329
gene126	ENSMUST00000112279	705
gene127	ENSMUST00000171172	822
gene128	ENSMUST00000019143	993
gene129	ENSMUST00000020856	1257
gene130	ENSMUST00000170055	2652
gene131	ENSMUST00000061514	1278
gene132	ENSMUST00000038382	1131
gene133	ENSMUST00000023510	1440
gene134	ENSMUST00000067124	2778
gene135	ENSMUST00000105998	1230
gene136	ENSMUST00000026576	1011
gene137	ENSMUST00000161204	513
gene138	ENSMUST00000076352	900
gene139	ENSMUST00000029303	2457
gene140	ENSMUST00000015680	567
gene141	ENSMUST00000044478	1155
gene142	ENSMUST00000064831	1773
gene143	ENSMUST00000075092	438
gene144	ENSMUST00000032172	657
gene145	ENSMUST00000116286	831
gene146	ENSMUST00000175881	1527
gene147	ENSMUST00000041059	2241
gene148	ENSMUST00000002048	720
gene149	ENSMUST00000171181	582
gene150	ENSMUST00000055262	696
gene151	ENSMUST00000055984	138
gene152	ENSMUST00000094467	1323
gene153	ENSMUST00000094012	2514
gene154	ENSMUST00000174510	372
gene155	ENSMUST00000084736	1164
gene156	ENSMUST00000001187	957
gene157	ENSMUST00000163717	912
gene158	ENSMUST00000100527	861
gene159	ENSMUST00000018568	1092
gene160	ENSMUST00000021332	672
gene161	ENSMUST00000027916	924
gene162	ENSMUST00000107661	717
gene164	ENSMUST00000024705	966
gene165	ENSMUST00000111113	1674
gene167	ENSMUST00000031411	1368
gene168	ENSMUST00000038475	639
gene169	ENSMUST00000095062	1608
gene170	ENSMUST00000138880	642
gene171	ENSMUST00000021362	1122
gene172	ENSMUST00000078214	1053
gene173	ENSMUST00000165028	921
gene174	ENSMUST00000116358	951
gene176	ENSMUST00000002891	345
gene177	ENSMUST00000022528	657
gene178	ENSMUST00000055241	5595
gene179	ENSMUST00000020204	897
gene180	ENSMUST00000024981	555
gene181	ENSMUST00000098181	744
gene182	ENSMUST00000021368	2517
gene183	ENSMUST00000109547	1638
gene184	ENSMUST00000075242	306
gene185	ENSMUST00000042661	807
gene186	ENSMUST00000018896	702
gene187	ENSMUST00000022787	1116
gene188	ENSMUST00000161915	627
gene189	ENSMUST00000001051	174
gene190	ENSMUST00000061280	1071
gene191	ENSMUST00000110708	165
gene192	ENSMUST00000001460	2613
gene193	ENSMUST00000126534	108
gene194	ENSMUST00000119527	1095
gene195	ENSMUST00000004381	1395
gene196	ENSMUST00000028499	2943
gene197	ENSMUST00000039286	600
gene198	ENSMUST00000047273	651
gene199	ENSMUST00000024766	468
gene200	ENSMUST00000063192	696
gene201	ENSMUST00000075637	2181
gene202	ENSMUST00000027961	1428
gene203	ENSMUST00000034030	963
gene204	ENSMUST00000027975	1011
gene205	ENSMUST00000100484	1629
gene206	ENSMUST00000033839	447
gene207	ENSMUST00000047226	2502
gene208	ENSMUST00000004774	807
gene209	ENSMUST00000046514	4398
gene210	ENSMUST00000067936	612
gene211	ENSMUST00000026425	1182
gene212	ENSMUST00000169061	3441
gene213	ENSMUST00000075641	873
gene214	ENSMUST00000049323	654
gene215	ENSMUST00000112352	1725
gene216	ENSMUST00000050646	858
gene217	ENSMUST00000052011	2133
gene218	ENSMUST00000022976	153
gene220	ENSMUST00000051955	429
gene221	ENSMUST00000044567	972
gene222	ENSMUST00000066386	675
gene223	ENSMUST00000145567	1107
gene224	ENSMUST00000086614	1944
gene225	ENSMUST00000023769	669
gene226	ENSMUST00000036111	840
gene227	ENSMUST00000029005	489
gene228	ENSMUST00000038719	867
gene229	ENSMUST00000038900	3915
gene230	ENSMUST00000025992	789
gene231	ENSMUST00000025547	720
gene232	ENSMUST00000021942	651
gene233	ENSMUST00000015645	7089
gene234	ENSMUST00000049388	546
gene235	ENSMUST00000028678	1548
gene236	ENSMUST00000110690	1533
gene237	ENSMUST00000005504	2547
gene238	ENSMUST00000056665	1461
gene239	ENSMUST00000070173	366
gene240	ENSMUST00000001079	1911
gene241	ENSMUST00000004497	1893
gene242	ENSMUST00000084526	528
gene243	ENSMUST00000151289	936
gene244	ENSMUST00000077340	891
gene246	ENSMUST00000029786	609
gene247	ENSMUST00000025215	1392
gene248	ENSMUST00000032462	444
gene249	ENSMUST00000020315	2934
gene250	ENSMUST00000003521	474
gene251	ENSMUST00000068992	3609
gene252	ENSMUST00000180621	249
gene253	ENSMUST00000003898	1563
gene254	ENSMUST00000062289	837
gene255	ENSMUST00000097281	4026
gene257	ENSMUST00000108950	1077
gene258	ENSMUST00000070210	1095
gene259	ENSMUST00000033621	780
gene260	ENSMUST00000034432	777
gene261	ENSMUST00000108348	1038
gene262	ENSMUST00000026827	441
gene263	ENSMUST00000001339	825
gene264	ENSMUST00000022728	450
gene266	ENSMUST00000081848	1059
gene267	ENSMUST00000105275	2541
gene268	ENSMUST00000053811	1359
gene269	ENSMUST00000113110	510
gene270	ENSMUST00000026937	498
gene271	ENSMUST00000037678	117
gene272	ENSMUST00000046114	402
gene273	ENSMUST00000026485	114
gene274	ENSMUST00000141235	501
gene275	ENSMUST00000142229	528
gene276	ENSMUST00000034429	378
gene277	ENSMUST00000025241	1272
gene278	ENSMUST00000026221	1074
gene279	ENSMUST00000026710	1914
gene281	ENSMUST00000081714	690
gene282	ENSMUST00000113759	2124
gene283	ENSMUST00000146605	366
gene284	ENSMUST00000100171	1944
gene285	ENSMUST00000023580	3114
gene286	ENSMUST00000025142	102
gene287	ENSMUST00000164904	351
gene288	ENSMUST00000046977	2061
gene289	ENSMUST00000047357	2007
gene290	ENSMUST00000018466	795
gene291	ENSMUST00000058615	723
gene292	ENSMUST00000034466	2028
gene293	ENSMUST00000063574	375
gene294	ENSMUST00000100387	912
gene295	ENSMUST00000047666	1497
gene296	ENSMUST00000169232	432
gene297	ENSMUST00000026318	513
gene298	ENSMUST00000025364	771
gene299	ENSMUST00000042167	975
gene300	ENSMUST00000023259	345
gene301	ENSMUST00000036615	1086
gene302	ENSMUST00000100219	900
gene303	ENSMUST00000098576	2034
gene304	ENSMUST00000017572	1266
gene305	ENSMUST00000114195	798
gene307	ENSMUST00000160784	1176
gene308	ENSMUST00000109430	843
gene309	ENSMUST00000034136	1563
gene310	ENSMUST00000026506	720
gene312	ENSMUST00000055485	1062
gene313	ENSMUST00000100844	432
gene314	ENSMUST00000113573	4635
gene315	ENSMUST00000044166	870
gene316	ENSMUST00000113884	1542
gene317	ENSMUST00000008131	555
gene318	ENSMUST00000106478	522
gene319	ENSMUST00000112155	1680
gene320	ENSMUST00000071921	2280
gene321	ENSMUST00000026818	537
gene322	ENSMUST00000047906	1095
gene323	ENSMUST00000108661	4560
gene324	ENSMUST00000050067	156
gene326	ENSMUST00000044825	669
gene327	ENSMUST00000013304	1053
gene328	ENSMUST00000172809	1428
gene329	ENSMUST00000114399	1932
gene330	ENSMUST00000041623	1767
gene331	ENSMUST00000086374	498
gene332	ENSMUST00000067664	762
gene333	ENSMUST00000034904	897
gene334	ENSMUST00000034426	1236
gene335	ENSMUST00000164099	1734
gene336	ENSMUST00000162528	588
gene337	ENSMUST00000027846	1005
gene338	ENSMUST00000069718	1503
gene339	ENSMUST00000004494	1965
gene340	ENSMUST00000022701	1911
gene341	ENSMUST00000081380	2007
gene342	ENSMUST00000080141	945
gene343	ENSMUST00000034249	516
gene344	ENSMUST00000103164	1023
gene345	ENSMUST00000043551	183
gene346	ENSMUST00000004051	471
gene347	ENSMUST00000163924	987
gene348	ENSMUST00000078332	873
gene349	ENSMUST00000060226	564
gene350	ENSMUST00000022499	843
gene352	ENSMUST00000079724	816
gene353	ENSMUST00000032419	1050
gene355	ENSMUST00000100024	543
gene356	ENSMUST00000110315	1350
gene357	ENSMUST00000037941	111
gene358	ENSMUST00000174817	1815
gene359	ENSMUST00000068214	1419
gene360	ENSMUST00000022038	756
gene361	ENSMUST00000098910	315
gene362	ENSMUST00000107285	2241
gene363	ENSMUST00000103217	999
gene364	ENSMUST00000020959	801
gene365	ENSMUST00000066496	1083
gene366	ENSMUST00000034803	1224
gene367	ENSMUST00000046709	1707
gene368	ENSMUST00000033938	543
gene369	ENSMUST00000067246	2052
gene370	ENSMUST00000160576	1341
gene371	ENSMUST00000018918	897
gene372	ENSMUST00000034879	1038
gene373	ENSMUST00000046835	2613
gene374	ENSMUST00000107409	1149
gene375	ENSMUST00000000594	375
gene377	ENSMUST00000069520	849
gene379	ENSMUST00000128302	714
gene380	ENSMUST00000028963	906
gene381	ENSMUST00000026495	1659
gene382	ENSMUST00000109553	855
gene383	ENSMUST00000113026	453
gene384	ENSMUST00000021416	1020
gene385	ENSMUST00000003621	837
gene386	ENSMUST00000032779	1164
gene387	ENSMUST00000023502	1278
gene388	ENSMUST00000081165	1635
gene389	ENSMUST00000025505	1110
gene390	ENSMUST00000051934	279
gene391	ENSMUST00000021959	579
gene392	ENSMUST00000053740	1482
gene393	ENSMUST00000108868	2202
gene394	ENSMUST00000041826	1140
gene395	ENSMUST00000043422	792
gene396	ENSMUST00000008350	1155
gene397	ENSMUST00000033012	1725
gene398	ENSMUST00000159879	1113
gene399	ENSMUST00000026985	402
gene400	ENSMUST00000076313	2757
gene401	ENSMUST00000102840	1236
gene403	ENSMUST00000073388	525
gene404	ENSMUST00000035797	399
gene405	ENSMUST00000070342	297
gene406	ENSMUST00000038039	825
gene407	ENSMUST00000060077	681
gene409	ENSMUST00000038287	729
gene410	ENSMUST00000046687	1284
gene411	ENSMUST00000030950	321
gene412	ENSMUST00000118607	630
gene413	ENSMUST00000097558	588
gene414	ENSMUST00000098534	1209
gene415	ENSMUST00000053558	459
gene416	ENSMUST00000149927	618
gene417	ENSMUST00000120592	330
gene418	ENSMUST00000064910	1008
gene419	ENSMUST00000106321	531
gene420	ENSMUST00000039694	705
gene421	ENSMUST00000130986	1155
gene422	ENSMUST00000166030	1227
gene423	ENSMUST00000103092	1215
gene424	ENSMUST00000169449	2169
gene425	ENSMUST00000143054	372
gene426	ENSMUST00000113560	1782
gene427	ENSMUST00000079681	555
gene428	ENSMUST00000113796	924
gene429	ENSMUST00000130447	1185
gene430	ENSMUST00000028807	1254
gene431	ENSMUST00000124973	363
gene432	ENSMUST00000022089	405
gene433	ENSMUST00000167780	1107
gene434	ENSMUST00000052529	999
gene435	ENSMUST00000070850	309
gene436	ENSMUST00000046955	990
gene437	ENSMUST00000034785	1851
gene438	ENSMUST00000031627	543
gene440	ENSMUST00000169695	1671
gene441	ENSMUST00000024954	2553
gene442	ENSMUST00000112519	1530
gene443	ENSMUST00000086471	780
gene445	ENSMUST00000036450	2709
gene446	ENSMUST00000115869	1233
gene447	ENSMUST00000170000	792
gene448	ENSMUST00000091299	1038
gene449	ENSMUST00000106391	1062
gene450	ENSMUST00000017365	1500
gene451	ENSMUST00000084125	1242
gene452	ENSMUST00000029017	1866
gene453	ENSMUST00000019323	1014
gene454	ENSMUST00000051589	186
gene455	ENSMUST00000030143	2091
gene456	ENSMUST00000127348	1653
gene457	ENSMUST00000120847	1908
gene458	ENSMUST00000069449	579
gene459	ENSMUST00000024984	348
gene460	ENSMUST00000022163	486
gene461	ENSMUST00000106516	366
gene462	ENSMUST00000023085	369
gene463	ENSMUST00000040560	753
gene464	ENSMUST00000025127	774
gene465	ENSMUST00000062804	1158
gene466	ENSMUST00000023774	1200
gene467	ENSMUST00000027494	1095
gene468	ENSMUST00000000153	915
gene469	ENSMUST00000071926	648
gene470	ENSMUST00000112439	786
gene471	ENSMUST00000019878	213
gene472	ENSMUST00000030556	1827
gene473	ENSMUST00000032635	774
gene474	ENSMUST00000041318	1176
gene475	ENSMUST00000114840	480
gene476	ENSMUST00000168445	420
gene477	ENSMUST00000094215	657
gene478	ENSMUST00000102722	1113
gene479	ENSMUST00000163739	1254
gene480	ENSMUST00000114548	900
gene481	ENSMUST00000049531	735
gene482	ENSMUST00000019229	804
gene484	ENSMUST00000102814	747
gene485	ENSMUST00000102724	1926
gene486	ENSMUST00000033915	834
gene488	ENSMUST00000075303	795
gene489	ENSMUST00000059680	708
gene490	ENSMUST00000061425	1059
gene491	ENSMUST00000050171	1461
gene492	ENSMUST00000021066	711
gene493	ENSMUST00000041550	906
gene494	ENSMUST00000126448	1266
gene495	ENSMUST00000005647	180
gene496	ENSMUST00000176030	3786
gene497	ENSMUST00000060798	507
gene498	ENSMUST00000053917	861
gene499	ENSMUST00000002733	1509
gene500	ENSMUST00000030164	2418
gene501	ENSMUST00000015877	858
gene502	ENSMUST00000097786	13191
gene503	ENSMUST00000034955	921
gene504	ENSMUST00000099673	693
gene505	ENSMUST00000033913	573
gene506	ENSMUST00000042717	894
gene507	ENSMUST00000021920	1419
gene508	ENSMUST00000006137	129
gene509	ENSMUST00000107366	1383
gene511	ENSMUST00000002926	1338
gene512	ENSMUST00000052566	489
gene513	ENSMUST00000135808	840
gene514	ENSMUST00000106488	1509
gene515	ENSMUST00000109738	711
gene516	ENSMUST00000040474	1011
gene517	ENSMUST00000000317	1251
gene518	ENSMUST00000088357	258
gene519	ENSMUST00000106054	126
gene520	ENSMUST00000023344	1308
gene521	ENSMUST00000025106	426
gene522	ENSMUST00000021479	1251
gene523	ENSMUST00000080336	585
gene524	ENSMUST00000101087	1992
gene525	ENSMUST00000110082	447
gene526	ENSMUST00000159292	882
gene527	ENSMUST00000022281	3120
gene528	ENSMUST00000035481	327
gene529	ENSMUST00000093955	351
gene530	ENSMUST00000016781	558
gene531	ENSMUST00000025243	1059
gene532	ENSMUST00000031766	1668
gene533	ENSMUST00000081455	114
gene534	ENSMUST00000030385	438
gene535	ENSMUST00000007814	1245
gene536	ENSMUST00000030787	342
gene537	ENSMUST00000118186	891
gene539	ENSMUST00000068700	258
gene540	ENSMUST00000085350	297
gene541	ENSMUST00000106063	681
gene542	ENSMUST00000042581	486
gene543	ENSMUST00000062883	1608
gene544	ENSMUST00000016400	912
gene545	ENSMUST00000161576	777
gene546	ENSMUST00000015858	690
gene547	ENSMUST00000078845	426
gene548	ENSMUST00000028752	2514
gene549	ENSMUST00000163058	4707
gene550	ENSMUST00000030296	510
gene551	ENSMUST00000079659	3081
gene552	ENSMUST00000023449	543
gene553	ENSMUST00000059390	2883
gene554	ENSMUST00000049246	705
gene555	ENSMUST00000102727	1398
gene556	ENSMUST00000093517	828
gene557	ENSMUST00000033008	789
gene558	ENSMUST00000151189	528
gene559	ENSMUST00000127929	1605
gene560	ENSMUST00000055931	564
gene561	ENSMUST00000019974	495
gene562	ENSMUST00000037906	534
gene563	ENSMUST00000033824	1164
gene564	ENSMUST00000038131	1068
gene565	ENSMUST00000105850	198
gene567	ENSMUST00000025279	1074
gene568	ENSMUST00000025385	2205
gene569	ENSMUST00000052740	777
gene570	ENSMUST00000015236	444
gene571	ENSMUST00000071065	1383
gene572	ENSMUST00000029414	555
gene573	ENSMUST00000062672	795
gene574	ENSMUST00000029868	513
gene575	ENSMUST00000118623	1182
gene576	ENSMUST00000169114	1497
gene577	ENSMUST00000097274	2067
gene579	ENSMUST00000027601	2382
gene580	ENSMUST00000029635	1512
gene581	ENSMUST00000014321	612
gene582	ENSMUST00000026823	903
gene583	ENSMUST00000072961	2559
gene584	ENSMUST00000106653	4065
gene585	ENSMUST00000030791	1167
gene586	ENSMUST00000043317	501
gene587	ENSMUST00000099945	1002
gene588	ENSMUST00000036977	162
gene589	ENSMUST00000044111	438
gene590	ENSMUST00000065887	1470
gene591	ENSMUST00000033198	102
gene592	ENSMUST00000181494	1128
gene593	ENSMUST00000102510	3096
gene594	ENSMUST00000106033	1368
gene595	ENSMUST00000041905	417
gene596	ENSMUST00000016125	1293
gene597	ENSMUST00000064759	1743
gene598	ENSMUST00000096164	1239
gene599	ENSMUST00000025490	1272
gene600	ENSMUST00000163448	1050
gene601	ENSMUST00000107180	609
gene602	ENSMUST00000028852	276
gene603	ENSMUST00000057256	474
gene604	ENSMUST00000023682	114
gene605	ENSMUST00000082158	828
gene606	ENSMUST00000099691	2772
gene607	ENSMUST00000075312	438
gene608	ENSMUST00000040561	1326
gene609	ENSMUST00000018521	1026
gene610	ENSMUST00000172132	675
gene612	ENSMUST00000030412	873
gene613	ENSMUST00000005051	996
gene614	ENSMUST00000020576	879
gene615	ENSMUST00000024078	882
gene616	ENSMUST00000111302	498
gene617	ENSMUST00000113732	1254
gene618	ENSMUST00000080065	1926
gene619	ENSMUST00000054107	504
gene620	ENSMUST00000005975	1056
gene621	ENSMUST00000022212	1932
gene622	ENSMUST00000080598	1149
gene623	ENSMUST00000115731	1026
gene624	ENSMUST00000107384	1329
gene625	ENSMUST00000108767	777
gene626	ENSMUST00000031840	1665
gene627	ENSMUST00000065286	699
gene628	ENSMUST00000026125	501
gene629	ENSMUST00000027726	915
gene631	ENSMUST00000096246	2841
gene632	ENSMUST00000002925	732
gene633	ENSMUST00000079703	159
gene634	ENSMUST00000030453	462
gene635	ENSMUST00000116363	717
gene636	ENSMUST00000046191	339
gene637	ENSMUST00000057669	1056
gene639	ENSMUST00000039761	621
gene640	ENSMUST00000039913	795
gene641	ENSMUST00000115812	1818
gene642	ENSMUST00000164016	765
gene643	ENSMUST00000075550	675
gene644	ENSMUST00000074606	666
gene645	ENSMUST00000041023	2406
gene646	ENSMUST00000035276	453
gene647	ENSMUST00000163623	1422
gene648	ENSMUST00000102769	888
gene649	ENSMUST00000021425	1014
gene650	ENSMUST00000000384	2073
gene652	ENSMUST00000106542	1356
gene653	ENSMUST00000150350	426
gene654	ENSMUST00000047247	1176
gene655	ENSMUST00000002837	156
gene656	ENSMUST00000102657	579
gene657	ENSMUST00000064444	861
gene658	ENSMUST00000044255	615
gene659	ENSMUST00000102503	717
gene660	ENSMUST00000043951	1128
gene661	ENSMUST00000049470	843
gene662	ENSMUST00000124566	1599
gene663	ENSMUST00000027446	792
gene664	ENSMUST00000028900	2517
gene665	ENSMUST00000110504	381
gene666	ENSMUST00000029907	885
gene667	ENSMUST00000061706	570
gene668	ENSMUST00000075693	915
gene669	ENSMUST00000113870	3093
gene670	ENSMUST00000166487	1074
gene671	ENSMUST00000103195	453
gene672	ENSMUST00000102599	1230
gene673	ENSMUST00000026703	1455
gene674	ENSMUST00000091064	936
gene675	ENSMUST00000018914	423
gene676	ENSMUST00000103033	4077
gene677	ENSMUST00000055226	6315
gene678	ENSMUST00000173065	600
gene679	ENSMUST00000176957	846
gene680	ENSMUST00000020653	594
gene681	ENSMUST00000003906	1254
gene682	ENSMUST00000022075	1323
gene683	ENSMUST00000051064	963
gene684	ENSMUST00000109091	1332
gene685	ENSMUST00000078090	999
gene686	ENSMUST00000046603	1119
gene687	ENSMUST00000026196	1011
gene688	ENSMUST00000102841	1494
gene689	ENSMUST00000027768	3738
gene690	ENSMUST00000017548	588
gene691	ENSMUST00000002923	900
gene692	ENSMUST00000114830	993
gene693	ENSMUST00000112676	1071
gene694	ENSMUST00000054867	1104
gene695	ENSMUST00000106722	177
gene696	ENSMUST00000107116	1164
gene697	ENSMUST00000093480	1302
gene698	ENSMUST00000026560	1128
gene699	ENSMUST00000073840	2388
gene700	ENSMUST00000026649	588
gene701	ENSMUST00000068792	1857
gene702	ENSMUST00000045791	939
gene703	ENSMUST00000032060	744
gene704	ENSMUST00000121048	648
gene705	ENSMUST00000085651	825
gene706	ENSMUST00000055688	297
gene707	ENSMUST00000030446	1101
gene708	ENSMUST00000032398	1452
gene709	ENSMUST00000036288	1899
gene710	ENSMUST00000019684	441
gene711	ENSMUST00000085109	1434
gene712	ENSMUST00000140438	507
gene713	ENSMUST00000102707	1479
gene714	ENSMUST00000031061	2385
gene716	ENSMUST00000028610	1578
gene717	ENSMUST00000047028	375
gene718	ENSMUST00000005493	1626
gene719	ENSMUST00000167773	2430
gene721	ENSMUST00000168522	750
gene722	ENSMUST00000038738	906
gene723	ENSMUST00000043881	2754
gene724	ENSMUST00000021523	924
gene725	ENSMUST00000100220	1086
gene726	ENSMUST00000016401	582
gene727	ENSMUST00000029331	522
gene728	ENSMUST00000070663	1656
gene729	ENSMUST00000050214	1056
gene730	ENSMUST00000043938	3033
gene731	ENSMUST00000017878	474
gene732	ENSMUST00000164233	1191
gene733	ENSMUST00000050000	1782
gene734	ENSMUST00000048678	1941
gene735	ENSMUST00000064139	873
gene736	ENSMUST00000027356	1203
gene737	ENSMUST00000102525	534
gene738	ENSMUST00000114179	2046
gene739	ENSMUST00000050010	423
gene740	ENSMUST00000054927	1104
gene741	ENSMUST00000101534	504
gene742	ENSMUST00000034163	1239
gene743	ENSMUST00000061156	609
gene744	ENSMUST00000029970	606
gene745	ENSMUST00000046485	459
gene746	ENSMUST00000058183	741
gene747	ENSMUST00000034697	1881
gene749	ENSMUST00000057979	1059
gene750	ENSMUST00000027444	450
gene752	ENSMUST00000024988	2442
gene753	ENSMUST00000025759	489
gene754	ENSMUST00000030417	573
gene755	ENSMUST00000117989	660
gene756	ENSMUST00000107863	984
gene757	ENSMUST00000015891	1710
gene758	ENSMUST00000022380	1176
gene759	ENSMUST00000046285	522
gene760	ENSMUST00000025101	651
gene761	ENSMUST00000020365	1317
gene762	ENSMUST00000045788	117
gene763	ENSMUST00000002418	327
gene764	ENSMUST00000167998	267
gene765	ENSMUST00000034524	711
gene766	ENSMUST00000070181	906
gene768	ENSMUST00000031697	2328
gene770	ENSMUST00000026243	2499
gene772	ENSMUST00000048967	1320
gene773	ENSMUST00000040261	783
gene774	ENSMUST00000051574	1341
gene775	ENSMUST00000128861	1161
gene776	ENSMUST00000139685	354
gene777	ENSMUST00000094657	759
gene778	ENSMUST00000115612	1578
gene779	ENSMUST00000167020	1938
gene780	ENSMUST00000028311	1119
gene781	ENSMUST00000033025	996
gene782	ENSMUST00000043680	1353
gene783	ENSMUST00000164458	1563
gene784	ENSMUST00000003313	1602
gene785	ENSMUST00000115052	258
gene786	ENSMUST00000021607	900
gene787	ENSMUST00000006912	831
gene788	ENSMUST00000073120	1053
gene789	ENSMUST00000112017	1509
gene790	ENSMUST00000040506	2124
gene791	ENSMUST00000095014	1257
gene792	ENSMUST00000089140	1074
gene794	ENSMUST00000062153	1137
gene795	ENSMUST00000102715	1206
gene796	ENSMUST00000025739	1071
gene797	ENSMUST00000172107	1098
gene798	ENSMUST00000068725	843
gene799	ENSMUST00000058030	840
gene800	ENSMUST00000096250	2634
gene801	ENSMUST00000064762	7227
gene802	ENSMUST00000034391	1521
gene803	ENSMUST00000057944	1623
gene804	ENSMUST00000020640	951
gene805	ENSMUST00000135680	339
gene806	ENSMUST00000062058	672
gene808	ENSMUST00000020643	1497
gene809	ENSMUST00000114739	459
gene810	ENSMUST00000106137	1014
gene811	ENSMUST00000039608	1719
gene812	ENSMUST00000031536	384
gene813	ENSMUST00000001611	1389
gene814	ENSMUST00000009220	510
gene816	ENSMUST00000081840	411
gene817	ENSMUST00000021806	717
gene818	ENSMUST00000151786	459
gene819	ENSMUST00000015667	984
gene820	ENSMUST00000064656	1221
gene821	ENSMUST00000031984	1263
gene822	ENSMUST00000102549	927
gene823	ENSMUST00000037391	699
gene824	ENSMUST00000048162	1278
gene825	ENSMUST00000050785	459
gene826	ENSMUST00000072847	321
gene827	ENSMUST00000118196	1344
gene828	ENSMUST00000091924	612
gene829	ENSMUST00000034699	948
gene830	ENSMUST00000003536	495
gene831	ENSMUST00000075896	870
gene832	ENSMUST00000022954	951
gene833	ENSMUST00000021514	1146
gene835	ENSMUST00000001950	615
gene836	ENSMUST00000049937	741
gene837	ENSMUST00000046558	261
gene838	ENSMUST00000088652	1815
gene839	ENSMUST00000030852	1182
gene840	ENSMUST00000033775	1398
gene841	ENSMUST00000041830	405
gene842	ENSMUST00000052867	399
gene843	ENSMUST00000155671	546
gene844	ENSMUST00000036153	501
gene847	ENSMUST00000000925	687
gene848	ENSMUST00000173286	1782
gene849	ENSMUST00000180095	741
gene850	ENSMUST00000101801	561
gene851	ENSMUST00000033513	831
gene852	ENSMUST00000036126	1374
gene853	ENSMUST00000028200	864
gene854	ENSMUST00000038863	2145
gene856	ENSMUST00000033009	1323
gene857	ENSMUST00000032143	1686
gene858	ENSMUST00000098817	921
gene859	ENSMUST00000033473	726
gene860	ENSMUST00000048653	1080
gene861	ENSMUST00000036872	1284
gene862	ENSMUST00000067947	2703
gene863	ENSMUST00000121661	297
gene864	ENSMUST00000022734	1137
gene866	ENSMUST00000163242	1422
gene867	ENSMUST00000058438	1026
gene868	ENSMUST00000170472	1626
gene869	ENSMUST00000028829	705
gene870	ENSMUST00000167023	1392
gene871	ENSMUST00000025515	171
gene872	ENSMUST00000021669	594
gene873	ENSMUST00000032898	2859
gene874	ENSMUST00000036497	111
gene875	ENSMUST00000080713	2082
gene876	ENSMUST00000002737	552
gene877	ENSMUST00000018522	1002
gene878	ENSMUST00000043923	1191
gene879	ENSMUST00000162372	1599
gene880	ENSMUST00000116615	384
gene881	ENSMUST00000081542	1776
gene882	ENSMUST00000021797	543
gene883	ENSMUST00000030734	1503
gene884	ENSMUST00000099384	1311
gene885	ENSMUST00000073339	336
gene886	ENSMUST00000030091	429
gene887	ENSMUST00000031977	1263
gene888	ENSMUST00000092382	1419
gene889	ENSMUST00000021297	588
gene890	ENSMUST00000053087	1083
gene891	ENSMUST00000028059	831
gene892	ENSMUST00000120009	672
gene893	ENSMUST00000027856	2550
gene894	ENSMUST00000107834	711
gene895	ENSMUST00000021963	537
gene896	ENSMUST00000032413	876
gene897	ENSMUST00000026013	1458
gene898	ENSMUST00000034915	942
gene899	ENSMUST00000045918	1203
gene900	ENSMUST00000005406	2016
gene901	ENSMUST00000022815	756
gene902	ENSMUST00000113641	1383
gene903	ENSMUST00000081103	876
gene904	ENSMUST00000022517	954
gene905	ENSMUST00000029336	2763
gene906	ENSMUST00000026987	534
gene907	ENSMUST00000076991	591
gene908	ENSMUST00000038434	303
gene909	ENSMUST00000069994	1113
gene910	ENSMUST00000038197	327
gene911	ENSMUST00000065364	393
gene912	ENSMUST00000117456	720
gene913	ENSMUST00000034856	1269
gene914	ENSMUST00000178997	1212
gene915	ENSMUST00000043342	840
gene916	ENSMUST00000120389	504
gene917	ENSMUST00000021158	369
gene918	ENSMUST00000088223	474
gene919	ENSMUST00000046863	1107
gene920	ENSMUST00000021390	1284
gene921	ENSMUST00000086535	378
gene922	ENSMUST00000020478	1629
gene923	ENSMUST00000113115	300
gene924	ENSMUST00000167662	909
gene925	ENSMUST00000045078	927
gene927	ENSMUST00000049411	948
gene928	ENSMUST00000003527	1890
gene929	ENSMUST00000151682	312
gene930	ENSMUST00000004055	2394
gene931	ENSMUST00000078803	663
gene932	ENSMUST00000163821	993
gene934	ENSMUST00000114956	645
gene935	ENSMUST00000022916	2529
gene936	ENSMUST00000028117	105
gene937	ENSMUST00000058437	744
gene938	ENSMUST00000053079	1773
gene939	ENSMUST00000041364	2550
gene940	ENSMUST00000059588	999
gene941	ENSMUST00000107818	1086
gene942	ENSMUST00000034171	1659
gene943	ENSMUST00000098937	1236
gene944	ENSMUST00000058470	198
gene945	ENSMUST00000030404	870
gene946	ENSMUST00000021413	915
gene947	ENSMUST00000057935	942
gene948	ENSMUST00000030134	1017
gene949	ENSMUST00000054908	570
gene950	ENSMUST00000160289	1020
gene952	ENSMUST00000028252	1305
gene953	ENSMUST00000160953	4443
gene954	ENSMUST00000112601	1197
gene955	ENSMUST00000048073	1635
gene956	ENSMUST00000030015	672
gene957	ENSMUST00000059954	147
gene958	ENSMUST00000050148	987
gene959	ENSMUST00000102774	1062
gene960	ENSMUST00000024816	2496
gene961	ENSMUST00000028004	1377
gene962	ENSMUST00000179748	624
gene963	ENSMUST00000112237	1125
gene964	ENSMUST00000034132	753
gene965	ENSMUST00000062904	1677
gene966	ENSMUST00000036541	531
gene967	ENSMUST00000179276	2349
gene968	ENSMUST00000115522	450
gene969	ENSMUST00000165430	102
gene970	ENSMUST00000048044	690
gene971	ENSMUST00000151120	1209
gene972	ENSMUST00000042942	1659
gene973	ENSMUST00000094398	1164
gene974	ENSMUST00000006435	1155
gene975	ENSMUST00000079085	366
gene976	ENSMUST00000018470	738
gene977	ENSMUST00000164083	630
gene978	ENSMUST00000004756	828
gene979	ENSMUST00000085679	804
gene980	ENSMUST00000176216	2022
gene981	ENSMUST00000025477	591
gene982	ENSMUST00000146919	1152
gene983	ENSMUST00000096261	513
gene984	ENSMUST00000029643	450
gene985	ENSMUST00000026390	1473
gene986	ENSMUST00000019950	1080
gene987	ENSMUST00000081551	903
gene989	ENSMUST00000064230	1554
gene991	ENSMUST00000033096	1170
gene993	ENSMUST00000117268	915
gene994	ENSMUST00000163119	135
gene995	ENSMUST00000093207	423
gene996	ENSMUST00000164745	1545
gene997	ENSMUST00000029034	375
gene998	ENSMUST00000023478	1230
gene999	ENSMUST00000108690	657
gene1000	ENSMUST00000040835	414
gene1001	ENSMUST00000046207	375
gene1003	ENSMUST00000117146	309
gene1004	ENSMUST00000113245	390
gene1005	ENSMUST00000151287	1668
gene1006	ENSMUST00000163889	1605
gene1007	ENSMUST00000024748	1674
gene1008	ENSMUST00000005067	939
gene1009	ENSMUST00000111738	111
gene1010	ENSMUST00000098402	720
gene1011	ENSMUST00000150042	633
gene1012	ENSMUST00000110890	1143
gene1013	ENSMUST00000070673	519
gene1014	ENSMUST00000027775	459
gene1015	ENSMUST00000031625	1110
gene1016	ENSMUST00000070748	1113
gene1017	ENSMUST00000022529	1464
gene1018	ENSMUST00000052135	3240
gene1019	ENSMUST00000058762	2892
gene1020	ENSMUST00000107423	519
gene1021	ENSMUST00000108841	342
gene1022	ENSMUST00000037879	1209
gene1023	ENSMUST00000114993	1386
gene1024	ENSMUST00000031131	669
gene1025	ENSMUST00000022189	1086
gene1026	ENSMUST00000066052	576
gene1027	ENSMUST00000109072	489
gene1028	ENSMUST00000170157	1296
gene1029	ENSMUST00000025932	1746
gene1030	ENSMUST00000084215	3372
gene1031	ENSMUST00000025257	441
gene1032	ENSMUST00000018577	1488
gene1033	ENSMUST00000034543	1110
gene1034	ENSMUST00000105887	996
gene1035	ENSMUST00000113536	1737
gene1036	ENSMUST00000111464	891
gene1037	ENSMUST00000025951	414
gene1038	ENSMUST00000028005	453
gene1039	ENSMUST00000043112	1041
gene1040	ENSMUST00000023088	1230
gene1041	ENSMUST00000027121	1464
gene1042	ENSMUST00000164209	414
gene1043	ENSMUST00000037210	675
gene1044	ENSMUST00000044081	420
gene1045	ENSMUST00000025830	1167
gene1047	ENSMUST00000021347	2313
gene1048	ENSMUST00000178092	855
gene1049	ENSMUST00000111867	696
gene1050	ENSMUST00000103193	582
gene1051	ENSMUST00000115124	120
gene1052	ENSMUST00000027503	636
gene1053	ENSMUST00000057725	990
gene1054	ENSMUST00000067530	729
gene1055	ENSMUST00000086580	1035
gene1056	ENSMUST00000108275	396
gene1057	ENSMUST00000013807	1209
gene1058	ENSMUST00000001989	3174
gene1059	ENSMUST00000102573	888
gene1060	ENSMUST00000114950	1449
gene1061	ENSMUST00000065587	1086
gene1062	ENSMUST00000035301	354
gene1063	ENSMUST00000055808	741
gene1064	ENSMUST00000108334	495
gene1065	ENSMUST00000024889	1902
gene1066	ENSMUST00000054697	693
gene1067	ENSMUST00000115243	951
gene1068	ENSMUST00000103101	1608
gene1069	ENSMUST00000039161	672
gene1070	ENSMUST00000031597	849
gene1071	ENSMUST00000168461	1488
gene1072	ENSMUST00000150404	735
gene1073	ENSMUST00000105868	447
gene1074	ENSMUST00000161701	126
gene1076	ENSMUST00000049168	1122
gene1077	ENSMUST00000029845	504
gene1078	ENSMUST00000023431	1512
gene1079	ENSMUST00000030434	1077
gene1082	ENSMUST00000109166	915
gene1083	ENSMUST00000103133	1233
gene1084	ENSMUST00000021049	1146
gene1085	ENSMUST00000117536	1275
gene1086	ENSMUST00000022078	1830
gene1087	ENSMUST00000029400	1869
gene1088	ENSMUST00000006254	732
gene1089	ENSMUST00000029459	1491
gene1090	ENSMUST00000180286	360
gene1091	ENSMUST00000109869	801
gene1092	ENSMUST00000086884	1137
gene1094	ENSMUST00000088935	1092
gene1095	ENSMUST00000029877	1005
gene1096	ENSMUST00000009411	456
gene1097	ENSMUST00000165607	1023
gene1099	ENSMUST00000104954	480
gene1100	ENSMUST00000050897	1143
gene1101	ENSMUST00000035371	2226
gene1102	ENSMUST00000001055	642
gene1105	ENSMUST00000038128	726
gene1106	ENSMUST00000040110	654
gene1108	ENSMUST00000169314	702
gene1109	ENSMUST00000114769	969
gene1110	ENSMUST00000120977	840
gene1111	ENSMUST00000021085	804
gene1113	ENSMUST00000055990	1389
gene1115	ENSMUST00000068567	2226
gene1116	ENSMUST00000056396	633
gene1117	ENSMUST00000023112	786
gene1118	ENSMUST00000017552	1290
gene1119	ENSMUST00000102696	624
gene1120	ENSMUST00000073724	441
gene1121	ENSMUST00000051504	1092
gene1122	ENSMUST00000028977	1749
gene1123	ENSMUST00000065865	582
gene1124	ENSMUST00000100528	747
gene1125	ENSMUST00000019076	1038
gene1126	ENSMUST00000171412	2679
gene1127	ENSMUST00000022803	786
gene1128	ENSMUST00000029780	1515
gene1129	ENSMUST00000044691	456
gene1130	ENSMUST00000176204	663
gene1131	ENSMUST00000146722	1176
gene1132	ENSMUST00000058137	1629
gene1133	ENSMUST00000037205	534
gene1134	ENSMUST00000115366	1728
gene1135	ENSMUST00000066379	681
gene1136	ENSMUST00000101670	936
gene1137	ENSMUST00000111105	1344
gene1138	ENSMUST00000056937	597
gene1139	ENSMUST00000027810	1170
gene1140	ENSMUST00000002710	708
gene1141	ENSMUST00000029912	894
gene1142	ENSMUST00000087557	735
gene1143	ENSMUST00000169681	1083
gene1144	ENSMUST00000003759	477
gene1145	ENSMUST00000099172	3081
gene1146	ENSMUST00000149992	855
gene1147	ENSMUST00000022057	654
gene1148	ENSMUST00000110634	1806
gene1150	ENSMUST00000019614	2049
gene1151	ENSMUST00000017610	507
gene1152	ENSMUST00000078124	492
gene1153	ENSMUST00000027623	681
gene1154	ENSMUST00000022082	234
gene1155	ENSMUST00000179365	399
gene1156	ENSMUST00000054665	123
gene1157	ENSMUST00000114355	462
gene1158	ENSMUST00000075181	1149
gene1160	ENSMUST00000027127	3912
gene1161	ENSMUST00000036951	543
gene1162	ENSMUST00000027839	573
gene1163	ENSMUST00000045286	726
gene1164	ENSMUST00000087540	255
gene1165	ENSMUST00000171120	516
gene1166	ENSMUST00000140239	393
gene1167	ENSMUST00000025278	438
gene1168	ENSMUST00000019118	2589
gene1169	ENSMUST00000106153	1536
gene1170	ENSMUST00000052138	636
gene1171	ENSMUST00000003152	102
gene1172	ENSMUST00000022228	861
gene1173	ENSMUST00000001975	810
gene1174	ENSMUST00000021933	996
gene1175	ENSMUST00000053969	3939
gene1176	ENSMUST00000114476	2172
gene1177	ENSMUST00000115777	435
gene1178	ENSMUST00000065793	1596
gene1179	ENSMUST00000172457	390
gene1181	ENSMUST00000120580	1170
gene1183	ENSMUST00000073792	2922
gene1184	ENSMUST00000126681	2265
gene1185	ENSMUST00000023283	1398
gene1186	ENSMUST00000054544	318
gene1187	ENSMUST00000022980	534
gene1188	ENSMUST00000029445	567
gene1189	ENSMUST00000169186	489
gene1190	ENSMUST00000020649	3789
gene1191	ENSMUST00000106343	267
gene1192	ENSMUST00000106945	624
gene1194	ENSMUST00000022345	417
gene1195	ENSMUST00000026891	873
gene1196	ENSMUST00000052332	1338
gene1197	ENSMUST00000034989	1470
gene1198	ENSMUST00000024897	747
gene1199	ENSMUST00000021773	1521
gene1200	ENSMUST00000125249	582
gene1201	ENSMUST00000021406	870
gene1202	ENSMUST00000168776	1083
gene1203	ENSMUST00000026446	546
gene1204	ENSMUST00000061587	627
gene1205	ENSMUST00000077083	1755
gene1206	ENSMUST00000047864	2574
gene1207	ENSMUST00000053271	453
gene1208	ENSMUST00000048112	2205
gene1209	ENSMUST00000029738	741
gene1210	ENSMUST00000022203	438
gene1211	ENSMUST00000040357	1194
gene1212	ENSMUST00000055935	2238
gene1213	ENSMUST00000029707	165
gene1214	ENSMUST00000069333	1137
gene1215	ENSMUST00000009425	474
gene1216	ENSMUST00000035871	486
gene1217	ENSMUST00000114268	411
gene1218	ENSMUST00000036181	609
gene1219	ENSMUST00000037001	204
gene1220	ENSMUST00000127206	633
gene1221	ENSMUST00000101055	537
gene1222	ENSMUST00000029629	477
gene1223	ENSMUST00000108576	405
gene1224	ENSMUST00000001179	3513
gene1225	ENSMUST00000076070	123
gene1226	ENSMUST00000035771	591
gene1227	ENSMUST00000029865	513
gene1228	ENSMUST00000165443	699
gene1229	ENSMUST00000171229	1074
gene1230	ENSMUST00000108830	1344
gene1231	ENSMUST00000023525	660
gene1232	ENSMUST00000043111	1410
gene1233	ENSMUST00000035142	1608
gene1234	ENSMUST00000090433	132
gene1235	ENSMUST00000024620	975
gene1236	ENSMUST00000045766	1431
gene1237	ENSMUST00000170356	126
gene1238	ENSMUST00000029968	1644
gene1239	ENSMUST00000015725	684
gene1240	ENSMUST00000122965	963
gene1241	ENSMUST00000079691	357
gene1242	ENSMUST00000049093	1170
gene1243	ENSMUST00000108195	348
gene1244	ENSMUST00000072735	594
gene1245	ENSMUST00000023924	303
gene1246	ENSMUST00000110894	114
gene1247	ENSMUST00000092143	198
gene1248	ENSMUST00000021807	1041
gene1249	ENSMUST00000112091	603
gene1250	ENSMUST00000044509	1653
gene1251	ENSMUST00000040689	2160
gene1252	ENSMUST00000119985	348
gene1253	ENSMUST00000027066	1236
gene1254	ENSMUST00000053737	1683
gene1256	ENSMUST00000036274	639
gene1257	ENSMUST00000111124	3429
gene1259	ENSMUST00000166171	993
gene1260	ENSMUST00000002518	336
gene1261	ENSMUST00000009039	345
gene1262	ENSMUST00000004576	915
gene1263	ENSMUST00000082428	984
gene1264	ENSMUST00000039769	1089
gene1265	ENSMUST00000025724	717
gene1266	ENSMUST00000030882	1380
gene1267	ENSMUST00000020851	510
gene1268	ENSMUST00000179418	381
gene1269	ENSMUST00000042517	1407
gene1270	ENSMUST00000085814	4203
gene1273	ENSMUST00000036049	198
gene1274	ENSMUST00000029047	1026
gene1275	ENSMUST00000045866	2319
gene1276	ENSMUST00000038896	1224
gene1277	ENSMUST00000037337	813
gene1278	ENSMUST00000059052	660
gene1279	ENSMUST00000025893	381
gene1280	ENSMUST00000102567	624
gene1281	ENSMUST00000021380	333
gene1282	ENSMUST00000168844	2160
gene1283	ENSMUST00000042766	1116
gene1284	ENSMUST00000025025	1068
gene1285	ENSMUST00000155003	423
gene1286	ENSMUST00000040820	1395
gene1287	ENSMUST00000030675	693
gene1288	ENSMUST00000028612	1248
gene1289	ENSMUST00000061331	1461
gene1290	ENSMUST00000054237	1281
gene1291	ENSMUST00000105715	1947
gene1292	ENSMUST00000035166	234
gene1293	ENSMUST00000022909	1311
gene1294	ENSMUST00000105584	123
gene1295	ENSMUST00000055559	345
gene1296	ENSMUST00000034920	1344
gene1297	ENSMUST00000049005	1050
gene1298	ENSMUST00000113430	684
gene1299	ENSMUST00000025649	3420
gene1300	ENSMUST00000073456	657
gene1301	ENSMUST00000177978	393
gene1302	ENSMUST00000115028	168
gene1303	ENSMUST00000051016	549
gene1304	ENSMUST00000046869	993
gene1305	ENSMUST00000056136	1197
gene1306	ENSMUST00000167316	1554
gene1307	ENSMUST00000033541	378
gene1308	ENSMUST00000159690	816
gene1309	ENSMUST00000040656	816
gene1310	ENSMUST00000038690	1257
gene1311	ENSMUST00000021595	1320
gene1312	ENSMUST00000057576	2175
gene1313	ENSMUST00000068532	990
gene1314	ENSMUST00000021329	609
gene1315	ENSMUST00000031099	594
gene1316	ENSMUST00000047242	1011
gene1317	ENSMUST00000103105	1512
gene1319	ENSMUST00000107107	2277
gene1320	ENSMUST00000030642	600
gene1321	ENSMUST00000043864	183
gene1322	ENSMUST00000004378	1302
gene1323	ENSMUST00000105617	1215
gene1324	ENSMUST00000045114	615
gene1325	ENSMUST00000071973	702
gene1326	ENSMUST00000068456	1389
gene1327	ENSMUST00000020493	1098
gene1328	ENSMUST00000031985	147
gene1329	ENSMUST00000002809	426
gene1330	ENSMUST00000033975	1995
gene1331	ENSMUST00000131656	594
gene1332	ENSMUST00000038696	156
gene1333	ENSMUST00000061446	1218
gene1334	ENSMUST00000025474	879
gene1335	ENSMUST00000007007	1005
gene1336	ENSMUST00000054145	2769
gene1337	ENSMUST00000156713	900
gene1338	ENSMUST00000169927	804
gene1339	ENSMUST00000130481	861
gene1340	ENSMUST00000047923	1362
gene1341	ENSMUST00000070112	516
gene1342	ENSMUST00000106215	195
gene1343	ENSMUST00000113235	693
gene1344	ENSMUST00000117654	750
gene1345	ENSMUST00000055389	738
gene1347	ENSMUST00000054708	1218
gene1348	ENSMUST00000033173	1542
gene1349	ENSMUST00000025774	2262
gene1350	ENSMUST00000028796	348
gene1351	ENSMUST00000020931	2922
gene1352	ENSMUST00000068581	1134
gene1353	ENSMUST00000041965	5025
gene1354	ENSMUST00000163392	378
gene1355	ENSMUST00000091852	1164
gene1356	ENSMUST00000020150	720
gene1357	ENSMUST00000077282	2106
gene1358	ENSMUST00000113309	1995
gene1359	ENSMUST00000172450	687
gene1360	ENSMUST00000049474	1401
gene1361	ENSMUST00000020308	648
gene1362	ENSMUST00000060991	630
gene1363	ENSMUST00000030140	2385
gene1364	ENSMUST00000057373	654
gene1365	ENSMUST00000002043	261
gene1366	ENSMUST00000124992	927
gene1367	ENSMUST00000039803	1032
gene1368	ENSMUST00000034131	2388
gene1369	ENSMUST00000018184	651
gene1370	ENSMUST00000081946	879
gene1371	ENSMUST00000033325	894
gene1372	ENSMUST00000020165	1326
gene1373	ENSMUST00000168566	693
gene1374	ENSMUST00000033001	1143
gene1375	ENSMUST00000035218	1149
gene1376	ENSMUST00000070395	1089
gene1377	ENSMUST00000163401	1137
gene1378	ENSMUST00000136983	1173
gene1379	ENSMUST00000039234	1125
gene1380	ENSMUST00000115456	441
gene1381	ENSMUST00000023132	216
gene1382	ENSMUST00000102844	468
gene1383	ENSMUST00000006181	885
gene1384	ENSMUST00000178314	486
gene1385	ENSMUST00000023133	489
gene1386	ENSMUST00000040008	597
gene1387	ENSMUST00000030051	138
gene1388	ENSMUST00000140770	699
gene1389	ENSMUST00000075280	585
gene1390	ENSMUST00000030491	597
gene1391	ENSMUST00000165023	1125
gene1392	ENSMUST00000026833	1176
gene1393	ENSMUST00000024595	744
gene1394	ENSMUST00000098842	954
gene1395	ENSMUST00000025979	2190
gene1396	ENSMUST00000040159	327
gene1397	ENSMUST00000028597	1335
gene1398	ENSMUST00000071739	1164
gene1399	ENSMUST00000046433	729
gene1400	ENSMUST00000020904	3732
gene1401	ENSMUST00000161046	3186
gene1402	ENSMUST00000072726	4419
gene1403	ENSMUST00000030894	924
gene1404	ENSMUST00000108593	732
gene1405	ENSMUST00000018691	1188
gene1406	ENSMUST00000173804	1803
gene1407	ENSMUST00000094154	828
gene1408	ENSMUST00000071664	1128
gene1409	ENSMUST00000110725	1017
gene1410	ENSMUST00000036418	1005
gene1411	ENSMUST00000099995	1476
gene1412	ENSMUST00000021611	3018
gene1413	ENSMUST00000027114	459
gene1414	ENSMUST00000030455	975
gene1415	ENSMUST00000060303	1752
gene1416	ENSMUST00000029815	402
gene1417	ENSMUST00000165164	675
gene1418	ENSMUST00000110909	1872
gene1419	ENSMUST00000021412	738
gene1420	ENSMUST00000020776	615
gene1421	ENSMUST00000045855	567
gene1422	ENSMUST00000005923	753
gene1423	ENSMUST00000090569	723
gene1424	ENSMUST00000031478	996
gene1425	ENSMUST00000020999	1833
gene1426	ENSMUST00000102649	621
gene1427	ENSMUST00000113584	156
gene1428	ENSMUST00000028350	642
gene1429	ENSMUST00000020285	594
gene1430	ENSMUST00000038163	1233
gene1432	ENSMUST00000114467	1644
gene1433	ENSMUST00000034303	426
gene1434	ENSMUST00000109207	441
gene1435	ENSMUST00000049262	1374
gene1436	ENSMUST00000028584	594
gene1437	ENSMUST00000056749	693
gene1438	ENSMUST00000049948	921
gene1439	ENSMUST00000092430	633
gene1440	ENSMUST00000023222	2415
gene1441	ENSMUST00000020705	1419
gene1442	ENSMUST00000089017	3306
gene1443	ENSMUST00000033176	1359
gene1444	ENSMUST00000019937	1683
gene1445	ENSMUST00000114371	729
gene1446	ENSMUST00000051484	228
gene1447	ENSMUST00000024727	2475
gene1448	ENSMUST00000034567	1752
gene1449	ENSMUST00000108641	498
gene1450	ENSMUST00000065778	2340
gene1451	ENSMUST00000020312	867
gene1452	ENSMUST00000004565	618
gene1453	ENSMUST00000026723	642
gene1454	ENSMUST00000116567	669
gene1455	ENSMUST00000022476	330
gene1456	ENSMUST00000042312	1725
gene1457	ENSMUST00000018992	1980
gene1458	ENSMUST00000102871	3777
gene1459	ENSMUST00000042251	900
gene1460	ENSMUST00000001027	3927
gene1461	ENSMUST00000090413	1380
gene1462	ENSMUST00000022135	513
gene1463	ENSMUST00000040218	903
gene1464	ENSMUST00000100497	1134
gene1466	ENSMUST00000057288	243
gene1467	ENSMUST00000031474	2385
gene1468	ENSMUST00000098519	2298
gene1469	ENSMUST00000022217	1722
gene1470	ENSMUST00000142704	1704
gene1471	ENSMUST00000020922	1029
gene1472	ENSMUST00000041769	1476
gene1473	ENSMUST00000105439	1743
gene1475	ENSMUST00000029770	1932
gene1476	ENSMUST00000029071	561
gene1477	ENSMUST00000167353	1371
gene1478	ENSMUST00000025305	714
gene1479	ENSMUST00000067542	2073
gene1480	ENSMUST00000030551	1572
gene1481	ENSMUST00000172278	507
gene1483	ENSMUST00000006838	2322
gene1484	ENSMUST00000003964	243
gene1486	ENSMUST00000062962	1035
gene1487	ENSMUST00000037827	1146
gene1488	ENSMUST00000025851	1716
gene1489	ENSMUST00000020581	1584
gene1490	ENSMUST00000123879	2292
gene1491	ENSMUST00000041138	777
gene1492	ENSMUST00000067663	1158
gene1493	ENSMUST00000174711	315
gene1494	ENSMUST00000125716	924
gene1495	ENSMUST00000034164	1071
gene1496	ENSMUST00000023561	1614
gene1497	ENSMUST00000041723	1860
gene1498	ENSMUST00000109366	1479
gene1499	ENSMUST00000020530	1662
gene1500	ENSMUST00000152080	738
gene1501	ENSMUST00000169330	702
gene1502	ENSMUST00000021381	2160
gene1503	ENSMUST00000084695	507
gene1504	ENSMUST00000029078	780
gene1505	ENSMUST00000053426	759
gene1506	ENSMUST00000076052	798
gene1507	ENSMUST00000087204	7668
gene1508	ENSMUST00000033418	651
gene1509	ENSMUST00000106502	987
gene1510	ENSMUST00000090848	1416
gene1511	ENSMUST00000103146	420
gene1512	ENSMUST00000003687	123
gene1513	ENSMUST00000003754	750
gene1514	ENSMUST00000107704	429
gene1515	ENSMUST00000078324	1413
gene1516	ENSMUST00000022230	279
gene1517	ENSMUST00000038644	555
gene1518	ENSMUST00000005705	1443
gene1519	ENSMUST00000063854	1233
gene1521	ENSMUST00000165125	546
gene1522	ENSMUST00000147272	648
gene1523	ENSMUST00000096447	462
gene1524	ENSMUST00000029649	660
gene1525	ENSMUST00000091288	585
gene1526	ENSMUST00000008878	678
gene1527	ENSMUST00000118139	111
gene1528	ENSMUST00000028972	345
gene1529	ENSMUST00000026387	750
gene1530	ENSMUST00000099278	1188
gene1532	ENSMUST00000099295	624
gene1533	ENSMUST00000020000	597
gene1534	ENSMUST00000075764	933
gene1535	ENSMUST00000028844	1038
gene1536	ENSMUST00000107800	771
gene1537	ENSMUST00000044369	1395
gene1538	ENSMUST00000003319	2127
gene1540	ENSMUST00000032402	990
gene1541	ENSMUST00000103220	6408
gene1542	ENSMUST00000033643	381
gene1543	ENSMUST00000103039	630
gene1544	ENSMUST00000093196	609
gene1545	ENSMUST00000114294	1635
gene1546	ENSMUST00000034883	975
gene1547	ENSMUST00000062389	411
gene1548	ENSMUST00000171975	1398
gene1549	ENSMUST00000112925	2175
gene1550	ENSMUST00000114497	876
gene1551	ENSMUST00000022282	354
gene1552	ENSMUST00000034905	1290
gene1553	ENSMUST00000003512	1017
gene1554	ENSMUST00000021173	1305
gene1555	ENSMUST00000110835	1008
gene1556	ENSMUST00000041555	735
gene1557	ENSMUST00000020908	726
gene1559	ENSMUST00000076891	1239
gene1560	ENSMUST00000113212	672
gene1561	ENSMUST00000043138	1446
gene1562	ENSMUST00000006367	1011
gene1563	ENSMUST00000003450	2457
gene1564	ENSMUST00000162183	108
gene1565	ENSMUST00000086444	2637
gene1566	ENSMUST00000048706	1986
gene1567	ENSMUST00000023150	588
gene1568	ENSMUST00000047057	609
gene1569	ENSMUST00000038539	420
gene1570	ENSMUST00000025997	711
gene1572	ENSMUST00000018430	714
gene1573	ENSMUST00000115331	915
gene1574	ENSMUST00000020886	1182
gene1575	ENSMUST00000051572	831
gene1576	ENSMUST00000094381	612
gene1577	ENSMUST00000055438	1791
gene1578	ENSMUST00000110320	3108
gene1579	ENSMUST00000008280	870
gene1580	ENSMUST00000019803	462
gene1581	ENSMUST00000107283	1341
gene1582	ENSMUST00000062370	570
gene1583	ENSMUST00000163230	834
gene1584	ENSMUST00000051053	558
gene1585	ENSMUST00000070658	330
gene1586	ENSMUST00000170388	609
gene1588	ENSMUST00000001583	552
gene1589	ENSMUST00000030117	915
gene1590	ENSMUST00000068726	1455
gene1591	ENSMUST00000028278	930
gene1592	ENSMUST00000007253	990
gene1594	ENSMUST00000025421	1071
gene1595	ENSMUST00000041213	1218
gene1597	ENSMUST00000048192	570
gene1598	ENSMUST00000102749	2262
gene1599	ENSMUST00000115734	372
gene1600	ENSMUST00000109480	1269
gene1601	ENSMUST00000019982	522
gene1604	ENSMUST00000004786	630
gene1605	ENSMUST00000114160	810
gene1606	ENSMUST00000057110	771
gene1607	ENSMUST00000059524	1005
gene1608	ENSMUST00000125172	816
gene1610	ENSMUST00000071087	2004
gene1611	ENSMUST00000067854	432
gene1612	ENSMUST00000049245	1164
gene1613	ENSMUST00000130643	1941
gene1614	ENSMUST00000028892	1080
gene1615	ENSMUST00000164884	486
gene1616	ENSMUST00000021631	1335
gene1617	ENSMUST00000021714	156
gene1618	ENSMUST00000026274	891
gene1619	ENSMUST00000061611	303
gene1621	ENSMUST00000032342	303
gene1622	ENSMUST00000023363	1701
gene1623	ENSMUST00000153183	606
gene1624	ENSMUST00000055104	495
gene1625	ENSMUST00000036113	1074
gene1626	ENSMUST00000163192	1017
gene1627	ENSMUST00000027499	423
gene1628	ENSMUST00000057692	1107
gene1629	ENSMUST00000018311	1308
gene1630	ENSMUST00000089287	1383
gene1631	ENSMUST00000027467	1191
gene1632	ENSMUST00000029639	1023
gene1633	ENSMUST00000172361	897
gene1634	ENSMUST00000034562	423
gene1635	ENSMUST00000034230	1077
gene1636	ENSMUST00000171937	4413
gene1637	ENSMUST00000036437	927
gene1638	ENSMUST00000049032	885
gene1639	ENSMUST00000034226	759
gene1640	ENSMUST00000163441	870
gene1641	ENSMUST00000101347	939
gene1642	ENSMUST00000112777	1473
gene1643	ENSMUST00000035043	2019
gene1645	ENSMUST00000097590	1890
gene1646	ENSMUST00000014698	474
gene1647	ENSMUST00000032585	648
gene1648	ENSMUST00000076110	735
gene1649	ENSMUST00000169860	969
gene1650	ENSMUST00000048807	129
gene1651	ENSMUST00000022286	537
gene1653	ENSMUST00000023598	615
gene1654	ENSMUST00000015049	663
gene1655	ENSMUST00000070191	450
gene1656	ENSMUST00000034097	1287
gene1657	ENSMUST00000168572	450
gene1658	ENSMUST00000048545	813
gene1659	ENSMUST00000164362	360
gene1660	ENSMUST00000172865	1743
gene1661	ENSMUST00000037534	1032
gene1662	ENSMUST00000122182	573
gene1663	ENSMUST00000171797	1173
gene1664	ENSMUST00000110731	564
gene1665	ENSMUST00000045633	249
gene1667	ENSMUST00000090746	1524
gene1668	ENSMUST00000022629	1716
gene1669	ENSMUST00000002839	1734
gene1671	ENSMUST00000002885	516
gene1672	ENSMUST00000038474	867
gene1673	ENSMUST00000113514	1221
gene1674	ENSMUST00000046303	369
gene1675	ENSMUST00000040455	996
gene1676	ENSMUST00000154169	573
gene1677	ENSMUST00000031531	366
gene1678	ENSMUST00000102499	717
gene1679	ENSMUST00000020223	1128
gene1680	ENSMUST00000058550	1131
gene1682	ENSMUST00000108510	1038
gene1683	ENSMUST00000081381	3135
gene1684	ENSMUST00000000896	327
gene1685	ENSMUST00000040865	414
gene1686	ENSMUST00000038075	447
gene1687	ENSMUST00000112682	762
gene1688	ENSMUST00000131300	981
gene1689	ENSMUST00000033383	1548
gene1691	ENSMUST00000071564	1734
gene1692	ENSMUST00000028911	135
gene1693	ENSMUST00000061875	780
gene1694	ENSMUST00000000724	1983
gene1695	ENSMUST00000018909	1998
gene1696	ENSMUST00000106796	1887
gene1697	ENSMUST00000102672	1707
gene1698	ENSMUST00000106941	2223
gene1699	ENSMUST00000120120	795
gene1700	ENSMUST00000178632	336
gene1701	ENSMUST00000027736	2181
gene1702	ENSMUST00000029128	321
gene1703	ENSMUST00000031377	1422
gene1704	ENSMUST00000099558	1815
gene1705	ENSMUST00000005954	438
gene1706	ENSMUST00000110934	660
gene1707	ENSMUST00000177808	540
gene1708	ENSMUST00000059642	885
gene1709	ENSMUST00000017604	321
gene1710	ENSMUST00000166554	3858
gene1711	ENSMUST00000107405	2310
gene1712	ENSMUST00000043765	1665
gene1713	ENSMUST00000118952	1494
gene1714	ENSMUST00000030765	1878
gene1715	ENSMUST00000036680	462
gene1717	ENSMUST00000034277	417
gene1718	ENSMUST00000027579	1227
gene1719	ENSMUST00000113865	1461
gene1720	ENSMUST00000053918	708
gene1721	ENSMUST00000015467	849
gene1722	ENSMUST00000041736	1038
gene1724	ENSMUST00000107537	2037
gene1725	ENSMUST00000001497	651
gene1726	ENSMUST00000070064	1623
gene1727	ENSMUST00000110463	1350
gene1728	ENSMUST00000109636	798
gene1729	ENSMUST00000140012	1206
gene1731	ENSMUST00000025472	1188
gene1732	ENSMUST00000025484	1230
gene1733	ENSMUST00000057257	933
gene1734	ENSMUST00000076921	507
gene1735	ENSMUST00000050970	396
gene1736	ENSMUST00000048685	726
gene1737	ENSMUST00000165307	768
gene1738	ENSMUST00000022369	2718
gene1739	ENSMUST00000080622	384
gene1740	ENSMUST00000085177	1446
gene1741	ENSMUST00000075275	2448
gene1742	ENSMUST00000051234	852
gene1743	ENSMUST00000107196	144
gene1744	ENSMUST00000138703	2331
gene1745	ENSMUST00000031355	1629
gene1746	ENSMUST00000160640	759
gene1747	ENSMUST00000000348	924
gene1748	ENSMUST00000029650	1071
gene1749	ENSMUST00000056518	303
gene1750	ENSMUST00000092569	525
gene1751	ENSMUST00000035776	1449
gene1752	ENSMUST00000040828	429
gene1753	ENSMUST00000100023	1269
gene1754	ENSMUST00000035804	462
gene1755	ENSMUST00000043200	1284
gene1756	ENSMUST00000170035	1710
gene1757	ENSMUST00000017783	1608
gene1758	ENSMUST00000112707	1401
gene1759	ENSMUST00000021802	1428
gene1760	ENSMUST00000076270	2568
gene1761	ENSMUST00000090938	1143
gene1762	ENSMUST00000018727	1314
gene1763	ENSMUST00000084743	909
gene1764	ENSMUST00000079223	1650
gene1765	ENSMUST00000042477	546
gene1766	ENSMUST00000088737	1869
gene1767	ENSMUST00000030903	117
gene1768	ENSMUST00000092937	1500
gene1769	ENSMUST00000042779	1368
gene1771	ENSMUST00000116546	189
gene1772	ENSMUST00000110382	576
gene1773	ENSMUST00000141755	918
gene1774	ENSMUST00000010211	738
gene1775	ENSMUST00000167211	951
gene1776	ENSMUST00000037044	1221
gene1777	ENSMUST00000049263	1482
gene1778	ENSMUST00000094578	2940
gene1779	ENSMUST00000103120	1200
gene1780	ENSMUST00000058163	600
gene1781	ENSMUST00000033923	1929
gene1782	ENSMUST00000027797	2205
gene1783	ENSMUST00000173033	1587
gene1784	ENSMUST00000008542	606
gene1785	ENSMUST00000166793	2538
gene1786	ENSMUST00000076916	999
gene1787	ENSMUST00000054436	1806
gene1788	ENSMUST00000042750	651
gene1789	ENSMUST00000136872	909
gene1790	ENSMUST00000072289	1284
gene1791	ENSMUST00000041190	1386
gene1792	ENSMUST00000048043	1359
gene1793	ENSMUST00000022793	2991
gene1794	ENSMUST00000116234	492
gene1795	ENSMUST00000026428	600
gene1797	ENSMUST00000113523	2520
gene1798	ENSMUST00000005719	2067
gene1799	ENSMUST00000044007	402
gene1800	ENSMUST00000098942	432
gene1801	ENSMUST00000112529	978
gene1803	ENSMUST00000061681	687
gene1804	ENSMUST00000015157	417
gene1805	ENSMUST00000025089	1365
gene1806	ENSMUST00000085077	2106
gene1807	ENSMUST00000027256	453
gene1808	ENSMUST00000071329	666
gene1809	ENSMUST00000028511	474
gene1810	ENSMUST00000060513	1188
gene1811	ENSMUST00000032748	2787
gene1812	ENSMUST00000103010	891
gene1813	ENSMUST00000006817	141
gene1814	ENSMUST00000020343	654
gene1816	ENSMUST00000047935	972
gene1817	ENSMUST00000060808	2940
gene1818	ENSMUST00000025204	366
gene1820	ENSMUST00000091848	903
gene1822	ENSMUST00000043814	2457
gene1823	ENSMUST00000001920	450
gene1824	ENSMUST00000114106	768
gene1825	ENSMUST00000102980	948
gene1826	ENSMUST00000029046	405
gene1827	ENSMUST00000007216	1305
gene1828	ENSMUST00000113102	864
gene1829	ENSMUST00000053664	885
gene1830	ENSMUST00000029142	735
gene1831	ENSMUST00000052761	1176
gene1832	ENSMUST00000032909	1587
gene1833	ENSMUST00000177939	1335
gene1834	ENSMUST00000002011	1179
gene1835	ENSMUST00000037739	1524
gene1836	ENSMUST00000034515	1689
gene1837	ENSMUST00000115527	774
gene1838	ENSMUST00000066439	2409
gene1839	ENSMUST00000040418	339
gene1840	ENSMUST00000103042	897
gene1841	ENSMUST00000109468	2301
gene1842	ENSMUST00000113852	753
gene1843	ENSMUST00000022040	936
gene1844	ENSMUST00000020397	357
gene1845	ENSMUST00000075410	1464
gene1846	ENSMUST00000023686	474
gene1847	ENSMUST00000020109	1188
gene1848	ENSMUST00000113277	582
gene1849	ENSMUST00000021083	462
gene1850	ENSMUST00000022310	954
gene1851	ENSMUST00000105817	1425
gene1852	ENSMUST00000109793	666
gene1853	ENSMUST00000060447	561
gene1854	ENSMUST00000112996	555
gene1855	ENSMUST00000021728	396
gene1856	ENSMUST00000037865	1452
gene1857	ENSMUST00000032491	684
gene1858	ENSMUST00000000287	1137
gene1859	ENSMUST00000026681	609
gene1860	ENSMUST00000093195	198
gene1861	ENSMUST00000143987	744
gene1862	ENSMUST00000113011	696
gene1863	ENSMUST00000059271	1518
gene1864	ENSMUST00000029694	2037
gene1865	ENSMUST00000037687	501
gene1866	ENSMUST00000021063	1368
gene1867	ENSMUST00000029358	1506
gene1869	ENSMUST00000096114	594
gene1870	ENSMUST00000117411	444
gene1871	ENSMUST00000110506	1329
gene1872	ENSMUST00000034848	783
gene1873	ENSMUST00000026559	771
gene1874	ENSMUST00000120269	1875
gene1875	ENSMUST00000025462	969
gene1876	ENSMUST00000030696	531
gene1877	ENSMUST00000106421	744
gene1878	ENSMUST00000034339	1611
gene1879	ENSMUST00000029116	792
gene1880	ENSMUST00000113973	1734
gene1881	ENSMUST00000117262	1560
gene1882	ENSMUST00000001452	1716
gene1883	ENSMUST00000006178	1089
gene1884	ENSMUST00000038228	825
gene1885	ENSMUST00000030841	1638
gene1886	ENSMUST00000171974	735
gene1887	ENSMUST00000004910	1044
gene1888	ENSMUST00000025930	1998
gene1889	ENSMUST00000035086	1881
gene1890	ENSMUST00000101070	228
gene1891	ENSMUST00000033236	882
gene1892	ENSMUST00000111285	171
gene1893	ENSMUST00000000759	588
gene1894	ENSMUST00000132374	576
gene1895	ENSMUST00000053764	1371
gene1896	ENSMUST00000118539	729
gene1897	ENSMUST00000038014	2292
gene1898	ENSMUST00000076219	1503
gene1899	ENSMUST00000021239	762
gene1900	ENSMUST00000079414	1182
gene1901	ENSMUST00000000304	594
gene1902	ENSMUST00000152796	1647
gene1903	ENSMUST00000102581	705
gene1904	ENSMUST00000020500	1932
gene1905	ENSMUST00000079716	552
gene1906	ENSMUST00000065103	549
gene1909	ENSMUST00000014750	669
gene1910	ENSMUST00000052249	876
gene1911	ENSMUST00000023151	1233
gene1912	ENSMUST00000078139	942
gene1913	ENSMUST00000007012	351
gene1914	ENSMUST00000105525	3030
gene1916	ENSMUST00000005810	843
gene1917	ENSMUST00000029727	1878
gene1918	ENSMUST00000123922	849
gene1919	ENSMUST00000013737	1389
gene1920	ENSMUST00000160180	393
gene1921	ENSMUST00000085709	360
gene1922	ENSMUST00000033313	645
gene1923	ENSMUST00000043867	363
gene1924	ENSMUST00000177904	417
gene1925	ENSMUST00000023231	960
gene1926	ENSMUST00000168507	1155
gene1927	ENSMUST00000159814	567
gene1928	ENSMUST00000110819	987
gene1929	ENSMUST00000021668	447
gene1930	ENSMUST00000085635	882
gene1932	ENSMUST00000109691	2103
gene1933	ENSMUST00000027379	1083
gene1934	ENSMUST00000025804	603
gene1935	ENSMUST00000172314	1572
gene1936	ENSMUST00000034051	996
gene1937	ENSMUST00000029696	1518
gene1938	ENSMUST00000057208	1158
gene1939	ENSMUST00000045295	3906
gene1940	ENSMUST00000033776	756
gene1941	ENSMUST00000112227	915
gene1942	ENSMUST00000025178	2073
gene1943	ENSMUST00000001884	1776
gene1944	ENSMUST00000091358	1443
gene1945	ENSMUST00000091246	1737
gene1946	ENSMUST00000090379	2427
gene1947	ENSMUST00000067744	501
gene1948	ENSMUST00000049244	1110
gene1949	ENSMUST00000077273	2238
gene1950	ENSMUST00000021497	660
gene1951	ENSMUST00000031399	675
gene1952	ENSMUST00000023343	939
gene1953	ENSMUST00000068415	3642
gene1954	ENSMUST00000104893	1098
gene1955	ENSMUST00000034361	711
gene1956	ENSMUST00000041391	1716
gene1957	ENSMUST00000103045	579
gene1958	ENSMUST00000025357	540
gene1959	ENSMUST00000037260	564
gene1960	ENSMUST00000023361	2241
gene1961	ENSMUST00000095794	105
gene1962	ENSMUST00000098300	324
gene1963	ENSMUST00000134965	522
gene1964	ENSMUST00000029722	792
gene1965	ENSMUST00000121127	1011
gene1966	ENSMUST00000021698	2199
gene1967	ENSMUST00000076587	519
gene1968	ENSMUST00000026595	768
gene1969	ENSMUST00000180322	1005
gene1970	ENSMUST00000168194	585
gene1971	ENSMUST00000034763	558
gene1973	ENSMUST00000011055	723
gene1974	ENSMUST00000030202	384
gene1975	ENSMUST00000032454	1788
gene1976	ENSMUST00000085661	315
gene1977	ENSMUST00000023867	909
gene1978	ENSMUST00000059295	696
gene1979	ENSMUST00000028062	1215
gene1980	ENSMUST00000025403	555
gene1981	ENSMUST00000166592	2652
gene1982	ENSMUST00000087401	2040
gene1983	ENSMUST00000006828	999
gene1984	ENSMUST00000004050	696
gene1985	ENSMUST00000084497	807
gene1986	ENSMUST00000012152	1308
gene1987	ENSMUST00000002289	588
gene1988	ENSMUST00000045110	2136
gene1989	ENSMUST00000035560	846
gene1990	ENSMUST00000070481	849
gene1991	ENSMUST00000143082	891
gene1992	ENSMUST00000034547	1269
gene1993	ENSMUST00000089049	156
gene1994	ENSMUST00000016672	1038
gene1996	ENSMUST00000027769	864
gene1997	ENSMUST00000102540	1041
gene1998	ENSMUST00000059595	1863
gene1999	ENSMUST00000065625	1179
gene2000	ENSMUST00000037968	1470
gene2001	ENSMUST00000038446	516
gene2002	ENSMUST00000127638	2307
gene2003	ENSMUST00000034564	381
gene2004	ENSMUST00000058866	510
gene2005	ENSMUST00000040213	1620
gene2006	ENSMUST00000111562	435
gene2007	ENSMUST00000164891	594
gene2008	ENSMUST00000171010	870
gene2009	ENSMUST00000132734	2331
gene2011	ENSMUST00000117958	111
gene2012	ENSMUST00000054764	1623
gene2013	ENSMUST00000002502	1578
gene2014	ENSMUST00000033934	1134
gene2015	ENSMUST00000017567	1389
gene2016	ENSMUST00000023460	390
gene2017	ENSMUST00000021506	1233
gene2018	ENSMUST00000049242	468
gene2019	ENSMUST00000006027	564
gene2020	ENSMUST00000056601	2445
gene2021	ENSMUST00000046122	1530
gene2022	ENSMUST00000088717	1806
gene2023	ENSMUST00000068439	981
gene2024	ENSMUST00000018851	7086
gene2025	ENSMUST00000068952	1020
gene2026	ENSMUST00000091851	1011
gene2027	ENSMUST00000066650	744
gene2028	ENSMUST00000109470	807
gene2029	ENSMUST00000169611	2244
gene2030	ENSMUST00000106116	1821
gene2031	ENSMUST00000023104	1608
gene2032	ENSMUST00000168266	2106
gene2033	ENSMUST00000067996	831
gene2034	ENSMUST00000049527	1143
gene2035	ENSMUST00000112844	1278
gene2036	ENSMUST00000058393	627
gene2037	ENSMUST00000067215	1539
gene2038	ENSMUST00000032749	1467
gene2039	ENSMUST00000084124	1449
gene2040	ENSMUST00000050813	687
gene2041	ENSMUST00000061856	2481
gene2043	ENSMUST00000023128	1833
gene2044	ENSMUST00000118885	945
gene2045	ENSMUST00000005826	1392
gene2046	ENSMUST00000165555	2733
gene2047	ENSMUST00000034629	531
gene2048	ENSMUST00000021670	1758
gene2049	ENSMUST00000021471	834
gene2050	ENSMUST00000117167	312
gene2051	ENSMUST00000102617	810
gene2052	ENSMUST00000034041	1047
gene2053	ENSMUST00000045562	1230
gene2054	ENSMUST00000002403	597
gene2055	ENSMUST00000022856	315
gene2056	ENSMUST00000073878	1011
gene2057	ENSMUST00000027492	1008
gene2058	ENSMUST00000160959	567
gene2059	ENSMUST00000046963	978
gene2060	ENSMUST00000144177	1389
gene2061	ENSMUST00000015486	1071
gene2062	ENSMUST00000025083	2886
gene2063	ENSMUST00000047510	2571
gene2064	ENSMUST00000057793	3294
gene2065	ENSMUST00000044634	111
gene2066	ENSMUST00000042055	969
gene2067	ENSMUST00000179323	366
gene2068	ENSMUST00000001620	1821
gene2069	ENSMUST00000031420	801
gene2070	ENSMUST00000090300	4491
gene2071	ENSMUST00000031788	1002
gene2072	ENSMUST00000102677	1002
gene2073	ENSMUST00000110155	423
gene2074	ENSMUST00000093798	1917
gene2075	ENSMUST00000106470	594
gene2076	ENSMUST00000064285	1182
gene2078	ENSMUST00000177005	1173
gene2079	ENSMUST00000022197	1014
gene2080	ENSMUST00000026050	690
gene2081	ENSMUST00000025570	450
gene2082	ENSMUST00000052174	936
gene2083	ENSMUST00000180025	597
gene2085	ENSMUST00000033939	2271
gene2086	ENSMUST00000022696	3261
gene2087	ENSMUST00000080536	1797
gene2088	ENSMUST00000102962	975
gene2089	ENSMUST00000045931	1332
gene2090	ENSMUST00000033276	660
gene2091	ENSMUST00000025827	906
gene2092	ENSMUST00000108127	1374
gene2093	ENSMUST00000027036	690
gene2094	ENSMUST00000030018	1077
gene2095	ENSMUST00000022060	537
gene2096	ENSMUST00000089497	615
gene2097	ENSMUST00000042163	2913
gene2098	ENSMUST00000051118	576
gene2099	ENSMUST00000043151	1665
gene2100	ENSMUST00000019470	762
gene2101	ENSMUST00000140652	183
gene2102	ENSMUST00000002172	1287
gene2103	ENSMUST00000067563	534
gene2104	ENSMUST00000067976	1347
gene2105	ENSMUST00000138502	357
gene2106	ENSMUST00000030518	813
gene2107	ENSMUST00000030501	870
gene2108	ENSMUST00000131992	936
gene2110	ENSMUST00000010278	843
gene2112	ENSMUST00000102754	3552
gene2113	ENSMUST00000033999	585
gene2114	ENSMUST00000075117	1518
gene2115	ENSMUST00000063492	576
gene2117	ENSMUST00000025293	603
gene2118	ENSMUST00000002625	714
gene2119	ENSMUST00000164866	1395
gene2120	ENSMUST00000098363	780
gene2121	ENSMUST00000025503	567
gene2122	ENSMUST00000051431	927
gene2123	ENSMUST00000105473	1029
gene2124	ENSMUST00000097043	1158
gene2125	ENSMUST00000027252	2040
[truncated: 3,117 more rows]
