# Supplementary material for: Transcriptome sequencing and phylogenomic resolution within Spalacidae (Rodentia)
Source: BMC Genomics. 2014 Jan 17;15:32. doi: 10.1186/1471-2164-15-32 (PMC3898070; doi:10.1186/1471-2164-15-32)
Supplement: Additional file 5 — Phylogenetic results of each of the 5,116 nuclear genes and 13 mitochondrial genes, including selected best models, consensus trees and bootstrap values. [file 1471-2164-15-32-S5.xlsx]

## Sheet: Nuclear genes
ID	Mouse ID at Ensembl	ML best model	ML consensus tree	ML bootstrap value	BI best model	BI consensus tree	MI bootstrap value
gene1	ENSMUST00000039900	TIM3+G	((zokor,(spalax,rhizomys)),mouse)	64	GTR+G	(mouse,zokor,(spalax,rhizomys))	87.5725
gene2	ENSMUST00000067902	TPM3	((spalax,(zokor,rhizomys)),mouse)	79	HKY	(mouse,spalax,(zokor,rhizomys))	68.6563
gene3	ENSMUST00000087200	TPM2uf+G	((zokor,(spalax,rhizomys)),mouse)	58	HKY+G	(mouse,zokor,(spalax,rhizomys))	62.8674
gene4	ENSMUST00000073787	HKY+I	((zokor,(spalax,rhizomys)),mouse)	59	HKY+I	(mouse,zokor,(spalax,rhizomys))	68.7662
gene5	ENSMUST00000109087	TrN+I	((rhizomys,(zokor,spalax)),mouse)	85	GTR+I	(mouse,rhizomys,(zokor,spalax))	94.0912
gene6	ENSMUST00000005964	TIM3+G	((rhizomys,(zokor,spalax)),mouse)	57	GTR+G	(mouse,rhizomys,(zokor,spalax))	43.8212
gene7	ENSMUST00000046633	GTR	((rhizomys,(zokor,spalax)),mouse)	82	GTR	(mouse,rhizomys,(zokor,spalax))	99.91
gene8	ENSMUST00000070070	TrN+I	((rhizomys,(zokor,spalax)),mouse)	97	GTR+I	(mouse,rhizomys,(zokor,spalax))	99.6401
gene9	ENSMUST00000028848	TVM+G	((spalax,(zokor,rhizomys)),mouse)	55	GTR+G	(mouse,rhizomys,(zokor,spalax))	44.961
gene10	ENSMUST00000105907	TIM3+I	((zokor,(spalax,rhizomys)),mouse)	83	HKY+I	(mouse,zokor,(spalax,rhizomys))	88.7622
gene11	ENSMUST00000035058	TrN+G	((rhizomys,(zokor,spalax)),mouse)	82	HKY+G	(mouse,rhizomys,(zokor,spalax))	73.3253
gene12	ENSMUST00000043150	HKY+G	((zokor,(spalax,rhizomys)),mouse)	70	HKY+G	(mouse,zokor,(spalax,rhizomys))	71.0658
gene13	ENSMUST00000046418	HKY+I	((zokor,(spalax,rhizomys)),mouse)	64	HKY+I	(mouse,zokor,(spalax,rhizomys))	60.5779
gene14	ENSMUST00000022751	TIM1+I	((zokor,(spalax,rhizomys)),mouse)	85	HKY+I	(mouse,zokor,(spalax,rhizomys))	90.162
gene15	ENSMUST00000002883	TIM1+G	((rhizomys,(zokor,spalax)),mouse)	35	GTR+G	(mouse,zokor,(spalax,rhizomys))	33.8132
gene16	ENSMUST00000044382	TrN+I	((spalax,(zokor,rhizomys)),mouse)	78	HKY+I	(mouse,spalax,(zokor,rhizomys))	88.8322
gene17	ENSMUST00000073430	TrNef+I	((spalax,(zokor,rhizomys)),mouse)	83	HKY+I	(mouse,spalax,(zokor,rhizomys))	87.7724
gene18	ENSMUST00000018821	TPM2uf+I	((rhizomys,(zokor,spalax)),mouse)	97	HKY+I	(mouse,rhizomys,(zokor,spalax))	99.82
gene19	ENSMUST00000114410	TrNef+G	((spalax,(zokor,rhizomys)),mouse)	87	HKY+I	(mouse,spalax,(zokor,rhizomys))	97.2905
gene20	ENSMUST00000032899	TIM1+I	((rhizomys,(zokor,spalax)),mouse)	34	GTR+I	(mouse,rhizomys,(zokor,spalax))	49.6301
gene21	ENSMUST00000087563	TIM2+G	((rhizomys,(spalax,zokor)),mouse)	73	GTR+G	(mouse,rhizomys,(zokor,spalax))	68.7263
gene22	ENSMUST00000151042	K80+G	((rhizomys,(zokor,spalax)),mouse)	61	HKY+G	(mouse,rhizomys,(zokor,spalax))	58.4983
gene23	ENSMUST00000126008	TIM2+I	((spalax,(zokor,rhizomys)),mouse)	44	GTR+I	(mouse,spalax,(zokor,rhizomys))	40.8618
gene24	ENSMUST00000049457	TPM3+G	((zokor,(rhizomys,spalax)),mouse)	73	HKY+G	(mouse,zokor,(spalax,rhizomys))	81.0838
gene25	ENSMUST00000033583	TrN+G	((rhizomys,(zokor,spalax)),mouse)	52	GTR+G	(mouse,rhizomys,(zokor,spalax))	64.4271
gene26	ENSMUST00000164430	TIM1+I	((zokor,(spalax,rhizomys)),mouse)	82	GTR+I	(mouse,zokor,(spalax,rhizomys))	92.0816
gene27	ENSMUST00000037182	TIM1+I	((zokor,(rhizomys,spalax)),mouse)	53	GTR+I	(mouse,zokor,(spalax,rhizomys))	53.2094
gene28	ENSMUST00000159786	TrN+G	((rhizomys,(zokor,spalax)),mouse)	45	HKY+I	(mouse,rhizomys,(zokor,spalax))	53.5693
gene29	ENSMUST00000112047	TPM2+I	((zokor,(spalax,rhizomys)),mouse)	63	HKY+G	(mouse,zokor,(spalax,rhizomys))	66.9466
gene30	ENSMUST00000102594	HKY+I	((spalax,(zokor,rhizomys)),mouse)	59	HKY+I	(mouse,spalax,(zokor,rhizomys))	83.3833
gene31	ENSMUST00000001834	GTR+G	((rhizomys,(zokor,spalax)),mouse)	68	GTR+G	(mouse,rhizomys,(zokor,spalax))	80.2939
gene32	ENSMUST00000072530	TrN+G	((zokor,(spalax,rhizomys)),mouse)	46	GTR+I	(mouse,spalax,(zokor,rhizomys))	43.2314
gene33	ENSMUST00000066632	TVM+I	((zokor,(spalax,rhizomys)),mouse)	54	GTR+I	(mouse,zokor,(spalax,rhizomys))	66.3567
gene34	ENSMUST00000032503	TIM3ef+G	((rhizomys,(zokor,spalax)),mouse)	92	GTR+G	(mouse,rhizomys,(zokor,spalax))	96.9106
gene35	ENSMUST00000164655	TIM3+G	((spalax,(rhizomys,zokor)),mouse)	47	GTR+G	(mouse,spalax,(zokor,rhizomys))	63.4473
gene36	ENSMUST00000100802	TVM+G	((rhizomys,(zokor,spalax)),mouse)	70	GTR+G	(mouse,rhizomys,(zokor,spalax))	99.3201
gene37	ENSMUST00000162246	TrN	((spalax,(zokor,rhizomys)),mouse)	47	HKY	(mouse,spalax,(zokor,rhizomys))	43.2513
gene38	ENSMUST00000056512	HKY+I	((rhizomys,(spalax,zokor)),mouse)	81	HKY+I	(mouse,rhizomys,(zokor,spalax))	88.1324
gene39	ENSMUST00000171300	TrN+G	((spalax,(zokor,rhizomys)),mouse)	47	HKY+G	(mouse,spalax,(zokor,rhizomys))	42.2316
gene40	ENSMUST00000105447	TrN+G	((spalax,(zokor,rhizomys)),mouse)	83	HKY+G	(mouse,spalax,(zokor,rhizomys))	78.5043
gene41	ENSMUST00000027401	TIM2ef+I	((rhizomys,(zokor,spalax)),mouse)	36	HKY+G	(mouse,rhizomys,(zokor,spalax))	44.791
gene42	ENSMUST00000075895	TrN+G	((zokor,(spalax,rhizomys)),mouse)	88	HKY+G	(mouse,zokor,(spalax,rhizomys))	98.0404
gene43	ENSMUST00000017408	TPM1uf+G	((rhizomys,(zokor,spalax)),mouse)	28	HKY+G	(mouse,rhizomys,(zokor,spalax))	48.2004
gene44	ENSMUST00000112096	TPM1uf+I	((rhizomys,(zokor,spalax)),mouse)	35	HKY+I	(mouse,rhizomys,(zokor,spalax))	43.6213
gene45	ENSMUST00000142407	TPM2uf	((spalax,(zokor,rhizomys)),mouse)	79	HKY	(mouse,spalax,(zokor,rhizomys))	89.5321
gene46	ENSMUST00000169721	TIM3+I	((rhizomys,(zokor,spalax)),mouse)	65	GTR+I	(mouse,rhizomys,(zokor,spalax))	69.4461
gene47	ENSMUST00000116584	TPM3uf+I	((spalax,(zokor,rhizomys)),mouse)	74	GTR+I	(mouse,spalax,(zokor,rhizomys))	79.6141
gene48	ENSMUST00000023486	TIM3+G	((spalax,(rhizomys,zokor)),mouse)	50	GTR+G	(mouse,rhizomys,(zokor,spalax))	50.2899
gene50	ENSMUST00000072727	TIM1+G	((spalax,(zokor,rhizomys)),mouse)	98	HKY+G	(mouse,spalax,(zokor,rhizomys))	99.2102
gene51	ENSMUST00000005817	TPM2uf+G	((spalax,(zokor,rhizomys)),mouse)	83	GTR+G	(mouse,spalax,(zokor,rhizomys))	83.7233
gene52	ENSMUST00000089926	TIM2+I	((spalax,(zokor,rhizomys)),mouse)	60	GTR+I	(mouse,spalax,(zokor,rhizomys))	65.7968
gene53	ENSMUST00000086013	TIM2	((rhizomys,(zokor,spalax)),mouse)	59	GTR	(mouse,rhizomys,(zokor,spalax))	75.3949
gene54	ENSMUST00000102944	TIM3+G	((rhizomys,(spalax,zokor)),mouse)	70	GTR+G	(mouse,rhizomys,(zokor,spalax))	50.5299
gene55	ENSMUST00000029666	TIM1+G	((zokor,(spalax,rhizomys)),mouse)	76	GTR+G	(mouse,zokor,(spalax,rhizomys))	95.3409
gene56	ENSMUST00000155309	TPM3uf+G	((spalax,(zokor,rhizomys)),mouse)	94	GTR+G	(mouse,spalax,(zokor,rhizomys))	99.6001
gene58	ENSMUST00000028052	TrN	((rhizomys,(zokor,spalax)),mouse)	88	GTR	(mouse,rhizomys,(zokor,spalax))	99.4701
gene60	ENSMUST00000034808	TPM3+G	((spalax,(zokor,rhizomys)),mouse)	38	HKY+G	(mouse,rhizomys,(zokor,spalax))	47.1006
gene61	ENSMUST00000055676	TIM3+G	((zokor,(spalax,rhizomys)),mouse)	51	HKY+I	(mouse,zokor,(spalax,rhizomys))	54.7291
gene62	ENSMUST00000021183	TPM2+I	((rhizomys,(zokor,spalax)),mouse)	94	HKY+I	(mouse,rhizomys,(zokor,spalax))	99.4801
gene63	ENSMUST00000018905	TPM3uf+I	((zokor,(spalax,rhizomys)),mouse)	66	GTR+I	(mouse,zokor,(spalax,rhizomys))	58.9582
gene64	ENSMUST00000151937	HKY+I	((zokor,(spalax,rhizomys)),mouse)	99	HKY+I	(mouse,zokor,(spalax,rhizomys))	99.87
gene66	ENSMUST00000033163	HKY+G	((spalax,(zokor,rhizomys)),mouse)	76	HKY+G	(mouse,spalax,(zokor,rhizomys))	97.3105
gene68	ENSMUST00000048898	TIM1+G	((spalax,(rhizomys,zokor)),mouse)	52	F81	(mouse,spalax,(zokor,rhizomys))	68.0364
gene69	ENSMUST00000166603	TrN+I	((spalax,(rhizomys,zokor)),mouse)	61	GTR+I	(mouse,spalax,(zokor,rhizomys))	59.3081
gene70	ENSMUST00000121204	TrNef+I	((spalax,(zokor,rhizomys)),mouse)	48	HKY+I	(mouse,rhizomys,(zokor,spalax))	52.6895
gene71	ENSMUST00000049257	TIM2+I	((spalax,(rhizomys,zokor)),mouse)	41	GTR+I	(mouse,spalax,(zokor,rhizomys))	41.9316
gene72	ENSMUST00000172237	TIM1+I	((zokor,(rhizomys,spalax)),mouse)	52	GTR+I	(mouse,zokor,(spalax,rhizomys))	49.3201
gene73	ENSMUST00000014694	TIM3+I	((zokor,(spalax,rhizomys)),mouse)	61	GTR+I	(mouse,zokor,(spalax,rhizomys))	58.7183
gene74	ENSMUST00000028815	TIM2ef+G	((spalax,(rhizomys,zokor)),mouse)	68	GTR+G	(mouse,spalax,(zokor,rhizomys))	60.2579
gene75	ENSMUST00000045846	TPM2uf+I	((zokor,(spalax,rhizomys)),mouse)	38	HKY+I	(mouse,zokor,(spalax,rhizomys))	51.7497
gene76	ENSMUST00000111298	TrN+G	((spalax,(zokor,rhizomys)),mouse)	53	GTR+G	(mouse,spalax,(zokor,rhizomys))	54.1992
gene77	ENSMUST00000109845	TIM2+G	((spalax,(zokor,rhizomys)),mouse)	68	GTR+G	(mouse,spalax,(zokor,rhizomys))	87.4725
gene78	ENSMUST00000026568	TrN+G	((spalax,(zokor,rhizomys)),mouse)	83	HKY+G	(mouse,spalax,(zokor,rhizomys))	70.5159
gene79	ENSMUST00000022341	TPM1uf+I	((rhizomys,(zokor,spalax)),mouse)	86	HKY+I	(mouse,rhizomys,(zokor,spalax))	92.7814
gene80	ENSMUST00000027131	TPM2uf+G	((spalax,(zokor,rhizomys)),mouse)	84	HKY+G	(mouse,spalax,(zokor,rhizomys))	95.6009
gene81	ENSMUST00000022063	TrN+I	((zokor,(spalax,rhizomys)),mouse)	92	HKY+I	(mouse,zokor,(spalax,rhizomys))	95.5809
gene82	ENSMUST00000037270	TrN+G	((spalax,(zokor,rhizomys)),mouse)	70	HKY+G	(mouse,spalax,(zokor,rhizomys))	92.7814
gene83	ENSMUST00000040518	TIM1ef+G	((rhizomys,(zokor,spalax)),mouse)	60	GTR+G	(mouse,rhizomys,(zokor,spalax))	73.2154
gene84	ENSMUST00000164100	TrN+I	((zokor,(spalax,rhizomys)),mouse)	85	HKY+I	(mouse,zokor,(spalax,rhizomys))	92.4215
gene85	ENSMUST00000036720	TIM3+I	((spalax,(zokor,rhizomys)),mouse)	71	GTR+I	(mouse,spalax,(zokor,rhizomys))	69.6661
gene86	ENSMUST00000033900	TPM1uf+G	((spalax,(zokor,rhizomys)),mouse)	58	HKY+I	(mouse,spalax,(zokor,rhizomys))	42.4415
gene87	ENSMUST00000030432	TIM2+G	((zokor,(spalax,rhizomys)),mouse)	60	HKY+G	(mouse,zokor,(spalax,rhizomys))	57.2585
gene88	ENSMUST00000110277	TPM2uf+I	((rhizomys,(zokor,spalax)),mouse)	48	HKY+G	(mouse,rhizomys,(zokor,spalax))	50.09
gene89	ENSMUST00000091291	TrN+I	((zokor,(spalax,rhizomys)),mouse)	53	HKY+I	(mouse,rhizomys,(zokor,spalax))	47.0706
gene90	ENSMUST00000026902	HKY	((spalax,(rhizomys,zokor)),mouse)	49	HKY	(mouse,rhizomys,(zokor,spalax))	45.5209
gene91	ENSMUST00000066652	TIM1+I	((zokor,(rhizomys,spalax)),mouse)	54	GTR+I	(mouse,zokor,(spalax,rhizomys))	61.0878
gene92	ENSMUST00000105397	HKY+G	((spalax,(zokor,rhizomys)),mouse)	83	HKY+G	(mouse,spalax,(zokor,rhizomys))	79.0942
gene93	ENSMUST00000085735	TPM2+G	((spalax,(zokor,rhizomys)),mouse)	76	GTR+G	(mouse,spalax,(zokor,rhizomys))	87.1926
gene94	ENSMUST00000027693	JC	((zokor,(spalax,rhizomys)),mouse)	60	F81	(mouse,rhizomys,(zokor,spalax))	53.1194
gene95	ENSMUST00000016088	TIM2+G	((rhizomys,(zokor,spalax)),mouse)	79	GTR+G	(mouse,rhizomys,(zokor,spalax))	75.5749
gene96	ENSMUST00000027249	TIM1ef+G	((spalax,(zokor,rhizomys)),mouse)	74	GTR+G	(mouse,spalax,(zokor,rhizomys))	96.3607
gene97	ENSMUST00000061241	HKY+G	((spalax,(zokor,rhizomys)),mouse)	49	HKY+G	(mouse,rhizomys,(zokor,spalax))	58.4283
gene98	ENSMUST00000061755	TPM3uf+I	((spalax,(zokor,rhizomys)),mouse)	63	GTR+I	(mouse,spalax,(zokor,rhizomys))	73.1754
gene99	ENSMUST00000165519	TIM2+I	((rhizomys,(zokor,spalax)),mouse)	91	HKY+I	(mouse,rhizomys,(zokor,spalax))	99.3301
gene100	ENSMUST00000023616	TVM+I	((zokor,(spalax,rhizomys)),mouse)	80	GTR+I	(mouse,zokor,(spalax,rhizomys))	83.5133
gene101	ENSMUST00000036470	K80+G	((zokor,(spalax,rhizomys)),mouse)	57	HKY+G	(mouse,zokor,(spalax,rhizomys))	68.6863
gene103	ENSMUST00000025444	TIM1+G	((zokor,(spalax,rhizomys)),mouse)	79	GTR+G	(mouse,zokor,(spalax,rhizomys))	89.2721
gene104	ENSMUST00000087614	TIM1ef+G	((spalax,(zokor,rhizomys)),mouse)	70	GTR+G	(mouse,spalax,(zokor,rhizomys))	83.9832
gene105	ENSMUST00000011450	TIM3+G	((spalax,(zokor,rhizomys)),mouse)	94	GTR+G	(mouse,spalax,(zokor,rhizomys))	87.6225
gene106	ENSMUST00000005606	TrN+I	((spalax,(zokor,rhizomys)),mouse)	62	GTR+I	(mouse,spalax,(zokor,rhizomys))	60.5879
gene107	ENSMUST00000089765	TIM3	((rhizomys,(zokor,spalax)),mouse)	37	HKY	(mouse,spalax,(zokor,rhizomys))	69.936
gene108	ENSMUST00000028817	TPM3uf+I	((rhizomys,(zokor,spalax)),mouse)	49	HKY+G	(mouse,zokor,(spalax,rhizomys))	47.5605
gene109	ENSMUST00000004868	HKY+G	((rhizomys,(zokor,spalax)),mouse)	100	HKY+G	(mouse,rhizomys,(zokor,spalax))	99.8
gene110	ENSMUST00000108229	TPM3uf+G	((zokor,(spalax,rhizomys)),mouse)	87	GTR+I	(mouse,zokor,(spalax,rhizomys))	94.7411
gene111	ENSMUST00000026289	TPM1uf+I	((zokor,(spalax,rhizomys)),mouse)	48	HKY+I	(mouse,zokor,(spalax,rhizomys))	43.6113
gene112	ENSMUST00000029740	TPM3uf	((zokor,(spalax,rhizomys)),mouse)	88	HKY	(mouse,zokor,(spalax,rhizomys))	98.0704
gene113	ENSMUST00000040844	GTR+I	((rhizomys,(zokor,spalax)),mouse)	75	GTR+I	(mouse,rhizomys,(zokor,spalax))	89.0022
gene114	ENSMUST00000074043	HKY+I	((spalax,(zokor,rhizomys)),mouse)	70	HKY+I	(mouse,spalax,(zokor,rhizomys))	72.2356
gene115	ENSMUST00000111608	TIM3+G	((spalax,(zokor,rhizomys)),mouse)	50	HKY+G	(mouse,spalax,(zokor,rhizomys))	59.4981
gene116	ENSMUST00000026016	HKY	((rhizomys,(zokor,spalax)),mouse)	95	HKY	(mouse,rhizomys,(zokor,spalax))	97.1506
gene117	ENSMUST00000162961	TrNef+I	((spalax,(zokor,rhizomys)),mouse)	45	HKY+G	(mouse,spalax,(zokor,rhizomys))	61.9976
gene118	ENSMUST00000170788	TrN+G	((spalax,(zokor,rhizomys)),mouse)	67	GTR+G	(mouse,spalax,(zokor,rhizomys))	79.3641
gene119	ENSMUST00000155551	TPM2uf+G	((rhizomys,(zokor,spalax)),mouse)	63	HKY+G	(mouse,rhizomys,(zokor,spalax))	82.1636
gene120	ENSMUST00000021785	TPM3uf+I	((zokor,(rhizomys,spalax)),mouse)	63	GTR+I	(mouse,zokor,(spalax,rhizomys))	81.8736
gene121	ENSMUST00000163888	TrN+I	((spalax,(zokor,rhizomys)),mouse)	89	GTR+I	(mouse,spalax,(zokor,rhizomys))	75.5149
gene123	ENSMUST00000026292	TPM2uf+G	((spalax,(zokor,rhizomys)),mouse)	55	GTR+G	(mouse,rhizomys,(zokor,spalax))	44.5411
gene124	ENSMUST00000099087	HKY+G	((spalax,(zokor,rhizomys)),mouse)	64	HKY+G	(mouse,spalax,(zokor,rhizomys))	92.4215
gene125	ENSMUST00000012679	HKY+I	((rhizomys,(zokor,spalax)),mouse)	66	HKY+I	(mouse,rhizomys,(zokor,spalax))	62.3375
gene126	ENSMUST00000112279	TPM3uf+G	((spalax,(zokor,rhizomys)),mouse)	47	HKY+G	(mouse,rhizomys,(zokor,spalax))	45.191
gene127	ENSMUST00000171172	HKY+G	((spalax,(zokor,rhizomys)),mouse)	85	HKY+G	(mouse,spalax,(zokor,rhizomys))	98.1404
gene128	ENSMUST00000019143	TPM3uf+I	((rhizomys,(zokor,spalax)),mouse)	53	HKY+I	(mouse,rhizomys,(zokor,spalax))	61.3577
gene129	ENSMUST00000020856	HKY+I	((spalax,(zokor,rhizomys)),mouse)	82	HKY+I	(mouse,spalax,(zokor,rhizomys))	81.9336
gene130	ENSMUST00000170055	TIM3+G	((rhizomys,(zokor,spalax)),mouse)	45	GTR+G	(mouse,rhizomys,(zokor,spalax))	54.799
gene131	ENSMUST00000061514	HKY+I	((spalax,(zokor,rhizomys)),mouse)	52	HKY+I	(mouse,spalax,(zokor,rhizomys))	46.3407
gene132	ENSMUST00000038382	TIM3+I	((rhizomys,(zokor,spalax)),mouse)	65	GTR+I	(mouse,rhizomys,(zokor,spalax))	58.0584
gene133	ENSMUST00000023510	TIM3+I	((rhizomys,(zokor,spalax)),mouse)	87	GTR+I	(mouse,rhizomys,(zokor,spalax))	90.5519
gene134	ENSMUST00000067124	TIM1+G	((zokor,(rhizomys,spalax)),mouse)	62	GTR+G	(mouse,zokor,(spalax,rhizomys))	67.0666
gene135	ENSMUST00000105998	TrN+I	((rhizomys,(zokor,spalax)),mouse)	65	HKY+I	(mouse,rhizomys,(zokor,spalax))	77.3745
gene136	ENSMUST00000026576	TIM2+G	((spalax,(zokor,rhizomys)),mouse)	54	GTR+G	(mouse,spalax,(zokor,rhizomys))	75.9548
gene137	ENSMUST00000161204	K80+I	((zokor,(spalax,rhizomys)),mouse)	77	HKY+I	(mouse,zokor,(spalax,rhizomys))	94.891
gene138	ENSMUST00000076352	TIM3+I	((rhizomys,(zokor,spalax)),mouse)	99	GTR+I	(mouse,rhizomys,(zokor,spalax))	100
gene139	ENSMUST00000029303	TIM2+I	((spalax,(zokor,rhizomys)),mouse)	44	GTR+I	(mouse,spalax,(zokor,rhizomys))	44.971
gene140	ENSMUST00000015680	TPM2uf+G	((zokor,(rhizomys,spalax)),mouse)	68	HKY+G	(mouse,zokor,(spalax,rhizomys))	79.0942
gene141	ENSMUST00000044478	TIM3+I	((spalax,(zokor,rhizomys)),mouse)	83	GTR+I	(mouse,spalax,(zokor,rhizomys))	93.3413
gene142	ENSMUST00000064831	TIM3ef+G	((spalax,(zokor,rhizomys)),mouse)	70	GTR+G	(mouse,spalax,(zokor,rhizomys))	95.3609
gene143	ENSMUST00000075092	TIM3+I	((spalax,(rhizomys,zokor)),mouse)	42	GTR+I	(mouse,spalax,(zokor,rhizomys))	52.1496
gene144	ENSMUST00000032172	TrN+I	((zokor,(rhizomys,spalax)),mouse)	40	HKY+I	(mouse,zokor,(spalax,rhizomys))	39.1722
gene145	ENSMUST00000116286	TrN+G	((rhizomys,(spalax,zokor)),mouse)	59	GTR+G	(mouse,rhizomys,(zokor,spalax))	50.4899
gene146	ENSMUST00000175881	TPM1uf+G	((rhizomys,(spalax,zokor)),mouse)	62	HKY+G	(mouse,rhizomys,(zokor,spalax))	48.2903
gene147	ENSMUST00000041059	K80+G	((zokor,(spalax,rhizomys)),mouse)	48	HKY+G	(mouse,zokor,(spalax,rhizomys))	56.6987
gene148	ENSMUST00000002048	TrN+G	((rhizomys,(zokor,spalax)),mouse)	93	HKY+G	(mouse,rhizomys,(zokor,spalax))	95.5409
gene149	ENSMUST00000171181	TrN+G	((spalax,(rhizomys,zokor)),mouse)	45	HKY+I	(mouse,spalax,(zokor,rhizomys))	57.0186
gene150	ENSMUST00000055262	TrN+G	((rhizomys,(zokor,spalax)),mouse)	45	HKY+G	(mouse,spalax,(zokor,rhizomys))	70.246
gene151	ENSMUST00000055984	SYM+I	((spalax,(zokor,rhizomys)),mouse)	66	GTR+I	(mouse,spalax,(zokor,rhizomys))	77.1846
gene152	ENSMUST00000094467	HKY+G	((rhizomys,(zokor,spalax)),mouse)	68	HKY+G	(mouse,rhizomys,(zokor,spalax))	73.7952
gene153	ENSMUST00000094012	TIM1+I	((spalax,(rhizomys,zokor)),mouse)	90	GTR+I	(mouse,spalax,(zokor,rhizomys))	89.6921
gene154	ENSMUST00000174510	TrNef+G	((zokor,(spalax,rhizomys)),mouse)	94	GTR+G	(mouse,zokor,(spalax,rhizomys))	93.6113
gene155	ENSMUST00000084736	GTR+G	((zokor,(spalax,rhizomys)),mouse)	56	GTR+G	(mouse,zokor,(spalax,rhizomys))	56.0888
gene156	ENSMUST00000001187	TIM2+I	((spalax,(zokor,rhizomys)),mouse)	74	GTR+I	(mouse,spalax,(zokor,rhizomys))	63.2873
gene157	ENSMUST00000163717	TIM2+I+G	((zokor,(rhizomys,spalax)),mouse)	53	GTR+I+G	(mouse,zokor,(spalax,rhizomys))	68.4363
gene158	ENSMUST00000100527	TPM2uf+I	((zokor,(rhizomys,spalax)),mouse)	67	GTR+I	(mouse,zokor,(spalax,rhizomys))	68.0364
gene159	ENSMUST00000018568	TrN+G	((rhizomys,(zokor,spalax)),mouse)	80	GTR+G	(mouse,rhizomys,(zokor,spalax))	97.0106
gene160	ENSMUST00000021332	TrN+I	((zokor,(spalax,rhizomys)),mouse)	70	GTR+I	(mouse,zokor,(spalax,rhizomys))	72.8054
gene161	ENSMUST00000027916	TIM3+G	((zokor,(rhizomys,spalax)),mouse)	72	GTR+G	(mouse,zokor,(spalax,rhizomys))	82.2535
gene162	ENSMUST00000107661	HKY+G	((zokor,(spalax,rhizomys)),mouse)	99	HKY+G	(mouse,zokor,(spalax,rhizomys))	99.3101
gene164	ENSMUST00000024705	TIM3ef+I	((spalax,(zokor,rhizomys)),mouse)	65	GTR+I	(mouse,spalax,(zokor,rhizomys))	62.3575
gene165	ENSMUST00000111113	TIM3+G	((rhizomys,(zokor,spalax)),mouse)	49	GTR+G	(mouse,rhizomys,(zokor,spalax))	68.5663
gene167	ENSMUST00000031411	TIM2+G	((spalax,(zokor,rhizomys)),mouse)	84	GTR+G	(mouse,spalax,(zokor,rhizomys))	95.4509
gene168	ENSMUST00000038475	TPM3uf+G	((rhizomys,(zokor,spalax)),mouse)	66	HKY+I	(mouse,rhizomys,(zokor,spalax))	65.5269
gene169	ENSMUST00000095062	TPM1uf+I	((zokor,(spalax,rhizomys)),mouse)	72	GTR+I	(mouse,zokor,(spalax,rhizomys))	64.6671
gene170	ENSMUST00000138880	TIM2+I	((rhizomys,(zokor,spalax)),mouse)	61	GTR+I	(mouse,rhizomys,(zokor,spalax))	50.9698
gene171	ENSMUST00000021362	TPM1uf+I	((rhizomys,(spalax,zokor)),mouse)	51	GTR+G	(mouse,rhizomys,(zokor,spalax))	52.8694
gene172	ENSMUST00000078214	TIM3+I	((spalax,(zokor,rhizomys)),mouse)	64	GTR+G	(mouse,spalax,(zokor,rhizomys))	67.8364
gene173	ENSMUST00000165028	TIM2+G	((zokor,(spalax,rhizomys)),mouse)	94	GTR+G	(mouse,zokor,(spalax,rhizomys))	90.4519
gene174	ENSMUST00000116358	TIM3+G	((spalax,(zokor,rhizomys)),mouse)	94	HKY+G	(mouse,spalax,(zokor,rhizomys))	96.3607
gene176	ENSMUST00000002891	TrN+I	((rhizomys,(zokor,spalax)),mouse)	86	HKY+I	(mouse,rhizomys,(zokor,spalax))	96.7706
gene177	ENSMUST00000022528	TIM1+G	((rhizomys,(zokor,spalax)),mouse)	63	HKY+G	(mouse,rhizomys,(zokor,spalax))	66.7467
gene178	ENSMUST00000055241	TIM3+I	((rhizomys,(zokor,spalax)),mouse)	75	GTR+I	(mouse,rhizomys,(zokor,spalax))	84.973
gene179	ENSMUST00000020204	TIM1+I	((spalax,(zokor,rhizomys)),mouse)	67	GTR+I	(mouse,spalax,(zokor,rhizomys))	58.5083
gene180	ENSMUST00000024981	HKY+G	((rhizomys,(zokor,spalax)),mouse)	82	HKY+G	(mouse,rhizomys,(zokor,spalax))	93.8112
gene181	ENSMUST00000098181	TPM3uf+I	((spalax,(zokor,rhizomys)),mouse)	70	HKY+I	(mouse,spalax,(zokor,rhizomys))	64.6171
gene182	ENSMUST00000021368	TIM1+I	((spalax,(zokor,rhizomys)),mouse)	68	GTR+I	(mouse,spalax,(zokor,rhizomys))	51.4797
gene183	ENSMUST00000109547	TrNef+G	((spalax,(zokor,rhizomys)),mouse)	56	HKY+I	(mouse,spalax,(zokor,rhizomys))	54.979
gene184	ENSMUST00000075242	HKY	((rhizomys,(zokor,spalax)),mouse)	60	HKY	(mouse,rhizomys,(zokor,spalax))	79.934
gene185	ENSMUST00000042661	HKY+G	((rhizomys,(zokor,spalax)),mouse)	74	HKY+G	(mouse,rhizomys,(zokor,spalax))	91.4717
gene186	ENSMUST00000018896	GTR+I	((spalax,(zokor,rhizomys)),mouse)	53	GTR+I	(mouse,spalax,(zokor,rhizomys))	47.9904
gene187	ENSMUST00000022787	TPM3uf+G	((spalax,(zokor,rhizomys)),mouse)	67	HKY+G	(mouse,spalax,(zokor,rhizomys))	51.8796
gene188	ENSMUST00000161915	TrN+I	((rhizomys,(zokor,spalax)),mouse)	52	HKY+I	(mouse,rhizomys,(zokor,spalax))	47.6805
gene189	ENSMUST00000001051	TIM3ef	((spalax,(zokor,rhizomys)),mouse)	65	GTR	(mouse,spalax,(zokor,rhizomys))	66.6367
gene190	ENSMUST00000061280	TrN+G	((spalax,(zokor,rhizomys)),mouse)	70	GTR+G	(mouse,spalax,(zokor,rhizomys))	73.6553
gene191	ENSMUST00000110708	TPM3uf	((rhizomys,(zokor,spalax)),mouse)	47	HKY	(mouse,rhizomys,(zokor,spalax))	58.2583
gene192	ENSMUST00000001460	TIM2+G	((spalax,(zokor,rhizomys)),mouse)	54	GTR+G	(mouse,spalax,(zokor,rhizomys))	61.2977
gene193	ENSMUST00000126534	TrN	((rhizomys,(zokor,spalax)),mouse)	83	HKY	(mouse,rhizomys,(zokor,spalax))	96.6107
gene194	ENSMUST00000119527	TrN+I	((zokor,(rhizomys,spalax)),mouse)	69	GTR+I	(mouse,zokor,(spalax,rhizomys))	67.7864
gene195	ENSMUST00000004381	HKY+G	((spalax,(zokor,rhizomys)),mouse)	45	HKY+G	(mouse,spalax,(zokor,rhizomys))	42.3215
gene196	ENSMUST00000028499	TrN+G	((zokor,(rhizomys,spalax)),mouse)	63	GTR+G	(mouse,zokor,(spalax,rhizomys))	72.4155
gene197	ENSMUST00000039286	HKY+I	((spalax,(zokor,rhizomys)),mouse)	44	HKY+I	(mouse,spalax,(zokor,rhizomys))	36.7027
gene198	ENSMUST00000047273	HKY+G	((rhizomys,(zokor,spalax)),mouse)	68	HKY+G	(mouse,rhizomys,(zokor,spalax))	72.8854
gene199	ENSMUST00000024766	HKY	((spalax,(zokor,rhizomys)),mouse)	63	HKY	(mouse,spalax,(zokor,rhizomys))	80.7738
gene200	ENSMUST00000063192	TPM2uf+G	((zokor,(spalax,rhizomys)),mouse)	87	HKY+G	(mouse,zokor,(spalax,rhizomys))	96.7307
gene201	ENSMUST00000075637	TIM1+G	((spalax,(rhizomys,zokor)),mouse)	56	GTR+G	(mouse,spalax,(zokor,rhizomys))	52.5895
gene202	ENSMUST00000027961	TIM3+I	((rhizomys,(spalax,zokor)),mouse)	49	HKY+G	(mouse,rhizomys,(zokor,spalax))	57.5185
gene203	ENSMUST00000034030	TPM3uf+G	((rhizomys,(spalax,zokor)),mouse)	68	GTR+G	(mouse,rhizomys,(zokor,spalax))	80.4639
gene204	ENSMUST00000027975	TPM3+G	((rhizomys,(zokor,spalax)),mouse)	81	GTR+G	(mouse,rhizomys,(zokor,spalax))	91.4817
gene205	ENSMUST00000100484	TrN+G	((spalax,(zokor,rhizomys)),mouse)	75	GTR+G	(mouse,spalax,(zokor,rhizomys))	91.9316
gene206	ENSMUST00000033839	TrN+I	((rhizomys,(zokor,spalax)),mouse)	55	HKY+I	(mouse,rhizomys,(zokor,spalax))	62.3675
gene207	ENSMUST00000047226	TIM2+I	((zokor,(spalax,rhizomys)),mouse)	76	GTR+I	(mouse,zokor,(spalax,rhizomys))	72.9854
gene208	ENSMUST00000004774	TIM3+I	((zokor,(spalax,rhizomys)),mouse)	51	GTR+I	(mouse,zokor,(spalax,rhizomys))	57.7485
gene209	ENSMUST00000046514	TrN+G	((spalax,(zokor,rhizomys)),mouse)	76	GTR+G	(mouse,spalax,(zokor,rhizomys))	94.2012
gene210	ENSMUST00000067936	TrN+I	((spalax,(zokor,rhizomys)),mouse)	77	GTR+I	(mouse,spalax,(zokor,rhizomys))	51.1398
gene211	ENSMUST00000026425	TIM2+I	((zokor,(spalax,rhizomys)),mouse)	92	GTR+I	(mouse,zokor,(spalax,rhizomys))	88.6923
gene212	ENSMUST00000169061	GTR+G	((rhizomys,(zokor,spalax)),mouse)	92	GTR+G	(mouse,rhizomys,(zokor,spalax))	99.7301
gene213	ENSMUST00000075641	TIM3+G	((zokor,(spalax,rhizomys)),mouse)	50	GTR+G	(mouse,zokor,(spalax,rhizomys))	64.5071
gene214	ENSMUST00000049323	TPM1uf+G	((rhizomys,(zokor,spalax)),mouse)	76	HKY+G	(mouse,rhizomys,(zokor,spalax))	80.4539
gene215	ENSMUST00000112352	GTR+G	((rhizomys,(zokor,spalax)),mouse)	58	GTR+G	(mouse,rhizomys,(zokor,spalax))	58.3083
gene216	ENSMUST00000050646	TrN+G	((spalax,(zokor,rhizomys)),mouse)	53	HKY+G	(mouse,rhizomys,(zokor,spalax))	41.3117
gene217	ENSMUST00000052011	TIM2+G	((zokor,(spalax,rhizomys)),mouse)	83	GTR+G	(mouse,zokor,(spalax,rhizomys))	95.6809
gene218	ENSMUST00000022976	TPM1uf	((rhizomys,(zokor,spalax)),mouse)	63	HKY	(mouse,rhizomys,(zokor,spalax))	78.4343
gene220	ENSMUST00000051955	TrN+G	((spalax,(zokor,rhizomys)),mouse)	67	F81+I+G	(mouse,spalax,(zokor,rhizomys))	94.5411
gene221	ENSMUST00000044567	TPM3uf+G	((rhizomys,(zokor,spalax)),mouse)	52	HKY+G	(mouse,rhizomys,(zokor,spalax))	56.1588
gene222	ENSMUST00000066386	HKY+I	((spalax,(zokor,rhizomys)),mouse)	59	HKY+I	(mouse,spalax,(zokor,rhizomys))	56.1088
gene223	ENSMUST00000145567	TPM1uf+I	((rhizomys,(zokor,spalax)),mouse)	64	HKY+I	(mouse,rhizomys,(zokor,spalax))	65.187
gene224	ENSMUST00000086614	TPM3uf	((rhizomys,(zokor,spalax)),mouse)	99	GTR	(mouse,rhizomys,(zokor,spalax))	100
gene225	ENSMUST00000023769	HKY	((rhizomys,(zokor,spalax)),mouse)	55	HKY	(mouse,rhizomys,(zokor,spalax))	71.7257
gene226	ENSMUST00000036111	TVM+G	((rhizomys,(zokor,spalax)),mouse)	54	GTR+G	(mouse,rhizomys,(zokor,spalax))	54.2092
gene227	ENSMUST00000029005	TIM3+G	((zokor,(spalax,rhizomys)),mouse)	56	HKY+G	(mouse,zokor,(spalax,rhizomys))	77.4345
gene228	ENSMUST00000038719	TPM3uf+I	((zokor,(rhizomys,spalax)),mouse)	49	HKY+G	(mouse,rhizomys,(zokor,spalax))	58.0184
gene229	ENSMUST00000038900	GTR+G	((spalax,(zokor,rhizomys)),mouse)	67	GTR+G	(mouse,spalax,(zokor,rhizomys))	86.4727
gene230	ENSMUST00000025992	HKY+I	((rhizomys,(zokor,spalax)),mouse)	59	HKY+I	(mouse,zokor,(spalax,rhizomys))	66.2168
gene231	ENSMUST00000025547	TPM2uf+G	((spalax,(rhizomys,zokor)),mouse)	81	HKY+G	(mouse,spalax,(zokor,rhizomys))	91.9116
gene232	ENSMUST00000021942	HKY+I	((rhizomys,(zokor,spalax)),mouse)	77	HKY+I	(mouse,rhizomys,(zokor,spalax))	65.6369
gene233	ENSMUST00000015645	TrN+G	((zokor,(spalax,rhizomys)),mouse)	81	HKY+G	(mouse,zokor,(spalax,rhizomys))	98.1404
gene234	ENSMUST00000049388	TPM2uf+G	((spalax,(zokor,rhizomys)),mouse)	63	HKY+G	(mouse,zokor,(spalax,rhizomys))	54.859
gene235	ENSMUST00000028678	TIM2ef+G	((spalax,(zokor,rhizomys)),mouse)	61	GTR+I	(mouse,spalax,(zokor,rhizomys))	71.8956
gene236	ENSMUST00000110690	GTR+G	((rhizomys,(zokor,spalax)),mouse)	78	GTR+G	(mouse,rhizomys,(zokor,spalax))	81.0038
gene237	ENSMUST00000005504	TIM2+I	((spalax,(zokor,rhizomys)),mouse)	73	GTR+I	(mouse,spalax,(zokor,rhizomys))	82.5635
gene238	ENSMUST00000056665	TIM2+G	((spalax,(rhizomys,zokor)),mouse)	56	GTR+G	(mouse,spalax,(zokor,rhizomys))	70.9258
gene239	ENSMUST00000070173	TIM3+I	((rhizomys,(zokor,spalax)),mouse)	87	GTR+I	(mouse,rhizomys,(zokor,spalax))	76.6247
gene240	ENSMUST00000001079	TIM3+I	((rhizomys,(spalax,zokor)),mouse)	86	GTR+I	(mouse,rhizomys,(zokor,spalax))	96.2208
gene241	ENSMUST00000004497	TIM1+I	((zokor,(spalax,rhizomys)),mouse)	56	GTR+I	(mouse,zokor,(spalax,rhizomys))	50.7698
gene242	ENSMUST00000084526	K80+I	((spalax,(zokor,rhizomys)),mouse)	55	HKY+I	(mouse,rhizomys,(zokor,spalax))	49.1902
gene243	ENSMUST00000151289	K80+I	((rhizomys,(zokor,spalax)),mouse)	56	HKY+I	(mouse,rhizomys,(zokor,spalax))	51.2697
gene244	ENSMUST00000077340	TIM3ef+G	((rhizomys,(zokor,spalax)),mouse)	64	GTR+G	(mouse,rhizomys,(zokor,spalax))	90.7618
gene246	ENSMUST00000029786	HKY+I	((spalax,(zokor,rhizomys)),mouse)	55	HKY+I	(mouse,spalax,(zokor,rhizomys))	49.2102
gene247	ENSMUST00000025215	TPM3uf+I	((spalax,(zokor,rhizomys)),mouse)	88	HKY+I	(mouse,spalax,(zokor,rhizomys))	93.2214
gene248	ENSMUST00000032462	TrNef	((spalax,(zokor,rhizomys)),mouse)	46	GTR	(mouse,spalax,(zokor,rhizomys))	46.6107
gene249	ENSMUST00000020315	TPM1uf+G	((zokor,(rhizomys,spalax)),mouse)	56	GTR+G	(mouse,zokor,(spalax,rhizomys))	62.4875
gene250	ENSMUST00000003521	TrN+G	((zokor,(spalax,rhizomys)),mouse)	84	GTR+G	(mouse,zokor,(spalax,rhizomys))	98.2703
gene251	ENSMUST00000068992	TIM1+I	((spalax,(rhizomys,zokor)),mouse)	54	HKY+I	(mouse,spalax,(zokor,rhizomys))	63.3073
gene252	ENSMUST00000180621	GTR	((rhizomys,(zokor,spalax)),mouse)	79	GTR	(mouse,rhizomys,(zokor,spalax))	80.024
gene253	ENSMUST00000003898	GTR+G	((spalax,(zokor,rhizomys)),mouse)	65	GTR+G	(mouse,spalax,(zokor,rhizomys))	70.166
gene254	ENSMUST00000062289	TIM1+G	((spalax,(zokor,rhizomys)),mouse)	100	GTR+G	(mouse,spalax,(zokor,rhizomys))	99.3501
gene255	ENSMUST00000097281	GTR+G	((rhizomys,(spalax,zokor)),mouse)	81	GTR+G	(mouse,rhizomys,(zokor,spalax))	96.1008
gene257	ENSMUST00000108950	TIM2+G	((zokor,(rhizomys,spalax)),mouse)	40	GTR+G	(mouse,zokor,(spalax,rhizomys))	36.6327
gene258	ENSMUST00000070210	TIM2+I	((spalax,(zokor,rhizomys)),mouse)	60	GTR+I	(mouse,spalax,(zokor,rhizomys))	61.3777
gene259	ENSMUST00000033621	TPM3uf+G	((spalax,(zokor,rhizomys)),mouse)	37	GTR+G	(mouse,spalax,(zokor,rhizomys))	43.4313
gene260	ENSMUST00000034432	TIM1+G	((spalax,(zokor,rhizomys)),mouse)	58	GTR+G	(mouse,spalax,(zokor,rhizomys))	71.7556
gene261	ENSMUST00000108348	TrN+I	((spalax,(zokor,rhizomys)),mouse)	35	GTR+I	(mouse,spalax,(zokor,rhizomys))	38.8722
gene262	ENSMUST00000026827	TrN+I	((zokor,(spalax,rhizomys)),mouse)	73	HKY+I	(mouse,zokor,(spalax,rhizomys))	66.2867
gene263	ENSMUST00000001339	TrN+I	((rhizomys,(zokor,spalax)),mouse)	51	GTR+I	(mouse,rhizomys,(zokor,spalax))	48.6003
gene264	ENSMUST00000022728	K80+I	((spalax,(zokor,rhizomys)),mouse)	75	HKY+I	(mouse,spalax,(zokor,rhizomys))	84.1332
gene266	ENSMUST00000081848	K80+G	((rhizomys,(zokor,spalax)),mouse)	83	HKY+G	(mouse,rhizomys,(zokor,spalax))	94.861
gene267	ENSMUST00000105275	TIM3+I	((spalax,(zokor,rhizomys)),mouse)	56	GTR+I	(mouse,spalax,(zokor,rhizomys))	51.3397
gene268	ENSMUST00000053811	TPM3+I	((rhizomys,(zokor,spalax)),mouse)	89	HKY+I	(mouse,rhizomys,(zokor,spalax))	98.5703
gene269	ENSMUST00000113110	TrNef+I	((spalax,(zokor,rhizomys)),mouse)	79	HKY+I	(mouse,spalax,(zokor,rhizomys))	81.8036
gene270	ENSMUST00000026937	TPM3uf+I	((spalax,(zokor,rhizomys)),mouse)	32	GTR+I	(mouse,zokor,(spalax,rhizomys))	46.1508
gene271	ENSMUST00000037678	TPM2uf+I	((rhizomys,(zokor,spalax)),mouse)	97	GTR+I	(mouse,rhizomys,(zokor,spalax))	99.0902
gene272	ENSMUST00000046114	TrN+I	((spalax,(zokor,rhizomys)),mouse)	88	HKY+I	(mouse,spalax,(zokor,rhizomys))	88.6423
gene273	ENSMUST00000026485	K80+I	((rhizomys,(spalax,zokor)),mouse)	63	HKY+I	(mouse,rhizomys,(zokor,spalax))	83.0534
gene274	ENSMUST00000141235	TIM1+G	((zokor,(rhizomys,spalax)),mouse)	80	HKY+I	(mouse,zokor,(spalax,rhizomys))	85.213
gene275	ENSMUST00000142229	TPM2uf+G	((rhizomys,(zokor,spalax)),mouse)	83	HKY+G	(mouse,rhizomys,(zokor,spalax))	96.6007
gene276	ENSMUST00000034429	TPM3+G	((spalax,(zokor,rhizomys)),mouse)	91	HKY+G	(mouse,spalax,(zokor,rhizomys))	99.4801
gene277	ENSMUST00000025241	TIM1ef+G	((spalax,(rhizomys,zokor)),mouse)	50	GTR+G	(mouse,spalax,(zokor,rhizomys))	71.1758
gene278	ENSMUST00000026221	TIM1+G	((rhizomys,(spalax,zokor)),mouse)	69	GTR+G	(mouse,rhizomys,(zokor,spalax))	81.6237
gene279	ENSMUST00000026710	TVM+I	((spalax,(zokor,rhizomys)),mouse)	97	GTR+I	(mouse,spalax,(zokor,rhizomys))	99.7001
gene281	ENSMUST00000081714	HKY+G	((spalax,(zokor,rhizomys)),mouse)	58	HKY+G	(mouse,spalax,(zokor,rhizomys))	60.138
gene282	ENSMUST00000113759	TIM3+I	((zokor,(rhizomys,spalax)),mouse)	61	GTR+I	(mouse,zokor,(spalax,rhizomys))	79.4541
gene283	ENSMUST00000146605	HKY	((spalax,(zokor,rhizomys)),mouse)	54	HKY	(mouse,spalax,(zokor,rhizomys))	67.5965
gene284	ENSMUST00000100171	TrN+G	((spalax,(zokor,rhizomys)),mouse)	89	GTR+G	(mouse,spalax,(zokor,rhizomys))	88.8022
gene285	ENSMUST00000023580	GTR+G	((zokor,(spalax,rhizomys)),mouse)	60	GTR+G	(mouse,zokor,(spalax,rhizomys))	72.9454
gene286	ENSMUST00000025142	HKY	((zokor,(spalax,rhizomys)),mouse)	64	HKY	(mouse,zokor,(spalax,rhizomys))	38.4023
gene287	ENSMUST00000164904	TrNef	((rhizomys,(zokor,spalax)),mouse)	67	HKY	(mouse,rhizomys,(zokor,spalax))	74.3851
gene288	ENSMUST00000046977	TPM3uf+G	((spalax,(zokor,rhizomys)),mouse)	42	HKY+G	(mouse,rhizomys,(zokor,spalax))	43.8812
gene289	ENSMUST00000047357	TrN+I+G	((rhizomys,(zokor,spalax)),mouse)	70	GTR+I+G	(mouse,rhizomys,(zokor,spalax))	86.9526
gene290	ENSMUST00000018466	TPM3uf+G	((rhizomys,(zokor,spalax)),mouse)	66	HKY+G	(mouse,rhizomys,(zokor,spalax))	78.2244
gene291	ENSMUST00000058615	GTR+G	((spalax,(zokor,rhizomys)),mouse)	52	GTR+G	(mouse,spalax,(zokor,rhizomys))	48.4903
gene292	ENSMUST00000034466	TIM3+G	((rhizomys,(spalax,zokor)),mouse)	50	GTR+G	(mouse,rhizomys,(zokor,spalax))	49.0902
gene293	ENSMUST00000063574	TPM1uf	((rhizomys,(zokor,spalax)),mouse)	58	HKY	(mouse,rhizomys,(zokor,spalax))	62.8274
gene294	ENSMUST00000100387	TIM3+G	((zokor,(spalax,rhizomys)),mouse)	57	GTR+G	(mouse,spalax,(zokor,rhizomys))	45.131
gene295	ENSMUST00000047666	TIM3ef+G	((zokor,(spalax,rhizomys)),mouse)	73	GTR+G	(mouse,zokor,(spalax,rhizomys))	91.4817
gene296	ENSMUST00000169232	TPM3+I	((zokor,(spalax,rhizomys)),mouse)	73	HKY+I	(mouse,zokor,(spalax,rhizomys))	77.4145
gene297	ENSMUST00000026318	TIM1+G	((zokor,(spalax,rhizomys)),mouse)	89	GTR+G	(mouse,zokor,(spalax,rhizomys))	99.84
gene298	ENSMUST00000025364	TPM3uf+G	((rhizomys,(zokor,spalax)),mouse)	91	HKY+G	(mouse,rhizomys,(zokor,spalax))	94.1612
gene299	ENSMUST00000042167	HKY+G	((zokor,(spalax,rhizomys)),mouse)	67	HKY+G	(mouse,zokor,(spalax,rhizomys))	61.5077
gene300	ENSMUST00000023259	TPM2uf+I	((spalax,(zokor,rhizomys)),mouse)	61	GTR+I	(mouse,spalax,(zokor,rhizomys))	56.4787
gene301	ENSMUST00000036615	TPM3uf+I	((rhizomys,(zokor,spalax)),mouse)	75	HKY+I	(mouse,rhizomys,(zokor,spalax))	79.884
gene302	ENSMUST00000100219	TPM2uf+G	((spalax,(zokor,rhizomys)),mouse)	51	GTR+I	(mouse,spalax,(zokor,rhizomys))	37.3525
gene303	ENSMUST00000098576	TPM3uf+G	((rhizomys,(zokor,spalax)),mouse)	90	GTR+G	(mouse,rhizomys,(zokor,spalax))	98.7602
gene304	ENSMUST00000017572	TIM2+I	((spalax,(zokor,rhizomys)),mouse)	65	HKY+I	(mouse,spalax,(zokor,rhizomys))	65.4769
gene305	ENSMUST00000114195	TrN+G	((zokor,(spalax,rhizomys)),mouse)	85	GTR+G	(mouse,zokor,(spalax,rhizomys))	98.9002
gene307	ENSMUST00000160784	TPM3uf+I	((zokor,(spalax,rhizomys)),mouse)	81	HKY+I	(mouse,zokor,(spalax,rhizomys))	85.133
gene308	ENSMUST00000109430	K80+G	((spalax,(zokor,rhizomys)),mouse)	92	HKY+G	(mouse,spalax,(zokor,rhizomys))	89.752
gene309	ENSMUST00000034136	TIM1+I	((zokor,(spalax,rhizomys)),mouse)	60	GTR+I	(mouse,zokor,(spalax,rhizomys))	68.2464
gene310	ENSMUST00000026506	TrN+I	((rhizomys,(spalax,zokor)),mouse)	76	HKY+I	(mouse,rhizomys,(zokor,spalax))	78.6643
gene312	ENSMUST00000055485	TPM3uf+G	((rhizomys,(zokor,spalax)),mouse)	83	HKY+G	(mouse,rhizomys,(zokor,spalax))	87.8024
gene313	ENSMUST00000100844	TPM3uf+G	((rhizomys,(zokor,spalax)),mouse)	64	HKY+G	(mouse,rhizomys,(zokor,spalax))	67.8064
gene314	ENSMUST00000113573	GTR+G	((zokor,(spalax,rhizomys)),mouse)	71	GTR+G	(mouse,zokor,(spalax,rhizomys))	79.7341
gene315	ENSMUST00000044166	TIM3+I	((rhizomys,(zokor,spalax)),mouse)	48	GTR+I	(mouse,rhizomys,(zokor,spalax))	52.2995
gene316	ENSMUST00000113884	TIM3+I	((spalax,(rhizomys,zokor)),mouse)	45	GTR+I	(mouse,spalax,(zokor,rhizomys))	41.4617
gene317	ENSMUST00000008131	TrNef+G	((zokor,(spalax,rhizomys)),mouse)	80	HKY+G	(mouse,zokor,(spalax,rhizomys))	80.4039
gene318	ENSMUST00000106478	HKY	((rhizomys,(zokor,spalax)),mouse)	76	HKY	(mouse,rhizomys,(zokor,spalax))	85.9028
gene319	ENSMUST00000112155	TPM2uf+I	((zokor,(rhizomys,spalax)),mouse)	67	HKY+I	(mouse,zokor,(spalax,rhizomys))	61.6477
gene320	ENSMUST00000071921	TPM1uf+I	((spalax,(zokor,rhizomys)),mouse)	74	HKY+I	(mouse,spalax,(zokor,rhizomys))	75.2849
gene321	ENSMUST00000026818	TIM3+I	((zokor,(spalax,rhizomys)),mouse)	64	GTR+I	(mouse,zokor,(spalax,rhizomys))	46.8006
gene322	ENSMUST00000047906	HKY+I	((spalax,(rhizomys,zokor)),mouse)	46	HKY+I	(mouse,spalax,(zokor,rhizomys))	49.87
gene323	ENSMUST00000108661	TIM2+G	((spalax,(rhizomys,zokor)),mouse)	66	GTR+G	(mouse,spalax,(zokor,rhizomys))	68.3563
gene324	ENSMUST00000050067	HKY	((rhizomys,(zokor,spalax)),mouse)	95	HKY	(mouse,rhizomys,(zokor,spalax))	99.3501
gene326	ENSMUST00000044825	TPM3uf+G	((spalax,(zokor,rhizomys)),mouse)	40	HKY+I	(mouse,zokor,(spalax,rhizomys))	51.6997
gene327	ENSMUST00000013304	TIM3ef+I	((spalax,(zokor,rhizomys)),mouse)	76	GTR+I	(mouse,spalax,(zokor,rhizomys))	84.4131
gene328	ENSMUST00000172809	TrN+G	((spalax,(zokor,rhizomys)),mouse)	78	GTR+G	(mouse,spalax,(zokor,rhizomys))	92.7714
gene329	ENSMUST00000114399	TrN+I	((zokor,(spalax,rhizomys)),mouse)	82	HKY+I	(mouse,zokor,(spalax,rhizomys))	85.4429
gene330	ENSMUST00000041623	TrN+G	((zokor,(rhizomys,spalax)),mouse)	57	GTR+G	(mouse,zokor,(spalax,rhizomys))	57.9084
gene331	ENSMUST00000086374	TrN+I	((zokor,(spalax,rhizomys)),mouse)	54	HKY+I	(mouse,zokor,(spalax,rhizomys))	45.9408
gene332	ENSMUST00000067664	TrN+G	((spalax,(zokor,rhizomys)),mouse)	82	GTR+I	(mouse,spalax,(zokor,rhizomys))	78.1244
gene333	ENSMUST00000034904	TPM3uf+G	((zokor,(spalax,rhizomys)),mouse)	95	HKY+G	(mouse,zokor,(spalax,rhizomys))	80.7339
gene334	ENSMUST00000034426	GTR+I	((zokor,(rhizomys,spalax)),mouse)	42	GTR+I	(mouse,zokor,(spalax,rhizomys))	42.1616
gene335	ENSMUST00000164099	TPM1uf+I	((rhizomys,(zokor,spalax)),mouse)	90	HKY+I	(mouse,rhizomys,(zokor,spalax))	91.0118
gene336	ENSMUST00000162528	TIM3ef+I	((zokor,(rhizomys,spalax)),mouse)	47	GTR+I	(mouse,rhizomys,(zokor,spalax))	46.7307
gene337	ENSMUST00000027846	TrNef+G	((zokor,(spalax,rhizomys)),mouse)	64	HKY+G	(mouse,zokor,(spalax,rhizomys))	63.7473
gene338	ENSMUST00000069718	TrN+G	((rhizomys,(zokor,spalax)),mouse)	73	GTR+G	(mouse,rhizomys,(zokor,spalax))	75.4049
gene339	ENSMUST00000004494	TrN+G	((rhizomys,(zokor,spalax)),mouse)	78	GTR+I+G	(mouse,rhizomys,(zokor,spalax))	73.0654
gene340	ENSMUST00000022701	TPM1uf+I	((rhizomys,(zokor,spalax)),mouse)	86	HKY+I	(mouse,rhizomys,(zokor,spalax))	90.3919
gene341	ENSMUST00000081380	TPM3uf+G	((rhizomys,(spalax,zokor)),mouse)	68	GTR+G	(mouse,rhizomys,(zokor,spalax))	65.5369
gene342	ENSMUST00000080141	TrN+G	((rhizomys,(zokor,spalax)),mouse)	53	HKY+G	(mouse,rhizomys,(zokor,spalax))	62.7275
gene343	ENSMUST00000034249	TrN+G	((rhizomys,(zokor,spalax)),mouse)	63	HKY+I	(mouse,rhizomys,(zokor,spalax))	48.2304
gene344	ENSMUST00000103164	TrN+G	((spalax,(zokor,rhizomys)),mouse)	62	GTR+I	(mouse,zokor,(spalax,rhizomys))	54.769
gene345	ENSMUST00000043551	TPM3uf	((spalax,(zokor,rhizomys)),mouse)	56	HKY	(mouse,spalax,(zokor,rhizomys))	62.9074
gene346	ENSMUST00000004051	HKY+I	((spalax,(zokor,rhizomys)),mouse)	76	HKY+I	(mouse,spalax,(zokor,rhizomys))	93.7013
gene347	ENSMUST00000163924	TrN	((rhizomys,(zokor,spalax)),mouse)	53	HKY	(mouse,rhizomys,(zokor,spalax))	56.0888
gene348	ENSMUST00000078332	TPM2uf+I	((zokor,(spalax,rhizomys)),mouse)	93	HKY+I	(mouse,zokor,(spalax,rhizomys))	87.0026
gene349	ENSMUST00000060226	TrN+G	((zokor,(spalax,rhizomys)),mouse)	51	GTR+G	(mouse,spalax,(zokor,rhizomys))	78.5543
gene350	ENSMUST00000022499	TPM3uf+I	((rhizomys,(zokor,spalax)),mouse)	43	HKY+I	(mouse,rhizomys,(zokor,spalax))	63.2673
gene352	ENSMUST00000079724	TPM3+G	((zokor,(spalax,rhizomys)),mouse)	67	HKY+I	(mouse,zokor,(spalax,rhizomys))	92.4715
gene353	ENSMUST00000032419	TIM3+I	((rhizomys,(zokor,spalax)),mouse)	96	GTR+I	(mouse,rhizomys,(zokor,spalax))	99.79
gene355	ENSMUST00000100024	TrN+I	((rhizomys,(zokor,spalax)),mouse)	51	GTR+I	(mouse,zokor,(spalax,rhizomys))	54.0692
gene356	ENSMUST00000110315	TPM2+G	((spalax,(zokor,rhizomys)),mouse)	74	HKY+G	(mouse,spalax,(zokor,rhizomys))	67.6465
gene357	ENSMUST00000037941	TVM	((rhizomys,(zokor,spalax)),mouse)	90	GTR	(mouse,rhizomys,(zokor,spalax))	93.2913
gene358	ENSMUST00000174817	GTR+I	((zokor,(rhizomys,spalax)),mouse)	43	GTR+I	(mouse,zokor,(spalax,rhizomys))	53.3993
gene359	ENSMUST00000068214	TIM2+G	((spalax,(zokor,rhizomys)),mouse)	51	GTR+G	(mouse,spalax,(zokor,rhizomys))	57.7085
gene360	ENSMUST00000022038	TrN+I	((spalax,(rhizomys,zokor)),mouse)	36	HKY+I	(mouse,spalax,(zokor,rhizomys))	42.9414
gene361	ENSMUST00000098910	HKY+I	((spalax,(zokor,rhizomys)),mouse)	70	HKY+I	(mouse,spalax,(zokor,rhizomys))	56.0888
gene362	ENSMUST00000107285	TrN+G	((rhizomys,(zokor,spalax)),mouse)	74	GTR+G	(mouse,rhizomys,(zokor,spalax))	95.9208
gene363	ENSMUST00000103217	TrN+G	((spalax,(zokor,rhizomys)),mouse)	66	HKY+G	(mouse,spalax,(zokor,rhizomys))	57.8184
gene364	ENSMUST00000020959	TIM3+I	((spalax,(zokor,rhizomys)),mouse)	91	GTR+I	(mouse,spalax,(zokor,rhizomys))	94.3511
gene365	ENSMUST00000066496	TPM2uf+I	((zokor,(spalax,rhizomys)),mouse)	91	HKY+I	(mouse,zokor,(spalax,rhizomys))	85.3629
gene366	ENSMUST00000034803	HKY+G	((spalax,(zokor,rhizomys)),mouse)	56	HKY+G	(mouse,spalax,(zokor,rhizomys))	59.3581
gene367	ENSMUST00000046709	TIM2+G	((spalax,(zokor,rhizomys)),mouse)	46	GTR+G	(mouse,spalax,(zokor,rhizomys))	48.7702
gene368	ENSMUST00000033938	TPM1uf+G	((rhizomys,(zokor,spalax)),mouse)	85	HKY+I	(mouse,rhizomys,(zokor,spalax))	79.5341
gene369	ENSMUST00000067246	TVM+I	((spalax,(zokor,rhizomys)),mouse)	55	GTR+I	(mouse,spalax,(zokor,rhizomys))	61.1578
gene370	ENSMUST00000160576	TIM3+I	((zokor,(rhizomys,spalax)),mouse)	67	HKY+I	(mouse,zokor,(spalax,rhizomys))	89.5821
gene371	ENSMUST00000018918	TPM1uf+I	((spalax,(zokor,rhizomys)),mouse)	57	HKY+I	(mouse,spalax,(zokor,rhizomys))	64.2072
gene372	ENSMUST00000034879	TIM1+G	((rhizomys,(zokor,spalax)),mouse)	94	GTR+G	(mouse,rhizomys,(zokor,spalax))	94.1312
gene373	ENSMUST00000046835	TPM3uf+I	((rhizomys,(spalax,zokor)),mouse)	58	GTR+I	(mouse,rhizomys,(zokor,spalax))	57.3785
gene374	ENSMUST00000107409	TrN+G	((zokor,(spalax,rhizomys)),mouse)	38	GTR+G	(mouse,zokor,(spalax,rhizomys))	38.9922
gene375	ENSMUST00000000594	TrN+G	((spalax,(zokor,rhizomys)),mouse)	63	HKY+I	(mouse,rhizomys,(zokor,spalax))	50.11
gene377	ENSMUST00000069520	TIM2+G	((rhizomys,(spalax,zokor)),mouse)	61	HKY+G	(mouse,rhizomys,(zokor,spalax))	61.5277
gene379	ENSMUST00000128302	GTR+I	((spalax,(rhizomys,zokor)),mouse)	55	GTR+I	(mouse,spalax,(zokor,rhizomys))	56.5887
gene380	ENSMUST00000028963	TrN+G	((rhizomys,(zokor,spalax)),mouse)	78	HKY+G	(mouse,rhizomys,(zokor,spalax))	78.8942
gene381	ENSMUST00000026495	TIM3+I	((rhizomys,(spalax,zokor)),mouse)	65	GTR+G	(mouse,rhizomys,(zokor,spalax))	54.1492
gene382	ENSMUST00000109553	HKY+I	((zokor,(rhizomys,spalax)),mouse)	41	HKY+I	(mouse,rhizomys,(zokor,spalax))	48.8402
gene383	ENSMUST00000113026	TrNef+I	((zokor,(spalax,rhizomys)),mouse)	100	HKY+G	(mouse,zokor,(spalax,rhizomys))	97.2905
gene384	ENSMUST00000021416	HKY+I	((spalax,(zokor,rhizomys)),mouse)	46	HKY+I	(mouse,spalax,(zokor,rhizomys))	51.8196
gene385	ENSMUST00000003621	TrN+I	((spalax,(rhizomys,zokor)),mouse)	46	GTR+I	(mouse,spalax,(zokor,rhizomys))	43.4713
gene386	ENSMUST00000032779	TVMef+I	((spalax,(zokor,rhizomys)),mouse)	76	GTR+I	(mouse,spalax,(zokor,rhizomys))	95.8608
gene387	ENSMUST00000023502	TIM3+I	((spalax,(zokor,rhizomys)),mouse)	62	GTR+I	(mouse,spalax,(zokor,rhizomys))	64.797
gene388	ENSMUST00000081165	TIM2+I	((rhizomys,(zokor,spalax)),mouse)	78	GTR+I	(mouse,rhizomys,(zokor,spalax))	93.7413
gene389	ENSMUST00000025505	HKY+I	((spalax,(zokor,rhizomys)),mouse)	46	HKY+I	(mouse,spalax,(zokor,rhizomys))	46.4707
gene390	ENSMUST00000051934	K80	((zokor,(spalax,rhizomys)),mouse)	82	HKY	(mouse,zokor,(spalax,rhizomys))	96.1508
gene391	ENSMUST00000021959	TrNef+G	((zokor,(rhizomys,spalax)),mouse)	60	HKY+I	(mouse,zokor,(spalax,rhizomys))	55.8588
gene392	ENSMUST00000053740	TIM2+I	((rhizomys,(zokor,spalax)),mouse)	72	GTR+I	(mouse,rhizomys,(zokor,spalax))	70.8158
gene393	ENSMUST00000108868	TIM3+I	((rhizomys,(zokor,spalax)),mouse)	50	GTR+I	(mouse,rhizomys,(zokor,spalax))	51.1398
gene394	ENSMUST00000041826	TIM1+I	((zokor,(spalax,rhizomys)),mouse)	95	GTR+I	(mouse,zokor,(spalax,rhizomys))	95.3109
gene395	ENSMUST00000043422	TIM2+I	((spalax,(rhizomys,zokor)),mouse)	73	HKY+I	(mouse,spalax,(zokor,rhizomys))	52.4095
gene396	ENSMUST00000008350	HKY+I	((rhizomys,(spalax,zokor)),mouse)	40	HKY+I	(mouse,rhizomys,(zokor,spalax))	46.4907
gene397	ENSMUST00000033012	GTR+I	((rhizomys,(zokor,spalax)),mouse)	38	GTR+I	(mouse,spalax,(zokor,rhizomys))	43.6013
gene398	ENSMUST00000159879	TPM3uf+G	((zokor,(spalax,rhizomys)),mouse)	65	HKY+G	(mouse,zokor,(spalax,rhizomys))	64.997
gene399	ENSMUST00000026985	TIM3+I	((spalax,(zokor,rhizomys)),mouse)	44	GTR+I	(mouse,rhizomys,(zokor,spalax))	41.6517
gene400	ENSMUST00000076313	TrN+I	((spalax,(zokor,rhizomys)),mouse)	50	HKY+I	(mouse,rhizomys,(zokor,spalax))	52.4695
gene401	ENSMUST00000102840	TIM3+G	((rhizomys,(zokor,spalax)),mouse)	83	GTR+G	(mouse,rhizomys,(zokor,spalax))	79.0042
gene403	ENSMUST00000073388	TPM3uf+I	((spalax,(zokor,rhizomys)),mouse)	54	HKY+G	(mouse,spalax,(zokor,rhizomys))	72.2456
gene404	ENSMUST00000035797	TIM1+G	((rhizomys,(spalax,zokor)),mouse)	36	GTR+G	(mouse,rhizomys,(zokor,spalax))	63.6973
gene405	ENSMUST00000070342	TrN+G	((zokor,(spalax,rhizomys)),mouse)	43	HKY+G	(mouse,zokor,(spalax,rhizomys))	65.5569
gene406	ENSMUST00000038039	TPM3uf+I	((spalax,(zokor,rhizomys)),mouse)	57	GTR+I	(mouse,spalax,(zokor,rhizomys))	66.8366
gene407	ENSMUST00000060077	TIM2+I	((rhizomys,(zokor,spalax)),mouse)	96	GTR+I	(mouse,rhizomys,(zokor,spalax))	98.9502
gene409	ENSMUST00000038287	TPM3uf+G	((spalax,(zokor,rhizomys)),mouse)	72	HKY+G	(mouse,spalax,(zokor,rhizomys))	58.4783
gene410	ENSMUST00000046687	TIM3+I	((spalax,(zokor,rhizomys)),mouse)	69	GTR+I	(mouse,spalax,(zokor,rhizomys))	79.6041
gene411	ENSMUST00000030950	TIM2+I	((spalax,(zokor,rhizomys)),mouse)	73	GTR+I	(mouse,spalax,(zokor,rhizomys))	75.4849
gene412	ENSMUST00000118607	TPM1+I	((zokor,(spalax,rhizomys)),mouse)	58	HKY+I	(mouse,zokor,(spalax,rhizomys))	53.0194
gene413	ENSMUST00000097558	TrN	((spalax,(zokor,rhizomys)),mouse)	62	HKY	(mouse,spalax,(zokor,rhizomys))	77.6045
gene414	ENSMUST00000098534	TIM3+G	((spalax,(zokor,rhizomys)),mouse)	62	GTR+G	(mouse,spalax,(zokor,rhizomys))	78.7542
gene415	ENSMUST00000053558	TPM1+G	((rhizomys,(zokor,spalax)),mouse)	58	HKY+G	(mouse,rhizomys,(zokor,spalax))	57.4685
gene416	ENSMUST00000149927	TrN+G	((spalax,(zokor,rhizomys)),mouse)	52	HKY+G	(mouse,spalax,(zokor,rhizomys))	51.0898
gene417	ENSMUST00000120592	TrN+G	((spalax,(zokor,rhizomys)),mouse)	65	GTR+G	(mouse,spalax,(zokor,rhizomys))	72.9554
gene418	ENSMUST00000064910	GTR+G	((rhizomys,(zokor,spalax)),mouse)	75	GTR+G	(mouse,rhizomys,(zokor,spalax))	97.2006
gene419	ENSMUST00000106321	TIM3+I	((rhizomys,(zokor,spalax)),mouse)	92	GTR+I	(mouse,rhizomys,(zokor,spalax))	92.1516
gene420	ENSMUST00000039694	TPM3uf+G	((spalax,(zokor,rhizomys)),mouse)	53	HKY+G	(mouse,rhizomys,(zokor,spalax))	48.4203
gene421	ENSMUST00000130986	TIM3+G	((spalax,(zokor,rhizomys)),mouse)	54	GTR+G	(mouse,rhizomys,(zokor,spalax))	44.0712
gene422	ENSMUST00000166030	TrN+G	((zokor,(spalax,rhizomys)),mouse)	32	HKY+G	(mouse,zokor,(spalax,rhizomys))	44.3311
gene423	ENSMUST00000103092	TrN+G	((zokor,(spalax,rhizomys)),mouse)	82	HKY+G	(mouse,zokor,(spalax,rhizomys))	98.5203
gene424	ENSMUST00000169449	TrN+G	((rhizomys,(zokor,spalax)),mouse)	79	HKY+G	(mouse,rhizomys,(zokor,spalax))	96.3807
gene425	ENSMUST00000143054	TrN+G	((zokor,(spalax,rhizomys)),mouse)	56	GTR+G	(mouse,zokor,(spalax,rhizomys))	49.4501
gene426	ENSMUST00000113560	TrN+I	((spalax,(zokor,rhizomys)),mouse)	40	GTR+I	(mouse,spalax,(zokor,rhizomys))	41.2617
gene427	ENSMUST00000079681	TrNef+I	((rhizomys,(spalax,zokor)),mouse)	40	HKY+I	(mouse,spalax,(zokor,rhizomys))	48.7902
gene428	ENSMUST00000113796	HKY+I	((rhizomys,(zokor,spalax)),mouse)	94	HKY+I	(mouse,rhizomys,(zokor,spalax))	95.8008
gene429	ENSMUST00000130447	TPM3uf+I	((rhizomys,(zokor,spalax)),mouse)	59	GTR+I	(mouse,rhizomys,(zokor,spalax))	79.6841
gene430	ENSMUST00000028807	TrN+G	((zokor,(rhizomys,spalax)),mouse)	42	GTR+G	(mouse,zokor,(spalax,rhizomys))	50.9898
gene431	ENSMUST00000124973	HKY	((rhizomys,(zokor,spalax)),mouse)	99	HKY	(mouse,rhizomys,(zokor,spalax))	99.98
gene432	ENSMUST00000022089	GTR+I	((zokor,(spalax,rhizomys)),mouse)	78	GTR+I	(mouse,zokor,(spalax,rhizomys))	83.3033
gene433	ENSMUST00000167780	TrN+I	((rhizomys,(zokor,spalax)),mouse)	59	HKY+I	(mouse,rhizomys,(zokor,spalax))	65.3769
gene434	ENSMUST00000052529	GTR+G	((spalax,(zokor,rhizomys)),mouse)	86	GTR+G	(mouse,spalax,(zokor,rhizomys))	98.4503
gene435	ENSMUST00000070850	TIM3	((zokor,(rhizomys,spalax)),mouse)	56	HKY	(mouse,zokor,(spalax,rhizomys))	56.2088
gene436	ENSMUST00000046955	TrN+G	((rhizomys,(zokor,spalax)),mouse)	43	HKY+G	(mouse,rhizomys,(zokor,spalax))	54.5191
gene437	ENSMUST00000034785	TIM2+G	((spalax,(zokor,rhizomys)),mouse)	58	GTR+G	(mouse,spalax,(zokor,rhizomys))	57.7884
gene438	ENSMUST00000031627	TIM3+I	((spalax,(zokor,rhizomys)),mouse)	65	GTR+I	(mouse,spalax,(zokor,rhizomys))	38.0324
gene440	ENSMUST00000169695	TPM2uf+G	((zokor,(spalax,rhizomys)),mouse)	69	HKY+I	(mouse,zokor,(spalax,rhizomys))	81.8336
gene441	ENSMUST00000024954	TrN+I	((zokor,(spalax,rhizomys)),mouse)	53	GTR+I	(mouse,zokor,(spalax,rhizomys))	77.4645
gene442	ENSMUST00000112519	GTR+G	((rhizomys,(zokor,spalax)),mouse)	79	GTR+G	(mouse,rhizomys,(zokor,spalax))	77.8744
gene443	ENSMUST00000086471	TrN+G	((rhizomys,(zokor,spalax)),mouse)	71	HKY+G	(mouse,rhizomys,(zokor,spalax))	96.3207
gene445	ENSMUST00000036450	TPM3uf+G	((zokor,(spalax,rhizomys)),mouse)	65	GTR+G	(mouse,zokor,(spalax,rhizomys))	84.5231
gene446	ENSMUST00000115869	TIM3+I	((rhizomys,(spalax,zokor)),mouse)	70	GTR+I	(mouse,rhizomys,(zokor,spalax))	66.3167
gene447	ENSMUST00000170000	TrN+I	((zokor,(spalax,rhizomys)),mouse)	68	GTR+I	(mouse,zokor,(spalax,rhizomys))	69.886
gene448	ENSMUST00000091299	HKY+I	((spalax,(zokor,rhizomys)),mouse)	81	HKY+I	(mouse,spalax,(zokor,rhizomys))	94.1412
gene449	ENSMUST00000106391	TrNef+G	((spalax,(zokor,rhizomys)),mouse)	85	HKY+G	(mouse,spalax,(zokor,rhizomys))	89.1722
gene450	ENSMUST00000017365	TIM1+G	((zokor,(spalax,rhizomys)),mouse)	59	HKY+G	(mouse,zokor,(spalax,rhizomys))	55.6489
gene451	ENSMUST00000084125	TIM2+G	((rhizomys,(zokor,spalax)),mouse)	87	GTR+G	(mouse,rhizomys,(zokor,spalax))	93.4213
gene452	ENSMUST00000029017	GTR+I	((spalax,(zokor,rhizomys)),mouse)	53	GTR+I	(mouse,spalax,(zokor,rhizomys))	45.6009
gene453	ENSMUST00000019323	TrN+G	((rhizomys,(spalax,zokor)),mouse)	64	GTR+G	(mouse,rhizomys,(zokor,spalax))	91.9916
gene454	ENSMUST00000051589	TPM3uf	((zokor,(spalax,rhizomys)),mouse)	71	HKY	(mouse,zokor,(spalax,rhizomys))	54.2691
gene455	ENSMUST00000030143	TPM1uf+I	((spalax,(zokor,rhizomys)),mouse)	67	HKY+I	(mouse,spalax,(zokor,rhizomys))	68.7862
gene456	ENSMUST00000127348	TPM1uf+I	((rhizomys,(zokor,spalax)),mouse)	27	HKY+I	(mouse,rhizomys,(zokor,spalax))	35.9228
gene457	ENSMUST00000120847	TIM3+G	((rhizomys,(zokor,spalax)),mouse)	58	GTR+G	(mouse,rhizomys,(zokor,spalax))	61.6477
gene458	ENSMUST00000069449	TIM3+I	((rhizomys,(zokor,spalax)),mouse)	57	GTR+I	(mouse,rhizomys,(zokor,spalax))	64.7271
gene459	ENSMUST00000024984	TPM2uf+I	((spalax,(zokor,rhizomys)),mouse)	57	HKY+G	(mouse,rhizomys,(zokor,spalax))	48.2903
gene460	ENSMUST00000022163	TrN+G	((zokor,(rhizomys,spalax)),mouse)	42	GTR	(mouse,rhizomys,(zokor,spalax))	71.5657
gene461	ENSMUST00000106516	TPM3uf	((spalax,(zokor,rhizomys)),mouse)	72	HKY	(mouse,spalax,(zokor,rhizomys))	55.7988
gene462	ENSMUST00000023085	GTR+I	((rhizomys,(zokor,spalax)),mouse)	74	GTR+I	(mouse,rhizomys,(zokor,spalax))	87.8824
gene463	ENSMUST00000040560	TIM3+G	((spalax,(zokor,rhizomys)),mouse)	84	HKY+G	(mouse,spalax,(zokor,rhizomys))	95.3909
gene464	ENSMUST00000025127	TIM3+G	((rhizomys,(zokor,spalax)),mouse)	65	GTR+G	(mouse,rhizomys,(zokor,spalax))	76.1048
gene465	ENSMUST00000062804	TIM1+I	((zokor,(rhizomys,spalax)),mouse)	71	GTR+I	(mouse,zokor,(spalax,rhizomys))	91.8616
gene466	ENSMUST00000023774	TPM2uf+I	((rhizomys,(zokor,spalax)),mouse)	58	HKY+I	(mouse,rhizomys,(zokor,spalax))	56.4887
gene467	ENSMUST00000027494	TIM1+I	((zokor,(spalax,rhizomys)),mouse)	82	GTR+I	(mouse,zokor,(spalax,rhizomys))	93.4013
gene468	ENSMUST00000000153	TIM3+I+G	((spalax,(zokor,rhizomys)),mouse)	89	GTR+I+G	(mouse,spalax,(zokor,rhizomys))	93.2014
gene469	ENSMUST00000071926	TrN	((spalax,(zokor,rhizomys)),mouse)	72	GTR	(mouse,spalax,(zokor,rhizomys))	89.1122
gene470	ENSMUST00000112439	TPM2uf+I	((zokor,(spalax,rhizomys)),mouse)	68	HKY+G	(mouse,zokor,(spalax,rhizomys))	76.0048
gene471	ENSMUST00000019878	TIM2+I	((spalax,(zokor,rhizomys)),mouse)	47	GTR+I	(mouse,spalax,(zokor,rhizomys))	45.071
gene472	ENSMUST00000030556	TIM3+G	((spalax,(zokor,rhizomys)),mouse)	71	GTR+G	(mouse,spalax,(zokor,rhizomys))	83.6433
gene473	ENSMUST00000032635	TVM+I	((zokor,(spalax,rhizomys)),mouse)	94	GTR+I	(mouse,zokor,(spalax,rhizomys))	97.6005
gene474	ENSMUST00000041318	TrN+G	((zokor,(rhizomys,spalax)),mouse)	87	HKY+G	(mouse,zokor,(spalax,rhizomys))	86.0128
gene475	ENSMUST00000114840	TrN+G	((rhizomys,(zokor,spalax)),mouse)	72	HKY+G	(mouse,rhizomys,(zokor,spalax))	81.1738
gene476	ENSMUST00000168445	TPM1uf+G	((rhizomys,(zokor,spalax)),mouse)	62	HKY+G	(mouse,rhizomys,(zokor,spalax))	90.072
gene477	ENSMUST00000094215	TrN+I	((zokor,(spalax,rhizomys)),mouse)	96	GTR+I	(mouse,zokor,(spalax,rhizomys))	99.3101
gene478	ENSMUST00000102722	TrN+I	((rhizomys,(zokor,spalax)),mouse)	69	GTR+I	(mouse,rhizomys,(zokor,spalax))	66.8866
gene479	ENSMUST00000163739	TrNef+G	((spalax,(zokor,rhizomys)),mouse)	88	GTR+G	(mouse,spalax,(zokor,rhizomys))	99.4601
gene480	ENSMUST00000114548	TIM1+G	((zokor,(spalax,rhizomys)),mouse)	75	GTR+G	(mouse,zokor,(spalax,rhizomys))	76.8146
gene481	ENSMUST00000049531	TIM1+I	((zokor,(spalax,rhizomys)),mouse)	75	GTR+I	(mouse,zokor,(spalax,rhizomys))	54.969
gene482	ENSMUST00000019229	TPM2uf+I	((spalax,(zokor,rhizomys)),mouse)	73	HKY+I	(mouse,spalax,(zokor,rhizomys))	83.6933
gene484	ENSMUST00000102814	TrN+G	((spalax,(zokor,rhizomys)),mouse)	56	HKY+G	(mouse,spalax,(zokor,rhizomys))	76.3747
gene485	ENSMUST00000102724	TrN+I	((spalax,(zokor,rhizomys)),mouse)	44	HKY+I	(mouse,spalax,(zokor,rhizomys))	44.4711
gene486	ENSMUST00000033915	TrN+G	((zokor,(rhizomys,spalax)),mouse)	65	GTR+G	(mouse,zokor,(spalax,rhizomys))	60.5179
gene488	ENSMUST00000075303	TPM3uf+G	((spalax,(zokor,rhizomys)),mouse)	81	HKY+G	(mouse,spalax,(zokor,rhizomys))	86.0128
gene489	ENSMUST00000059680	HKY+I	((rhizomys,(zokor,spalax)),mouse)	55	HKY+I	(mouse,rhizomys,(zokor,spalax))	51.0098
gene490	ENSMUST00000061425	HKY+I	((rhizomys,(zokor,spalax)),mouse)	62	HKY+I	(mouse,rhizomys,(zokor,spalax))	71.3257
gene491	ENSMUST00000050171	TrN+G	((spalax,(zokor,rhizomys)),mouse)	77	HKY+G	(mouse,spalax,(zokor,rhizomys))	92.2216
gene492	ENSMUST00000021066	TIM2+I	((zokor,(spalax,rhizomys)),mouse)	78	GTR+I	(mouse,zokor,(spalax,rhizomys))	92.5815
gene493	ENSMUST00000041550	GTR+G	((rhizomys,(spalax,zokor)),mouse)	52	GTR+G	(mouse,spalax,(zokor,rhizomys))	53.0194
gene494	ENSMUST00000126448	TrN+G	((rhizomys,(zokor,spalax)),mouse)	76	HKY+I	(mouse,rhizomys,(zokor,spalax))	78.7842
gene495	ENSMUST00000005647	JC	((rhizomys,(zokor,spalax)),mouse)	65	F81	(mouse,rhizomys,(zokor,spalax))	81.9736
gene496	ENSMUST00000176030	TIM1+G	((rhizomys,(zokor,spalax)),mouse)	85	GTR+G	(mouse,rhizomys,(zokor,spalax))	92.8614
gene497	ENSMUST00000060798	K80+I	((zokor,(spalax,rhizomys)),mouse)	48	HKY+I	(mouse,zokor,(spalax,rhizomys))	40.052
gene498	ENSMUST00000053917	HKY+G	((zokor,(rhizomys,spalax)),mouse)	59	HKY+G	(mouse,rhizomys,(zokor,spalax))	48.0904
gene499	ENSMUST00000002733	TIM2+G	((rhizomys,(zokor,spalax)),mouse)	93	GTR+G	(mouse,rhizomys,(zokor,spalax))	96.4507
gene500	ENSMUST00000030164	TIM3+I	((spalax,(zokor,rhizomys)),mouse)	64	GTR+I	(mouse,spalax,(zokor,rhizomys))	61.3877
gene501	ENSMUST00000015877	TrN	((spalax,(zokor,rhizomys)),mouse)	84	GTR	(mouse,spalax,(zokor,rhizomys))	80.004
gene502	ENSMUST00000097786	TIM3+I	((zokor,(spalax,rhizomys)),mouse)	49	GTR+I	(mouse,spalax,(zokor,rhizomys))	53.6293
gene503	ENSMUST00000034955	TPM2+I	((zokor,(spalax,rhizomys)),mouse)	85	HKY+I	(mouse,zokor,(spalax,rhizomys))	88.6723
gene504	ENSMUST00000099673	TIM1+G	((spalax,(zokor,rhizomys)),mouse)	68	HKY+I	(mouse,spalax,(zokor,rhizomys))	93.2613
gene505	ENSMUST00000033913	TIM1+G	((rhizomys,(zokor,spalax)),mouse)	68	GTR+G	(mouse,rhizomys,(zokor,spalax))	94.2412
gene506	ENSMUST00000042717	TPM1uf+I	((zokor,(spalax,rhizomys)),mouse)	81	HKY+I	(mouse,zokor,(spalax,rhizomys))	92.2515
gene507	ENSMUST00000021920	K80+I	((zokor,(spalax,rhizomys)),mouse)	65	HKY+I	(mouse,zokor,(spalax,rhizomys))	66.9166
gene508	ENSMUST00000006137	K80+G	((rhizomys,(zokor,spalax)),mouse)	67	HKY+G	(mouse,rhizomys,(zokor,spalax))	88.2224
gene509	ENSMUST00000107366	TIM3+G	((rhizomys,(spalax,zokor)),mouse)	82	GTR+G	(mouse,rhizomys,(zokor,spalax))	85.8128
gene511	ENSMUST00000002926	TPM3+I	((spalax,(zokor,rhizomys)),mouse)	79	F81	(mouse,spalax,(zokor,rhizomys))	99.8
gene512	ENSMUST00000052566	TIM3ef+I	((rhizomys,(spalax,zokor)),mouse)	62	HKY+I	(mouse,rhizomys,(zokor,spalax))	78.9342
gene513	ENSMUST00000135808	TPM1uf+G	((zokor,(spalax,rhizomys)),mouse)	30	HKY+G	(mouse,rhizomys,(zokor,spalax))	46.3607
gene514	ENSMUST00000106488	TIM2+G	((rhizomys,(zokor,spalax)),mouse)	63	GTR+G	(mouse,rhizomys,(zokor,spalax))	87.9224
gene515	ENSMUST00000109738	TrN+I	((zokor,(spalax,rhizomys)),mouse)	55	HKY+I	(mouse,zokor,(spalax,rhizomys))	53.6793
gene516	ENSMUST00000040474	TPM3+I	((zokor,(spalax,rhizomys)),mouse)	82	GTR+I	(mouse,zokor,(spalax,rhizomys))	79.774
gene517	ENSMUST00000000317	TVM+G	((spalax,(zokor,rhizomys)),mouse)	49	GTR+G	(mouse,spalax,(zokor,rhizomys))	56.8186
gene518	ENSMUST00000088357	TIM1+G	((zokor,(spalax,rhizomys)),mouse)	68	HKY+G	(mouse,zokor,(spalax,rhizomys))	55.6889
gene519	ENSMUST00000106054	K80+G	((rhizomys,(zokor,spalax)),mouse)	72	HKY+G	(mouse,rhizomys,(zokor,spalax))	93.1614
gene520	ENSMUST00000023344	TPM3uf+G	((zokor,(rhizomys,spalax)),mouse)	45	GTR+G	(mouse,spalax,(zokor,rhizomys))	42.9614
gene521	ENSMUST00000025106	TPM2+G	((rhizomys,(zokor,spalax)),mouse)	73	GTR+I	(mouse,rhizomys,(zokor,spalax))	86.9226
gene522	ENSMUST00000021479	TPM2uf+I	((zokor,(spalax,rhizomys)),mouse)	91	HKY+I	(mouse,zokor,(spalax,rhizomys))	98.9802
gene523	ENSMUST00000080336	HKY+I	((rhizomys,(zokor,spalax)),mouse)	68	HKY+I	(mouse,rhizomys,(zokor,spalax))	55.8188
gene524	ENSMUST00000101087	TIM1+G	((zokor,(spalax,rhizomys)),mouse)	46	GTR+I	(mouse,zokor,(spalax,rhizomys))	49.2601
gene525	ENSMUST00000110082	TIM2+I	((rhizomys,(zokor,spalax)),mouse)	100	GTR+I	(mouse,rhizomys,(zokor,spalax))	100
gene526	ENSMUST00000159292	TPM2uf+I	((zokor,(spalax,rhizomys)),mouse)	84	HKY+G	(mouse,zokor,(spalax,rhizomys))	98.8902
gene527	ENSMUST00000022281	TIM1+I+G	((rhizomys,(spalax,zokor)),mouse)	61	GTR+I+G	(mouse,rhizomys,(zokor,spalax))	49.9
gene528	ENSMUST00000035481	TrN+I	((spalax,(zokor,rhizomys)),mouse)	60	HKY+I	(mouse,spalax,(zokor,rhizomys))	54.2591
gene529	ENSMUST00000093955	TIM2+I	((spalax,(zokor,rhizomys)),mouse)	50	GTR+I	(mouse,spalax,(zokor,rhizomys))	42.7814
gene530	ENSMUST00000016781	HKY+G	((rhizomys,(zokor,spalax)),mouse)	72	HKY+G	(mouse,rhizomys,(zokor,spalax))	69.776
gene531	ENSMUST00000025243	TrN+I	((zokor,(spalax,rhizomys)),mouse)	85	GTR+I	(mouse,zokor,(spalax,rhizomys))	98.4003
gene532	ENSMUST00000031766	TIM3+G	((spalax,(rhizomys,zokor)),mouse)	41	HKY+I	(mouse,spalax,(zokor,rhizomys))	45.9508
gene533	ENSMUST00000081455	F81	((spalax,(zokor,rhizomys)),mouse)	26	F81	(mouse,rhizomys,(zokor,spalax))	44.821
gene534	ENSMUST00000030385	K80	((spalax,(zokor,rhizomys)),mouse)	70	HKY	(mouse,spalax,(zokor,rhizomys))	71.0558
gene535	ENSMUST00000007814	TIM2+G	((rhizomys,(zokor,spalax)),mouse)	51	GTR+G	(mouse,rhizomys,(zokor,spalax))	63.8272
gene536	ENSMUST00000030787	TPM3uf	((spalax,(zokor,rhizomys)),mouse)	89	HKY	(mouse,spalax,(zokor,rhizomys))	99.92
gene537	ENSMUST00000118186	TrN+G	((zokor,(spalax,rhizomys)),mouse)	51	HKY+G	(mouse,zokor,(spalax,rhizomys))	43.9812
gene539	ENSMUST00000068700	TPM3uf	((rhizomys,(zokor,spalax)),mouse)	98	GTR	(mouse,rhizomys,(zokor,spalax))	99.99
gene540	ENSMUST00000085350	HKY	((rhizomys,(zokor,spalax)),mouse)	51	HKY	(mouse,rhizomys,(zokor,spalax))	85.6129
gene541	ENSMUST00000106063	TIM3+G	((spalax,(zokor,rhizomys)),mouse)	65	GTR+G	(mouse,spalax,(zokor,rhizomys))	79.2941
gene542	ENSMUST00000042581	TIM2+G	((spalax,(zokor,rhizomys)),mouse)	88	HKY+G	(mouse,spalax,(zokor,rhizomys))	97.6505
gene543	ENSMUST00000062883	TrN+I	((spalax,(zokor,rhizomys)),mouse)	62	GTR+I	(mouse,spalax,(zokor,rhizomys))	62.6775
gene544	ENSMUST00000016400	TrN+G	((spalax,(zokor,rhizomys)),mouse)	55	GTR+G	(mouse,spalax,(zokor,rhizomys))	60.6279
gene545	ENSMUST00000161576	K80+I	((zokor,(spalax,rhizomys)),mouse)	68	HKY+I	(mouse,zokor,(spalax,rhizomys))	72.4355
gene546	ENSMUST00000015858	K80+I	((rhizomys,(zokor,spalax)),mouse)	45	HKY+G	(mouse,rhizomys,(zokor,spalax))	50.4399
gene547	ENSMUST00000078845	GTR+I	((rhizomys,(zokor,spalax)),mouse)	69	GTR+I	(mouse,rhizomys,(zokor,spalax))	82.6435
gene548	ENSMUST00000028752	TPM1uf+I	((spalax,(zokor,rhizomys)),mouse)	46	GTR+I	(mouse,rhizomys,(zokor,spalax))	38.2024
gene549	ENSMUST00000163058	TIM2+G	((zokor,(spalax,rhizomys)),mouse)	70	GTR+G	(mouse,zokor,(spalax,rhizomys))	78.1944
gene550	ENSMUST00000030296	TIM3+I	((spalax,(zokor,rhizomys)),mouse)	80	GTR+I	(mouse,spalax,(zokor,rhizomys))	69.866
gene551	ENSMUST00000079659	GTR+I	((zokor,(spalax,rhizomys)),mouse)	91	GTR+I	(mouse,zokor,(spalax,rhizomys))	97.0406
gene552	ENSMUST00000023449	TIM1	((spalax,(zokor,rhizomys)),mouse)	74	GTR	(mouse,spalax,(zokor,rhizomys))	83.8732
gene553	ENSMUST00000059390	TIM1ef+G	((zokor,(spalax,rhizomys)),mouse)	48	HKY+G	(mouse,zokor,(spalax,rhizomys))	48.1304
gene554	ENSMUST00000049246	K80+G	((spalax,(zokor,rhizomys)),mouse)	79	HKY+G	(mouse,spalax,(zokor,rhizomys))	93.9512
gene555	ENSMUST00000102727	TrN+I+G	((zokor,(spalax,rhizomys)),mouse)	85	GTR+I+G	(mouse,zokor,(spalax,rhizomys))	94.5711
gene556	ENSMUST00000093517	TPM3uf+I	((rhizomys,(zokor,spalax)),mouse)	88	HKY+I	(mouse,rhizomys,(zokor,spalax))	97.8804
gene557	ENSMUST00000033008	TPM2uf+I	((spalax,(zokor,rhizomys)),mouse)	45	HKY+I	(mouse,zokor,(spalax,rhizomys))	39.752
gene558	ENSMUST00000151189	TIM3ef+G	((zokor,(spalax,rhizomys)),mouse)	76	GTR+G	(mouse,zokor,(spalax,rhizomys))	88.9822
gene559	ENSMUST00000127929	TIM3+I	((rhizomys,(spalax,zokor)),mouse)	59	GTR+I	(mouse,rhizomys,(zokor,spalax))	48.1104
gene560	ENSMUST00000055931	HKY+I	((rhizomys,(zokor,spalax)),mouse)	88	HKY+I	(mouse,rhizomys,(zokor,spalax))	83.6033
gene561	ENSMUST00000019974	TPM3+G	((rhizomys,(spalax,zokor)),mouse)	50	HKY+G	(mouse,zokor,(spalax,rhizomys))	47.5305
gene562	ENSMUST00000037906	TIM2+I	((rhizomys,(zokor,spalax)),mouse)	79	GTR+I	(mouse,rhizomys,(zokor,spalax))	77.0446
gene563	ENSMUST00000033824	HKY+I	((zokor,(spalax,rhizomys)),mouse)	79	HKY+I	(mouse,zokor,(spalax,rhizomys))	91.9816
gene564	ENSMUST00000038131	HKY+I	((spalax,(zokor,rhizomys)),mouse)	62	HKY+I	(mouse,spalax,(zokor,rhizomys))	61.1578
gene565	ENSMUST00000105850	TPM1uf+I	((spalax,(zokor,rhizomys)),mouse)	68	HKY+I+G	(mouse,spalax,(zokor,rhizomys))	50.4399
gene567	ENSMUST00000025279	TPM3uf+I	((zokor,(spalax,rhizomys)),mouse)	52	HKY+I	(mouse,zokor,(spalax,rhizomys))	43.3813
gene568	ENSMUST00000025385	GTR+G	((rhizomys,(spalax,zokor)),mouse)	47	GTR+G	(mouse,rhizomys,(zokor,spalax))	39.822
gene569	ENSMUST00000052740	TPM1uf	((rhizomys,(zokor,spalax)),mouse)	58	HKY	(mouse,rhizomys,(zokor,spalax))	59.928
gene570	ENSMUST00000015236	TrN+I	((rhizomys,(zokor,spalax)),mouse)	39	HKY+I	(mouse,rhizomys,(zokor,spalax))	39.852
gene571	ENSMUST00000071065	TIM1+G	((spalax,(zokor,rhizomys)),mouse)	99	HKY+G	(mouse,spalax,(zokor,rhizomys))	99.2202
gene572	ENSMUST00000029414	TrNef+I	((rhizomys,(spalax,zokor)),mouse)	50	HKY+I	(mouse,rhizomys,(zokor,spalax))	53.6793
gene573	ENSMUST00000062672	TPM3uf+G	((spalax,(zokor,rhizomys)),mouse)	79	HKY+G	(mouse,spalax,(zokor,rhizomys))	70.076
gene574	ENSMUST00000029868	TIM3+G	((zokor,(spalax,rhizomys)),mouse)	63	GTR+G	(mouse,zokor,(spalax,rhizomys))	79.804
gene575	ENSMUST00000118623	TrN+G	((spalax,(zokor,rhizomys)),mouse)	73	GTR+G	(mouse,spalax,(zokor,rhizomys))	77.3045
gene576	ENSMUST00000169114	TPM3uf+I	((rhizomys,(zokor,spalax)),mouse)	69	HKY+I	(mouse,rhizomys,(zokor,spalax))	68.0264
gene577	ENSMUST00000097274	TIM3+G	((rhizomys,(zokor,spalax)),mouse)	73	GTR+G	(mouse,rhizomys,(zokor,spalax))	93.2414
gene579	ENSMUST00000027601	GTR+G	((zokor,(rhizomys,spalax)),mouse)	44	GTR+G	(mouse,zokor,(spalax,rhizomys))	45.7908
gene580	ENSMUST00000029635	TrN+G	((zokor,(spalax,rhizomys)),mouse)	86	GTR+G	(mouse,zokor,(spalax,rhizomys))	96.7706
gene581	ENSMUST00000014321	TPM3uf+G	((rhizomys,(zokor,spalax)),mouse)	47	HKY+G	(mouse,spalax,(zokor,rhizomys))	51.2098
gene582	ENSMUST00000026823	GTR+I	((spalax,(zokor,rhizomys)),mouse)	93	GTR+I	(mouse,spalax,(zokor,rhizomys))	91.4417
gene583	ENSMUST00000072961	TIM3+G	((rhizomys,(zokor,spalax)),mouse)	55	GTR+G	(mouse,rhizomys,(zokor,spalax))	47.7205
gene584	ENSMUST00000106653	TIM3+I	((spalax,(rhizomys,zokor)),mouse)	75	GTR+I	(mouse,spalax,(zokor,rhizomys))	89.5621
gene585	ENSMUST00000030791	TIM1+G	((spalax,(zokor,rhizomys)),mouse)	61	GTR+G	(mouse,spalax,(zokor,rhizomys))	81.7037
gene586	ENSMUST00000043317	TrN+G	((spalax,(zokor,rhizomys)),mouse)	70	HKY+G	(mouse,spalax,(zokor,rhizomys))	87.2925
gene587	ENSMUST00000099945	TIM3	((spalax,(zokor,rhizomys)),mouse)	96	GTR	(mouse,spalax,(zokor,rhizomys))	99.94
gene588	ENSMUST00000036977	TPM3	((zokor,(spalax,rhizomys)),mouse)	88	HKY	(mouse,zokor,(spalax,rhizomys))	99.4201
gene589	ENSMUST00000044111	TPM2uf+I	((rhizomys,(spalax,zokor)),mouse)	60	GTR+I	(mouse,rhizomys,(zokor,spalax))	78.4243
gene590	ENSMUST00000065887	TIM2+G	((zokor,(spalax,rhizomys)),mouse)	58	GTR+G	(mouse,zokor,(spalax,rhizomys))	52.4295
gene591	ENSMUST00000033198	K80+I	((rhizomys,(spalax,zokor)),mouse)	70	HKY+I	(mouse,rhizomys,(zokor,spalax))	68.9662
gene592	ENSMUST00000181494	TrN+G	((spalax,(zokor,rhizomys)),mouse)	72	HKY+G	(mouse,spalax,(zokor,rhizomys))	79.0042
gene593	ENSMUST00000102510	HKY+G	((rhizomys,(zokor,spalax)),mouse)	71	HKY+G	(mouse,rhizomys,(zokor,spalax))	77.9144
gene594	ENSMUST00000106033	TPM2uf+I	((zokor,(spalax,rhizomys)),mouse)	88	GTR+I	(mouse,zokor,(spalax,rhizomys))	97.0206
gene595	ENSMUST00000041905	HKY+I	((zokor,(rhizomys,spalax)),mouse)	48	HKY+I	(mouse,zokor,(spalax,rhizomys))	51.1998
gene596	ENSMUST00000016125	TIM1+I	((spalax,(zokor,rhizomys)),mouse)	52	GTR+I	(mouse,spalax,(zokor,rhizomys))	50.25
gene597	ENSMUST00000064759	TIM1+G	((spalax,(zokor,rhizomys)),mouse)	60	GTR+G	(mouse,spalax,(zokor,rhizomys))	61.4377
gene598	ENSMUST00000096164	TVM+I	((spalax,(zokor,rhizomys)),mouse)	71	GTR+I	(mouse,spalax,(zokor,rhizomys))	71.4957
gene599	ENSMUST00000025490	HKY+G	((zokor,(rhizomys,spalax)),mouse)	55	HKY+G	(mouse,zokor,(spalax,rhizomys))	58.8782
gene600	ENSMUST00000163448	TIM3+G	((spalax,(zokor,rhizomys)),mouse)	90	HKY+G	(mouse,spalax,(zokor,rhizomys))	97.3305
gene601	ENSMUST00000107180	TIM1+G	((zokor,(spalax,rhizomys)),mouse)	55	HKY+I	(mouse,zokor,(spalax,rhizomys))	39.812
gene602	ENSMUST00000028852	HKY+G	((spalax,(zokor,rhizomys)),mouse)	52	HKY+G	(mouse,spalax,(zokor,rhizomys))	57.0986
gene603	ENSMUST00000057256	TIM3ef+G	((zokor,(spalax,rhizomys)),mouse)	59	HKY+G	(mouse,zokor,(spalax,rhizomys))	59.4881
gene604	ENSMUST00000023682	TPM3uf	((rhizomys,(zokor,spalax)),mouse)	93	F81	(mouse,rhizomys,(zokor,spalax))	89.1422
gene605	ENSMUST00000082158	TPM3uf+G	((rhizomys,(zokor,spalax)),mouse)	49	HKY+G	(mouse,rhizomys,(zokor,spalax))	42.0116
gene606	ENSMUST00000099691	TIM3+G	((rhizomys,(zokor,spalax)),mouse)	93	GTR+G	(mouse,rhizomys,(zokor,spalax))	99.96
gene607	ENSMUST00000075312	TPM1uf+I	((spalax,(zokor,rhizomys)),mouse)	50	HKY+I	(mouse,rhizomys,(zokor,spalax))	51.3697
gene608	ENSMUST00000040561	TPM2uf+I	((zokor,(spalax,rhizomys)),mouse)	58	HKY+I	(mouse,zokor,(spalax,rhizomys))	63.4073
gene609	ENSMUST00000018521	TrN+I	((spalax,(zokor,rhizomys)),mouse)	65	HKY+I	(mouse,spalax,(zokor,rhizomys))	64.2771
gene610	ENSMUST00000172132	TrN+G	((rhizomys,(zokor,spalax)),mouse)	76	GTR+G	(mouse,rhizomys,(zokor,spalax))	94.6011
gene612	ENSMUST00000030412	TPM3+G	((rhizomys,(zokor,spalax)),mouse)	93	GTR+G	(mouse,rhizomys,(zokor,spalax))	95.5709
gene613	ENSMUST00000005051	TIM3+I	((rhizomys,(zokor,spalax)),mouse)	76	GTR+I	(mouse,rhizomys,(zokor,spalax))	90.8218
gene614	ENSMUST00000020576	TrN+I	((rhizomys,(zokor,spalax)),mouse)	63	HKY+I	(mouse,rhizomys,(zokor,spalax))	70.056
gene615	ENSMUST00000024078	TIM3	((spalax,(zokor,rhizomys)),mouse)	96	GTR	(mouse,spalax,(zokor,rhizomys))	99.99
gene616	ENSMUST00000111302	TIM1+G	((rhizomys,(zokor,spalax)),mouse)	44	GTR+G	(mouse,spalax,(zokor,rhizomys))	61.1278
gene617	ENSMUST00000113732	TVMef+I	((rhizomys,(zokor,spalax)),mouse)	62	GTR+I	(mouse,rhizomys,(zokor,spalax))	74.2252
gene618	ENSMUST00000080065	TPM2uf+G	((spalax,(zokor,rhizomys)),mouse)	76	GTR+G	(mouse,spalax,(zokor,rhizomys))	92.1216
gene619	ENSMUST00000054107	TPM3+I	((rhizomys,(zokor,spalax)),mouse)	33	HKY+I	(mouse,spalax,(zokor,rhizomys))	39.822
gene620	ENSMUST00000005975	TrN+G	((rhizomys,(zokor,spalax)),mouse)	65	HKY+G	(mouse,rhizomys,(zokor,spalax))	67.2066
gene621	ENSMUST00000022212	GTR+G	((zokor,(rhizomys,spalax)),mouse)	46	GTR+G	(mouse,zokor,(spalax,rhizomys))	46.4407
gene622	ENSMUST00000080598	TPM2uf+I	((zokor,(rhizomys,spalax)),mouse)	66	HKY+I	(mouse,zokor,(spalax,rhizomys))	60.7578
gene623	ENSMUST00000115731	TrN	((rhizomys,(zokor,spalax)),mouse)	84	HKY	(mouse,rhizomys,(zokor,spalax))	95.7109
gene624	ENSMUST00000107384	TrN+G	((spalax,(zokor,rhizomys)),mouse)	77	GTR+G	(mouse,spalax,(zokor,rhizomys))	80.3739
gene625	ENSMUST00000108767	TPM1uf+G	((spalax,(zokor,rhizomys)),mouse)	58	HKY+G	(mouse,spalax,(zokor,rhizomys))	52.3695
gene626	ENSMUST00000031840	TPM3uf+G	((zokor,(spalax,rhizomys)),mouse)	44	HKY+I	(mouse,zokor,(spalax,rhizomys))	39.4121
gene627	ENSMUST00000065286	TrN+G	((spalax,(zokor,rhizomys)),mouse)	64	GTR+G	(mouse,spalax,(zokor,rhizomys))	63.5973
gene628	ENSMUST00000026125	TrN+G	((spalax,(zokor,rhizomys)),mouse)	58	GTR+G	(mouse,spalax,(zokor,rhizomys))	78.9142
gene629	ENSMUST00000027726	K80+I	((spalax,(zokor,rhizomys)),mouse)	73	HKY+I	(mouse,spalax,(zokor,rhizomys))	83.0234
gene631	ENSMUST00000096246	TPM2uf+G	((spalax,(rhizomys,zokor)),mouse)	57	GTR+G	(mouse,spalax,(zokor,rhizomys))	77.9244
gene632	ENSMUST00000002925	TPM3uf+I	((spalax,(zokor,rhizomys)),mouse)	85	HKY+I	(mouse,spalax,(zokor,rhizomys))	64.0472
gene633	ENSMUST00000079703	K80	((rhizomys,(zokor,spalax)),mouse)	93	HKY	(mouse,rhizomys,(zokor,spalax))	97.6505
gene634	ENSMUST00000030453	K80+I	((rhizomys,(zokor,spalax)),mouse)	93	HKY+I	(mouse,rhizomys,(zokor,spalax))	98.1104
gene635	ENSMUST00000116363	TIM3+G	((spalax,(zokor,rhizomys)),mouse)	69	GTR+G	(mouse,spalax,(zokor,rhizomys))	77.6245
gene636	ENSMUST00000046191	TIM3+I	((zokor,(rhizomys,spalax)),mouse)	42	GTR+I	(mouse,rhizomys,(zokor,spalax))	59.828
gene637	ENSMUST00000057669	TIM3+I	((rhizomys,(zokor,spalax)),mouse)	89	GTR+I	(mouse,rhizomys,(zokor,spalax))	96.9906
gene639	ENSMUST00000039761	HKY+G	((spalax,(zokor,rhizomys)),mouse)	45	HKY+G	(mouse,spalax,(zokor,rhizomys))	40.5119
gene640	ENSMUST00000039913	TPM3+G	((rhizomys,(zokor,spalax)),mouse)	76	HKY+G	(mouse,rhizomys,(zokor,spalax))	79.2641
gene641	ENSMUST00000115812	TIM3+G	((spalax,(zokor,rhizomys)),mouse)	52	GTR+G	(mouse,rhizomys,(zokor,spalax))	46.5807
gene642	ENSMUST00000164016	TPM1uf+G	((spalax,(zokor,rhizomys)),mouse)	26	HKY+G	(mouse,zokor,(spalax,rhizomys))	38.0924
gene643	ENSMUST00000075550	TIM3+I	((zokor,(spalax,rhizomys)),mouse)	43	HKY+I	(mouse,spalax,(zokor,rhizomys))	35.7628
gene644	ENSMUST00000074606	TIM3+G	((rhizomys,(zokor,spalax)),mouse)	78	GTR+G	(mouse,rhizomys,(zokor,spalax))	87.5525
gene645	ENSMUST00000041023	TIM3ef+I	((rhizomys,(spalax,zokor)),mouse)	76	GTR+I	(mouse,rhizomys,(zokor,spalax))	78.8242
gene646	ENSMUST00000035276	TIM2+G	((rhizomys,(zokor,spalax)),mouse)	49	GTR+G	(mouse,rhizomys,(zokor,spalax))	47.9504
gene647	ENSMUST00000163623	TIM3+G	((spalax,(rhizomys,zokor)),mouse)	64	HKY+G	(mouse,spalax,(zokor,rhizomys))	64.7371
gene648	ENSMUST00000102769	TPM3uf+I	((rhizomys,(zokor,spalax)),mouse)	70	HKY+I	(mouse,rhizomys,(zokor,spalax))	67.8064
gene649	ENSMUST00000021425	TPM3uf+G	((zokor,(spalax,rhizomys)),mouse)	70	HKY+G	(mouse,zokor,(spalax,rhizomys))	87.1326
gene650	ENSMUST00000000384	TPM2uf+I	((spalax,(zokor,rhizomys)),mouse)	39	HKY+I	(mouse,zokor,(spalax,rhizomys))	36.5027
gene652	ENSMUST00000106542	TIM1+I	((rhizomys,(zokor,spalax)),mouse)	71	GTR+I	(mouse,rhizomys,(zokor,spalax))	73.6453
gene653	ENSMUST00000150350	TrN+G	((rhizomys,(zokor,spalax)),mouse)	55	GTR+G	(mouse,rhizomys,(zokor,spalax))	63.0674
gene654	ENSMUST00000047247	TrN+I	((spalax,(rhizomys,zokor)),mouse)	71	HKY+I	(mouse,spalax,(zokor,rhizomys))	76.4347
gene655	ENSMUST00000002837	TrN	((rhizomys,(zokor,spalax)),mouse)	78	HKY	(mouse,rhizomys,(zokor,spalax))	83.8832
gene656	ENSMUST00000102657	TPM1uf+I	((spalax,(rhizomys,zokor)),mouse)	64	HKY+I	(mouse,spalax,(zokor,rhizomys))	48.0104
gene657	ENSMUST00000064444	TrN+G	((rhizomys,(zokor,spalax)),mouse)	78	GTR+G	(mouse,rhizomys,(zokor,spalax))	91.7716
gene658	ENSMUST00000044255	TPM3+I	((spalax,(zokor,rhizomys)),mouse)	39	HKY+I	(mouse,spalax,(zokor,rhizomys))	34.6531
gene659	ENSMUST00000102503	TIM1+I	((spalax,(zokor,rhizomys)),mouse)	56	GTR+I	(mouse,spalax,(zokor,rhizomys))	60.9978
gene660	ENSMUST00000043951	TIM3+I	((rhizomys,(zokor,spalax)),mouse)	44	GTR+I	(mouse,rhizomys,(zokor,spalax))	45.001
gene661	ENSMUST00000049470	TPM3+I	((spalax,(zokor,rhizomys)),mouse)	77	HKY+I	(mouse,spalax,(zokor,rhizomys))	88.3023
gene662	ENSMUST00000124566	TrN+I	((spalax,(zokor,rhizomys)),mouse)	98	GTR+I	(mouse,spalax,(zokor,rhizomys))	97.4005
gene663	ENSMUST00000027446	TrN+I	((rhizomys,(zokor,spalax)),mouse)	63	HKY+I	(mouse,rhizomys,(zokor,spalax))	57.9584
gene664	ENSMUST00000028900	TIM2+I	((spalax,(zokor,rhizomys)),mouse)	82	GTR+I	(mouse,spalax,(zokor,rhizomys))	98.8402
gene665	ENSMUST00000110504	TrN	((spalax,(zokor,rhizomys)),mouse)	64	GTR	(mouse,spalax,(zokor,rhizomys))	86.0328
gene666	ENSMUST00000029907	TIM3	((spalax,(zokor,rhizomys)),mouse)	79	HKY	(mouse,spalax,(zokor,rhizomys))	88.0324
gene667	ENSMUST00000061706	TPM3uf+G	((zokor,(spalax,rhizomys)),mouse)	56	GTR+G	(mouse,zokor,(spalax,rhizomys))	71.9456
gene668	ENSMUST00000075693	TPM3+G	((spalax,(zokor,rhizomys)),mouse)	46	HKY+G	(mouse,zokor,(spalax,rhizomys))	37.2426
gene669	ENSMUST00000113870	TrN+G	((rhizomys,(zokor,spalax)),mouse)	75	HKY+I	(mouse,rhizomys,(zokor,spalax))	97.8304
gene670	ENSMUST00000166487	TIM2+G	((rhizomys,(spalax,zokor)),mouse)	60	GTR+I	(mouse,rhizomys,(zokor,spalax))	72.8854
gene671	ENSMUST00000103195	TPM2+I	((spalax,(zokor,rhizomys)),mouse)	63	HKY+I	(mouse,spalax,(zokor,rhizomys))	61.5977
gene672	ENSMUST00000102599	TIM2+I	((zokor,(spalax,rhizomys)),mouse)	84	GTR+I	(mouse,zokor,(spalax,rhizomys))	98.4203
gene673	ENSMUST00000026703	TIM3+G	((spalax,(zokor,rhizomys)),mouse)	72	GTR+G	(mouse,spalax,(zokor,rhizomys))	87.6525
gene674	ENSMUST00000091064	GTR+I	((zokor,(spalax,rhizomys)),mouse)	96	GTR+I	(mouse,zokor,(spalax,rhizomys))	99.92
gene675	ENSMUST00000018914	HKY	((spalax,(zokor,rhizomys)),mouse)	99	HKY	(mouse,spalax,(zokor,rhizomys))	99.95
gene676	ENSMUST00000103033	TPM2uf+I	((spalax,(rhizomys,zokor)),mouse)	65	HKY+I	(mouse,spalax,(zokor,rhizomys))	71.2757
gene677	ENSMUST00000055226	TIM2+G	((rhizomys,(spalax,zokor)),mouse)	56	GTR+G	(mouse,rhizomys,(zokor,spalax))	79.1342
gene678	ENSMUST00000173065	TIM2+G	((spalax,(zokor,rhizomys)),mouse)	97	GTR+G	(mouse,spalax,(zokor,rhizomys))	97.8504
gene679	ENSMUST00000176957	HKY+I	((rhizomys,(zokor,spalax)),mouse)	83	HKY+I	(mouse,rhizomys,(zokor,spalax))	87.3525
gene680	ENSMUST00000020653	TPM2uf+I	((zokor,(rhizomys,spalax)),mouse)	39	HKY+I	(mouse,spalax,(zokor,rhizomys))	38.2124
gene681	ENSMUST00000003906	TIM2+I	((spalax,(zokor,rhizomys)),mouse)	45	GTR+I	(mouse,spalax,(zokor,rhizomys))	38.4923
gene682	ENSMUST00000022075	TrN+G	((spalax,(zokor,rhizomys)),mouse)	62	HKY+G	(mouse,spalax,(zokor,rhizomys))	72.5355
gene683	ENSMUST00000051064	TIM1+I	((spalax,(zokor,rhizomys)),mouse)	75	HKY+I	(mouse,spalax,(zokor,rhizomys))	66.7766
gene684	ENSMUST00000109091	TIM1+G	((spalax,(zokor,rhizomys)),mouse)	52	GTR+G	(mouse,spalax,(zokor,rhizomys))	70.4459
gene685	ENSMUST00000078090	TIM1+I	((spalax,(zokor,rhizomys)),mouse)	54	HKY+I	(mouse,spalax,(zokor,rhizomys))	45.5109
gene686	ENSMUST00000046603	TrNef+I	((zokor,(spalax,rhizomys)),mouse)	53	GTR+I	(mouse,zokor,(spalax,rhizomys))	63.2374
gene687	ENSMUST00000026196	TPM1+G	((rhizomys,(zokor,spalax)),mouse)	54	HKY+G	(mouse,rhizomys,(zokor,spalax))	89.972
gene688	ENSMUST00000102841	TPM2uf+G	((rhizomys,(zokor,spalax)),mouse)	63	HKY+I	(mouse,rhizomys,(zokor,spalax))	59.7181
gene689	ENSMUST00000027768	TIM3+I	((spalax,(zokor,rhizomys)),mouse)	43	GTR+I	(mouse,spalax,(zokor,rhizomys))	63.4873
gene690	ENSMUST00000017548	TIM2+I	((zokor,(spalax,rhizomys)),mouse)	78	GTR+I	(mouse,zokor,(spalax,rhizomys))	85.7628
gene691	ENSMUST00000002923	TIM3+I	((spalax,(zokor,rhizomys)),mouse)	46	GTR+I	(mouse,spalax,(zokor,rhizomys))	47.2705
gene692	ENSMUST00000114830	HKY+G	((spalax,(zokor,rhizomys)),mouse)	87	HKY+G	(mouse,spalax,(zokor,rhizomys))	98.7702
gene693	ENSMUST00000112676	TrN+G	((spalax,(zokor,rhizomys)),mouse)	76	GTR+G	(mouse,spalax,(zokor,rhizomys))	72.6355
gene694	ENSMUST00000054867	TPM1uf+G	((zokor,(spalax,rhizomys)),mouse)	70	HKY+G	(mouse,zokor,(spalax,rhizomys))	77.3445
gene695	ENSMUST00000106722	TPM2uf+I	((spalax,(zokor,rhizomys)),mouse)	70	HKY+I	(mouse,spalax,(zokor,rhizomys))	60.3179
gene696	ENSMUST00000107116	TrN+I	((zokor,(spalax,rhizomys)),mouse)	57	GTR+I	(mouse,zokor,(spalax,rhizomys))	62.4375
gene697	ENSMUST00000093480	TrN+G	((rhizomys,(zokor,spalax)),mouse)	47	GTR+G	(mouse,rhizomys,(zokor,spalax))	41.6917
gene698	ENSMUST00000026560	TrN+I	((spalax,(zokor,rhizomys)),mouse)	27	HKY+I	(mouse,spalax,(zokor,rhizomys))	42.7914
gene699	ENSMUST00000073840	TrN+I	((spalax,(zokor,rhizomys)),mouse)	76	HKY+I	(mouse,spalax,(zokor,rhizomys))	69.2462
gene700	ENSMUST00000026649	HKY+G	((spalax,(zokor,rhizomys)),mouse)	64	HKY+G	(mouse,spalax,(zokor,rhizomys))	47.9304
gene701	ENSMUST00000068792	K80+G	((rhizomys,(zokor,spalax)),mouse)	72	HKY+G	(mouse,rhizomys,(zokor,spalax))	63.1074
gene702	ENSMUST00000045791	TrN+G	((rhizomys,(zokor,spalax)),mouse)	90	HKY+G	(mouse,rhizomys,(zokor,spalax))	99.2601
gene703	ENSMUST00000032060	TrNef+G	((rhizomys,(zokor,spalax)),mouse)	74	HKY+G	(mouse,rhizomys,(zokor,spalax))	69.4961
gene704	ENSMUST00000121048	TIM2+I	((zokor,(spalax,rhizomys)),mouse)	89	GTR+I	(mouse,zokor,(spalax,rhizomys))	97.4205
gene705	ENSMUST00000085651	TrNef+G	((rhizomys,(zokor,spalax)),mouse)	91	GTR+G	(mouse,rhizomys,(zokor,spalax))	94.811
gene706	ENSMUST00000055688	TIM3ef+I	((spalax,(zokor,rhizomys)),mouse)	79	GTR+I	(mouse,spalax,(zokor,rhizomys))	76.0648
gene707	ENSMUST00000030446	GTR+I	((spalax,(zokor,rhizomys)),mouse)	63	GTR+I	(mouse,spalax,(zokor,rhizomys))	61.3477
gene708	ENSMUST00000032398	TIM3+G	((rhizomys,(zokor,spalax)),mouse)	29	GTR+G	(mouse,zokor,(spalax,rhizomys))	36.5527
gene709	ENSMUST00000036288	TPM3uf+I	((zokor,(rhizomys,spalax)),mouse)	48	HKY+I	(mouse,zokor,(spalax,rhizomys))	50.09
gene710	ENSMUST00000019684	TIM2	((rhizomys,(zokor,spalax)),mouse)	90	GTR	(mouse,rhizomys,(zokor,spalax))	96.5007
gene711	ENSMUST00000085109	TIM3+G	((spalax,(zokor,rhizomys)),mouse)	41	GTR+G	(mouse,rhizomys,(zokor,spalax))	48.8202
gene712	ENSMUST00000140438	TPM2uf+I	((zokor,(spalax,rhizomys)),mouse)	51	GTR+I	(mouse,zokor,(spalax,rhizomys))	44.5111
gene713	ENSMUST00000102707	TPM2uf+G	((zokor,(rhizomys,spalax)),mouse)	39	HKY+G	(mouse,zokor,(spalax,rhizomys))	43.5813
gene714	ENSMUST00000031061	TIM2+I	((zokor,(rhizomys,spalax)),mouse)	50	GTR+I	(mouse,zokor,(spalax,rhizomys))	40.9718
gene716	ENSMUST00000028610	TrN+G	((spalax,(zokor,rhizomys)),mouse)	81	GTR+G	(mouse,spalax,(zokor,rhizomys))	90.9518
gene717	ENSMUST00000047028	K80+I	((zokor,(rhizomys,spalax)),mouse)	76	HKY+I	(mouse,zokor,(spalax,rhizomys))	78.0244
gene718	ENSMUST00000005493	TIM3ef+G	((rhizomys,(spalax,zokor)),mouse)	60	GTR+G	(mouse,rhizomys,(zokor,spalax))	57.9584
gene719	ENSMUST00000167773	TIM1+I	((spalax,(zokor,rhizomys)),mouse)	99	GTR+I	(mouse,spalax,(zokor,rhizomys))	99.84
gene721	ENSMUST00000168522	TPM2uf+G	((zokor,(spalax,rhizomys)),mouse)	68	HKY+G	(mouse,zokor,(spalax,rhizomys))	60.068
gene722	ENSMUST00000038738	TPM1uf+G	((rhizomys,(zokor,spalax)),mouse)	86	HKY+G	(mouse,rhizomys,(zokor,spalax))	98.6103
gene723	ENSMUST00000043881	TIM1+I	((rhizomys,(spalax,zokor)),mouse)	64	GTR+I	(mouse,rhizomys,(zokor,spalax))	68.1364
gene724	ENSMUST00000021523	TIM1+I	((zokor,(spalax,rhizomys)),mouse)	76	GTR+I	(mouse,zokor,(spalax,rhizomys))	77.0746
gene725	ENSMUST00000100220	TPM3uf+I	((spalax,(zokor,rhizomys)),mouse)	67	HKY+I	(mouse,spalax,(zokor,rhizomys))	71.5157
gene726	ENSMUST00000016401	TIM3+G	((spalax,(zokor,rhizomys)),mouse)	41	GTR+I	(mouse,rhizomys,(zokor,spalax))	41.6917
gene727	ENSMUST00000029331	TPM3uf+I	((rhizomys,(zokor,spalax)),mouse)	66	HKY+I	(mouse,rhizomys,(zokor,spalax))	67.3365
gene728	ENSMUST00000070663	TrN+I	((zokor,(rhizomys,spalax)),mouse)	61	GTR+I	(mouse,zokor,(spalax,rhizomys))	47.7305
gene729	ENSMUST00000050214	TrN+G	((zokor,(spalax,rhizomys)),mouse)	77	GTR+G	(mouse,zokor,(spalax,rhizomys))	63.6073
gene730	ENSMUST00000043938	GTR+G	((spalax,(zokor,rhizomys)),mouse)	84	GTR+G	(mouse,spalax,(zokor,rhizomys))	95.5509
gene731	ENSMUST00000017878	HKY+I	((spalax,(zokor,rhizomys)),mouse)	63	HKY+I	(mouse,spalax,(zokor,rhizomys))	81.7636
gene732	ENSMUST00000164233	TIM2+G	((spalax,(zokor,rhizomys)),mouse)	85	GTR+G	(mouse,spalax,(zokor,rhizomys))	86.0728
gene733	ENSMUST00000050000	TIM3+G	((zokor,(rhizomys,spalax)),mouse)	62	GTR+I	(mouse,zokor,(spalax,rhizomys))	59.0382
gene734	ENSMUST00000048678	TIM2+G	((zokor,(spalax,rhizomys)),mouse)	89	HKY+G	(mouse,zokor,(spalax,rhizomys))	95.5309
gene735	ENSMUST00000064139	TrN+I	((rhizomys,(zokor,spalax)),mouse)	84	HKY+I	(mouse,rhizomys,(zokor,spalax))	90.4419
gene736	ENSMUST00000027356	TVMef+G	((spalax,(zokor,rhizomys)),mouse)	85	GTR+G	(mouse,spalax,(zokor,rhizomys))	92.2515
gene737	ENSMUST00000102525	TIM2+I	((spalax,(zokor,rhizomys)),mouse)	48	GTR+G	(mouse,spalax,(zokor,rhizomys))	46.1408
gene738	ENSMUST00000114179	HKY+I	((spalax,(zokor,rhizomys)),mouse)	59	HKY+I	(mouse,spalax,(zokor,rhizomys))	65.4469
gene739	ENSMUST00000050010	TrN+I	((zokor,(spalax,rhizomys)),mouse)	66	HKY+I	(mouse,rhizomys,(zokor,spalax))	45.071
gene740	ENSMUST00000054927	TIM2+G	((spalax,(zokor,rhizomys)),mouse)	52	GTR+G	(mouse,rhizomys,(zokor,spalax))	47.6705
gene741	ENSMUST00000101534	TrN+I	((rhizomys,(zokor,spalax)),mouse)	47	GTR+I	(mouse,rhizomys,(zokor,spalax))	49.82
gene742	ENSMUST00000034163	GTR+I	((rhizomys,(zokor,spalax)),mouse)	66	GTR+I	(mouse,rhizomys,(zokor,spalax))	74.5351
gene743	ENSMUST00000061156	HKY+I	((zokor,(spalax,rhizomys)),mouse)	41	HKY+I	(mouse,zokor,(spalax,rhizomys))	45.8508
gene744	ENSMUST00000029970	TPM3uf+G	((rhizomys,(spalax,zokor)),mouse)	72	GTR+G	(mouse,rhizomys,(zokor,spalax))	63.4673
gene745	ENSMUST00000046485	TIM3+I	((spalax,(zokor,rhizomys)),mouse)	80	GTR+I	(mouse,spalax,(zokor,rhizomys))	91.4617
gene746	ENSMUST00000058183	TIM3+G	((rhizomys,(zokor,spalax)),mouse)	64	GTR+G	(mouse,rhizomys,(zokor,spalax))	96.1908
gene747	ENSMUST00000034697	TPM3uf+G	((rhizomys,(zokor,spalax)),mouse)	100	GTR+G	(mouse,rhizomys,(zokor,spalax))	99.99
gene749	ENSMUST00000057979	TIM1+G	((rhizomys,(zokor,spalax)),mouse)	56	GTR+G	(mouse,rhizomys,(zokor,spalax))	61.9676
gene750	ENSMUST00000027444	TVMef	((spalax,(zokor,rhizomys)),mouse)	77	GTR	(mouse,spalax,(zokor,rhizomys))	76.8746
gene752	ENSMUST00000024988	TIM1+G	((zokor,(spalax,rhizomys)),mouse)	65	F81	(mouse,zokor,(spalax,rhizomys))	99.4801
gene753	ENSMUST00000025759	HKY+I	((spalax,(zokor,rhizomys)),mouse)	84	HKY+I	(mouse,spalax,(zokor,rhizomys))	68.8862
gene754	ENSMUST00000030417	HKY+I	((rhizomys,(zokor,spalax)),mouse)	60	HKY+I	(mouse,rhizomys,(zokor,spalax))	57.2685
gene755	ENSMUST00000117989	TPM3uf+I	((spalax,(zokor,rhizomys)),mouse)	86	HKY+I	(mouse,spalax,(zokor,rhizomys))	78.3443
gene756	ENSMUST00000107863	HKY+G	((rhizomys,(zokor,spalax)),mouse)	81	HKY+G	(mouse,rhizomys,(zokor,spalax))	98.1304
gene757	ENSMUST00000015891	TIM1+I	((rhizomys,(zokor,spalax)),mouse)	59	GTR+I	(mouse,rhizomys,(zokor,spalax))	82.1536
gene758	ENSMUST00000022380	TIM1+G	((spalax,(zokor,rhizomys)),mouse)	80	GTR+G	(mouse,spalax,(zokor,rhizomys))	92.2416
gene759	ENSMUST00000046285	TPM1uf+I	((zokor,(spalax,rhizomys)),mouse)	90	HKY+G	(mouse,zokor,(spalax,rhizomys))	99.6101
gene760	ENSMUST00000025101	TrN+I	((rhizomys,(zokor,spalax)),mouse)	91	HKY+I	(mouse,rhizomys,(zokor,spalax))	92.6715
gene761	ENSMUST00000020365	TIM1+I	((spalax,(zokor,rhizomys)),mouse)	51	HKY+I	(mouse,spalax,(zokor,rhizomys))	56.8086
gene762	ENSMUST00000045788	HKY	((spalax,(rhizomys,zokor)),mouse)	74	HKY	(mouse,spalax,(zokor,rhizomys))	49.0802
gene763	ENSMUST00000002418	TrN+I	((rhizomys,(zokor,spalax)),mouse)	95	GTR+I	(mouse,rhizomys,(zokor,spalax))	99.91
gene764	ENSMUST00000167998	HKY	((rhizomys,(zokor,spalax)),mouse)	100	HKY	(mouse,rhizomys,(zokor,spalax))	99.3401
gene765	ENSMUST00000034524	TrN	((spalax,(zokor,rhizomys)),mouse)	53	GTR	(mouse,spalax,(zokor,rhizomys))	58.7682
gene766	ENSMUST00000070181	TrN+G	((rhizomys,(zokor,spalax)),mouse)	53	GTR+I	(mouse,rhizomys,(zokor,spalax))	74.805
gene768	ENSMUST00000031697	TrN+I	((zokor,(rhizomys,spalax)),mouse)	94	GTR+I	(mouse,zokor,(spalax,rhizomys))	98.8802
gene770	ENSMUST00000026243	TPM3uf+G	((spalax,(zokor,rhizomys)),mouse)	51	GTR+G	(mouse,spalax,(zokor,rhizomys))	39.4621
gene772	ENSMUST00000048967	TIM1ef+G	((spalax,(zokor,rhizomys)),mouse)	57	GTR+G	(mouse,spalax,(zokor,rhizomys))	56.5187
gene773	ENSMUST00000040261	TIM1+G	((spalax,(zokor,rhizomys)),mouse)	42	GTR+G	(mouse,zokor,(spalax,rhizomys))	39.872
gene774	ENSMUST00000051574	TPM3uf+I	((spalax,(zokor,rhizomys)),mouse)	42	GTR+I	(mouse,zokor,(spalax,rhizomys))	47.2306
gene775	ENSMUST00000128861	GTR+G	((zokor,(spalax,rhizomys)),mouse)	85	GTR+G	(mouse,zokor,(spalax,rhizomys))	97.3405
gene776	ENSMUST00000139685	TIM3+I	((rhizomys,(spalax,zokor)),mouse)	91	GTR+I	(mouse,rhizomys,(zokor,spalax))	93.8812
gene777	ENSMUST00000094657	TrN+I	((rhizomys,(zokor,spalax)),mouse)	58	GTR+I	(mouse,rhizomys,(zokor,spalax))	62.1076
gene778	ENSMUST00000115612	TIM2+G	((spalax,(zokor,rhizomys)),mouse)	54	GTR+G	(mouse,spalax,(zokor,rhizomys))	61.1078
gene779	ENSMUST00000167020	HKY+I	((rhizomys,(zokor,spalax)),mouse)	57	HKY+I	(mouse,rhizomys,(zokor,spalax))	53.4093
gene780	ENSMUST00000028311	TIM2+G	((zokor,(spalax,rhizomys)),mouse)	64	HKY+G	(mouse,zokor,(spalax,rhizomys))	87.5225
gene781	ENSMUST00000033025	HKY+G	((spalax,(zokor,rhizomys)),mouse)	80	HKY+G	(mouse,spalax,(zokor,rhizomys))	92.5615
gene782	ENSMUST00000043680	TPM2uf+I	((rhizomys,(zokor,spalax)),mouse)	94	HKY+I	(mouse,rhizomys,(zokor,spalax))	90.9718
gene783	ENSMUST00000164458	TrN+I	((zokor,(spalax,rhizomys)),mouse)	87	GTR+G	(mouse,zokor,(spalax,rhizomys))	95.101
gene784	ENSMUST00000003313	TrN+G	((zokor,(spalax,rhizomys)),mouse)	39	GTR+G	(mouse,spalax,(zokor,rhizomys))	57.7784
gene785	ENSMUST00000115052	TrN+I	((zokor,(spalax,rhizomys)),mouse)	50	HKY+I	(mouse,zokor,(spalax,rhizomys))	42.3415
gene786	ENSMUST00000021607	TrN+G	((spalax,(zokor,rhizomys)),mouse)	56	GTR+G	(mouse,spalax,(zokor,rhizomys))	53.0694
gene787	ENSMUST00000006912	TIM2+I	((zokor,(spalax,rhizomys)),mouse)	100	GTR+I	(mouse,zokor,(spalax,rhizomys))	98.8302
gene788	ENSMUST00000073120	TPM2uf+G	((spalax,(zokor,rhizomys)),mouse)	86	HKY+G	(mouse,spalax,(zokor,rhizomys))	93.4113
gene789	ENSMUST00000112017	TPM1uf+I	((rhizomys,(zokor,spalax)),mouse)	90	HKY+G	(mouse,rhizomys,(zokor,spalax))	99.0402
gene790	ENSMUST00000040506	TPM3uf+I	((spalax,(zokor,rhizomys)),mouse)	41	HKY+I	(mouse,spalax,(zokor,rhizomys))	46.5707
gene791	ENSMUST00000095014	TPM1+I	((zokor,(rhizomys,spalax)),mouse)	57	HKY+I	(mouse,zokor,(spalax,rhizomys))	42.4415
gene792	ENSMUST00000089140	TIM1	((spalax,(zokor,rhizomys)),mouse)	80	GTR	(mouse,spalax,(zokor,rhizomys))	99.78
gene794	ENSMUST00000062153	TrN+G	((zokor,(rhizomys,spalax)),mouse)	74	GTR+G	(mouse,zokor,(spalax,rhizomys))	69.3761
gene795	ENSMUST00000102715	TIM3+G	((spalax,(zokor,rhizomys)),mouse)	49	GTR+G	(mouse,spalax,(zokor,rhizomys))	72.2955
gene796	ENSMUST00000025739	TPM3uf+G	((rhizomys,(zokor,spalax)),mouse)	70	HKY+I	(mouse,rhizomys,(zokor,spalax))	80.3839
gene797	ENSMUST00000172107	TrN+G	((zokor,(spalax,rhizomys)),mouse)	90	GTR+G	(mouse,zokor,(spalax,rhizomys))	99.96
gene798	ENSMUST00000068725	TPM3+I	((zokor,(spalax,rhizomys)),mouse)	75	HKY+I	(mouse,zokor,(spalax,rhizomys))	93.6313
gene799	ENSMUST00000058030	TrN+I	((spalax,(zokor,rhizomys)),mouse)	47	GTR+G	(mouse,spalax,(zokor,rhizomys))	41.9216
gene800	ENSMUST00000096250	GTR+I	((spalax,(zokor,rhizomys)),mouse)	63	GTR+I	(mouse,spalax,(zokor,rhizomys))	65.5169
gene801	ENSMUST00000064762	TrN+G	((spalax,(zokor,rhizomys)),mouse)	66	GTR+G	(mouse,spalax,(zokor,rhizomys))	61.0778
gene802	ENSMUST00000034391	HKY+G	((zokor,(spalax,rhizomys)),mouse)	59	HKY+G	(mouse,zokor,(spalax,rhizomys))	52.2396
gene803	ENSMUST00000057944	TPM3uf+G	((rhizomys,(zokor,spalax)),mouse)	80	GTR+I	(mouse,rhizomys,(zokor,spalax))	75.3549
gene804	ENSMUST00000020640	TIM2+G	((spalax,(zokor,rhizomys)),mouse)	65	HKY+I	(mouse,spalax,(zokor,rhizomys))	91.2917
gene805	ENSMUST00000135680	TPM1	((zokor,(spalax,rhizomys)),mouse)	83	HKY	(mouse,zokor,(spalax,rhizomys))	90.9918
gene806	ENSMUST00000062058	TPM2uf+I	((rhizomys,(zokor,spalax)),mouse)	73	HKY+I	(mouse,rhizomys,(zokor,spalax))	57.2785
gene808	ENSMUST00000020643	TrN+I	((rhizomys,(spalax,zokor)),mouse)	67	GTR+I	(mouse,rhizomys,(zokor,spalax))	64.887
gene809	ENSMUST00000114739	HKY+G	((rhizomys,(zokor,spalax)),mouse)	89	HKY+G	(mouse,rhizomys,(zokor,spalax))	89.2022
gene810	ENSMUST00000106137	TIM3+I	((spalax,(zokor,rhizomys)),mouse)	64	GTR+I	(mouse,spalax,(zokor,rhizomys))	59.4981
gene811	ENSMUST00000039608	TPM1uf+G	((rhizomys,(zokor,spalax)),mouse)	49	HKY+G	(mouse,rhizomys,(zokor,spalax))	49.79
gene812	ENSMUST00000031536	TPM2uf+G	((spalax,(zokor,rhizomys)),mouse)	95	HKY+G	(mouse,spalax,(zokor,rhizomys))	91.7017
gene813	ENSMUST00000001611	GTR+G	((spalax,(zokor,rhizomys)),mouse)	87	GTR+G	(mouse,spalax,(zokor,rhizomys))	85.103
gene814	ENSMUST00000009220	TPM1uf+G	((rhizomys,(zokor,spalax)),mouse)	68	HKY+G	(mouse,rhizomys,(zokor,spalax))	52.3595
gene816	ENSMUST00000081840	TrN+I	((spalax,(zokor,rhizomys)),mouse)	59	HKY+I	(mouse,spalax,(zokor,rhizomys))	59.888
gene817	ENSMUST00000021806	TPM3uf+G	((zokor,(spalax,rhizomys)),mouse)	51	GTR+G	(mouse,zokor,(spalax,rhizomys))	54.6891
gene818	ENSMUST00000151786	TIM2+I	((zokor,(spalax,rhizomys)),mouse)	40	GTR+I	(mouse,spalax,(zokor,rhizomys))	41.2218
gene819	ENSMUST00000015667	TIM3+I	((spalax,(zokor,rhizomys)),mouse)	85	GTR+I	(mouse,spalax,(zokor,rhizomys))	98.0504
gene820	ENSMUST00000064656	TIM2+I	((zokor,(spalax,rhizomys)),mouse)	80	GTR+I	(mouse,zokor,(spalax,rhizomys))	98.2703
gene821	ENSMUST00000031984	TIM3+I	((zokor,(spalax,rhizomys)),mouse)	58	GTR+I	(mouse,zokor,(spalax,rhizomys))	65.7469
gene822	ENSMUST00000102549	TVM+I	((spalax,(zokor,rhizomys)),mouse)	86	GTR+I	(mouse,spalax,(zokor,rhizomys))	80.9438
gene823	ENSMUST00000037391	TIM2+G	((spalax,(zokor,rhizomys)),mouse)	91	GTR+G	(mouse,spalax,(zokor,rhizomys))	90.4819
gene824	ENSMUST00000048162	TIM3+I	((spalax,(zokor,rhizomys)),mouse)	93	GTR+I	(mouse,spalax,(zokor,rhizomys))	90.6319
gene825	ENSMUST00000050785	TPM3uf+I	((zokor,(spalax,rhizomys)),mouse)	36	HKY+I	(mouse,spalax,(zokor,rhizomys))	38.4123
gene826	ENSMUST00000072847	TIM1	((zokor,(spalax,rhizomys)),mouse)	53	GTR	(mouse,zokor,(spalax,rhizomys))	78.7343
gene827	ENSMUST00000118196	TrN+G	((spalax,(zokor,rhizomys)),mouse)	60	HKY+G	(mouse,spalax,(zokor,rhizomys))	73.9252
gene828	ENSMUST00000091924	TIM1	((rhizomys,(spalax,zokor)),mouse)	48	HKY	(mouse,zokor,(spalax,rhizomys))	52.3795
gene829	ENSMUST00000034699	TPM3uf+G	((spalax,(zokor,rhizomys)),mouse)	98	HKY+I	(mouse,spalax,(zokor,rhizomys))	99.84
gene830	ENSMUST00000003536	TPM3uf+G	((rhizomys,(zokor,spalax)),mouse)	56	GTR+G	(mouse,rhizomys,(zokor,spalax))	63.7373
gene831	ENSMUST00000075896	TrN+G	((spalax,(zokor,rhizomys)),mouse)	78	GTR+G	(mouse,spalax,(zokor,rhizomys))	80.084
gene832	ENSMUST00000022954	TIM1+G	((zokor,(rhizomys,spalax)),mouse)	60	GTR+G	(mouse,zokor,(spalax,rhizomys))	53.6393
gene833	ENSMUST00000021514	TIM1+I	((zokor,(spalax,rhizomys)),mouse)	62	GTR+I	(mouse,zokor,(spalax,rhizomys))	69.5761
gene835	ENSMUST00000001950	TIM2+I	((zokor,(rhizomys,spalax)),mouse)	47	GTR+I	(mouse,zokor,(spalax,rhizomys))	42.1716
gene836	ENSMUST00000049937	TPM1uf+I	((spalax,(rhizomys,zokor)),mouse)	42	HKY+I	(mouse,spalax,(zokor,rhizomys))	39.7021
gene837	ENSMUST00000046558	TPM3uf+G	((rhizomys,(zokor,spalax)),mouse)	44	HKY+I	(mouse,rhizomys,(zokor,spalax))	55.4289
gene838	ENSMUST00000088652	TrN+I	((spalax,(zokor,rhizomys)),mouse)	49	GTR+I	(mouse,spalax,(zokor,rhizomys))	46.7407
gene839	ENSMUST00000030852	TrN+G	((rhizomys,(spalax,zokor)),mouse)	52	HKY+G	(mouse,rhizomys,(zokor,spalax))	57.3485
gene840	ENSMUST00000033775	TrN+I	((spalax,(zokor,rhizomys)),mouse)	40	GTR+I	(mouse,spalax,(zokor,rhizomys))	46.5207
gene841	ENSMUST00000041830	TrN+G	((zokor,(spalax,rhizomys)),mouse)	62	HKY+G	(mouse,zokor,(spalax,rhizomys))	65.127
gene842	ENSMUST00000052867	TIM1+I	((zokor,(rhizomys,spalax)),mouse)	52	HKY+I	(mouse,zokor,(spalax,rhizomys))	45.6409
gene843	ENSMUST00000155671	TIM3	((rhizomys,(zokor,spalax)),mouse)	73	GTR	(mouse,rhizomys,(zokor,spalax))	97.7904
gene844	ENSMUST00000036153	TPM3+G	((zokor,(rhizomys,spalax)),mouse)	56	HKY+G	(mouse,zokor,(spalax,rhizomys))	51.6797
gene847	ENSMUST00000000925	TrN+I	((rhizomys,(zokor,spalax)),mouse)	64	HKY+I	(mouse,rhizomys,(zokor,spalax))	48.1404
gene848	ENSMUST00000173286	HKY+G	((spalax,(zokor,rhizomys)),mouse)	61	HKY+G	(mouse,spalax,(zokor,rhizomys))	82.1136
gene849	ENSMUST00000180095	TIM2+G	((rhizomys,(zokor,spalax)),mouse)	69	GTR+G	(mouse,rhizomys,(zokor,spalax))	55.4789
gene850	ENSMUST00000101801	HKY+I	((spalax,(zokor,rhizomys)),mouse)	97	HKY+I	(mouse,spalax,(zokor,rhizomys))	99.87
gene851	ENSMUST00000033513	HKY	((rhizomys,(zokor,spalax)),mouse)	72	HKY	(mouse,rhizomys,(zokor,spalax))	73.9052
gene852	ENSMUST00000036126	HKY+G	((spalax,(zokor,rhizomys)),mouse)	48	HKY+G	(mouse,spalax,(zokor,rhizomys))	46.6607
gene853	ENSMUST00000028200	TPM3+G	((zokor,(spalax,rhizomys)),mouse)	85	GTR+G	(mouse,zokor,(spalax,rhizomys))	88.6523
gene854	ENSMUST00000038863	TPM2uf+G	((rhizomys,(spalax,zokor)),mouse)	38	GTR+I	(mouse,rhizomys,(zokor,spalax))	54.0892
gene856	ENSMUST00000033009	TIM2+G	((zokor,(rhizomys,spalax)),mouse)	59	GTR+G	(mouse,zokor,(spalax,rhizomys))	76.9146
gene857	ENSMUST00000032143	TrNef+G	((spalax,(rhizomys,zokor)),mouse)	49	GTR+G	(mouse,spalax,(zokor,rhizomys))	59.868
gene858	ENSMUST00000098817	HKY	((spalax,(zokor,rhizomys)),mouse)	87	HKY	(mouse,spalax,(zokor,rhizomys))	92.4515
gene859	ENSMUST00000033473	TrN+I	((spalax,(zokor,rhizomys)),mouse)	82	GTR+I	(mouse,spalax,(zokor,rhizomys))	62.7674
gene860	ENSMUST00000048653	TIM2+G	((spalax,(zokor,rhizomys)),mouse)	63	HKY+G	(mouse,spalax,(zokor,rhizomys))	65.4269
gene861	ENSMUST00000036872	TIM2+I	((rhizomys,(spalax,zokor)),mouse)	69	GTR+I	(mouse,rhizomys,(zokor,spalax))	71.1558
gene862	ENSMUST00000067947	TIM1+I	((spalax,(zokor,rhizomys)),mouse)	33	GTR+I	(mouse,spalax,(zokor,rhizomys))	41.5517
gene863	ENSMUST00000121661	K80+G	((rhizomys,(zokor,spalax)),mouse)	63	HKY+G	(mouse,rhizomys,(zokor,spalax))	76.2747
gene864	ENSMUST00000022734	TIM1+G	((rhizomys,(zokor,spalax)),mouse)	59	GTR+G	(mouse,rhizomys,(zokor,spalax))	81.7237
gene866	ENSMUST00000163242	TIM1ef+I	((zokor,(spalax,rhizomys)),mouse)	49	HKY+I	(mouse,zokor,(spalax,rhizomys))	54.5991
gene867	ENSMUST00000058438	TIM1ef+G	((rhizomys,(zokor,spalax)),mouse)	90	GTR+G	(mouse,rhizomys,(zokor,spalax))	99.7101
gene868	ENSMUST00000170472	TIM2+I	((zokor,(spalax,rhizomys)),mouse)	42	GTR+I	(mouse,spalax,(zokor,rhizomys))	36.9826
gene869	ENSMUST00000028829	HKY+I	((rhizomys,(zokor,spalax)),mouse)	84	HKY+I	(mouse,rhizomys,(zokor,spalax))	90.5919
gene870	ENSMUST00000167023	TIM1+I	((spalax,(zokor,rhizomys)),mouse)	81	HKY+I	(mouse,spalax,(zokor,rhizomys))	98.7902
gene871	ENSMUST00000025515	TPM1uf	((rhizomys,(zokor,spalax)),mouse)	83	HKY+I	(mouse,rhizomys,(zokor,spalax))	75.065
gene872	ENSMUST00000021669	TrN+I	((zokor,(spalax,rhizomys)),mouse)	54	HKY	(mouse,zokor,(spalax,rhizomys))	86.5427
gene873	ENSMUST00000032898	TIM3+I	((spalax,(zokor,rhizomys)),mouse)	46	HKY+I	(mouse,spalax,(zokor,rhizomys))	63.9672
gene874	ENSMUST00000036497	TPM2	((rhizomys,(zokor,spalax)),mouse)	92	HKY	(mouse,rhizomys,(zokor,spalax))	96.8806
gene875	ENSMUST00000080713	TPM2uf+I	((spalax,(zokor,rhizomys)),mouse)	70	HKY+I	(mouse,spalax,(zokor,rhizomys))	86.1628
gene876	ENSMUST00000002737	GTR+G	((spalax,(zokor,rhizomys)),mouse)	69	GTR+G	(mouse,spalax,(zokor,rhizomys))	79.944
gene877	ENSMUST00000018522	TIM3+G	((zokor,(spalax,rhizomys)),mouse)	98	GTR+G	(mouse,zokor,(spalax,rhizomys))	99.85
gene878	ENSMUST00000043923	TrN+I	((zokor,(spalax,rhizomys)),mouse)	44	GTR+I	(mouse,zokor,(spalax,rhizomys))	51.5197
gene879	ENSMUST00000162372	TIM3+G	((zokor,(spalax,rhizomys)),mouse)	64	GTR+G	(mouse,zokor,(spalax,rhizomys))	74.935
gene880	ENSMUST00000116615	TrN+G	((rhizomys,(zokor,spalax)),mouse)	57	HKY+G	(mouse,rhizomys,(zokor,spalax))	73.0254
gene881	ENSMUST00000081542	TIM2ef+I	((zokor,(spalax,rhizomys)),mouse)	71	GTR+I	(mouse,zokor,(spalax,rhizomys))	88.1124
gene882	ENSMUST00000021797	K80+I	((rhizomys,(zokor,spalax)),mouse)	67	HKY+I	(mouse,rhizomys,(zokor,spalax))	78.4643
gene883	ENSMUST00000030734	TIM3+I	((zokor,(spalax,rhizomys)),mouse)	70	GTR+I	(mouse,zokor,(spalax,rhizomys))	65.9268
gene884	ENSMUST00000099384	TIM3+I	((spalax,(zokor,rhizomys)),mouse)	63	HKY+I	(mouse,spalax,(zokor,rhizomys))	61.6577
gene885	ENSMUST00000073339	TIM2+I	((spalax,(zokor,rhizomys)),mouse)	70	HKY+I	(mouse,spalax,(zokor,rhizomys))	70.9758
gene886	ENSMUST00000030091	TrN+G	((rhizomys,(spalax,zokor)),mouse)	54	HKY+I	(mouse,rhizomys,(zokor,spalax))	51.7497
gene887	ENSMUST00000031977	TIM1+I	((spalax,(zokor,rhizomys)),mouse)	51	GTR+I	(mouse,spalax,(zokor,rhizomys))	46.5607
gene888	ENSMUST00000092382	TPM3uf+G	((rhizomys,(spalax,zokor)),mouse)	35	HKY+I	(mouse,zokor,(spalax,rhizomys))	39.4721
gene889	ENSMUST00000021297	TrN+G	((rhizomys,(zokor,spalax)),mouse)	86	GTR+I	(mouse,rhizomys,(zokor,spalax))	98.6703
gene890	ENSMUST00000053087	TIM1+G	((spalax,(zokor,rhizomys)),mouse)	44	GTR+G	(mouse,spalax,(zokor,rhizomys))	45.041
gene891	ENSMUST00000028059	TrN+I	((spalax,(zokor,rhizomys)),mouse)	68	GTR+I	(mouse,spalax,(zokor,rhizomys))	63.3973
gene892	ENSMUST00000120009	TrNef+I	((zokor,(spalax,rhizomys)),mouse)	67	HKY+I	(mouse,zokor,(spalax,rhizomys))	51.5797
gene893	ENSMUST00000027856	TIM2+G	((spalax,(zokor,rhizomys)),mouse)	79	GTR+G	(mouse,spalax,(zokor,rhizomys))	82.0536
gene894	ENSMUST00000107834	HKY+I	((spalax,(rhizomys,zokor)),mouse)	42	HKY+I	(mouse,spalax,(zokor,rhizomys))	45.9008
gene895	ENSMUST00000021963	HKY+G	((spalax,(zokor,rhizomys)),mouse)	61	HKY+G	(mouse,spalax,(zokor,rhizomys))	61.9376
gene896	ENSMUST00000032413	SYM+G	((spalax,(zokor,rhizomys)),mouse)	86	GTR+G	(mouse,spalax,(zokor,rhizomys))	96.1708
gene897	ENSMUST00000026013	TIM2+G	((rhizomys,(spalax,zokor)),mouse)	62	GTR+G	(mouse,rhizomys,(zokor,spalax))	78.8642
gene898	ENSMUST00000034915	TrN+I	((zokor,(spalax,rhizomys)),mouse)	39	GTR+I	(mouse,zokor,(spalax,rhizomys))	46.4107
gene899	ENSMUST00000045918	TrN+I	((rhizomys,(zokor,spalax)),mouse)	84	HKY+I	(mouse,rhizomys,(zokor,spalax))	84.5231
gene900	ENSMUST00000005406	TrN+G	((zokor,(spalax,rhizomys)),mouse)	70	GTR+G	(mouse,zokor,(spalax,rhizomys))	87.5025
gene901	ENSMUST00000022815	TPM1uf+G	((rhizomys,(zokor,spalax)),mouse)	70	HKY+G	(mouse,rhizomys,(zokor,spalax))	88.2224
gene902	ENSMUST00000113641	TIM2+I	((rhizomys,(zokor,spalax)),mouse)	44	GTR+G	(mouse,rhizomys,(zokor,spalax))	60.2779
gene903	ENSMUST00000081103	TIM3+I	((rhizomys,(zokor,spalax)),mouse)	63	GTR+I	(mouse,rhizomys,(zokor,spalax))	76.7846
gene904	ENSMUST00000022517	TrN+I	((rhizomys,(zokor,spalax)),mouse)	55	HKY+I	(mouse,rhizomys,(zokor,spalax))	48.4703
gene905	ENSMUST00000029336	TrN+G	((spalax,(zokor,rhizomys)),mouse)	63	GTR+G	(mouse,spalax,(zokor,rhizomys))	83.6533
gene906	ENSMUST00000026987	TrN	((zokor,(spalax,rhizomys)),mouse)	93	GTR	(mouse,zokor,(spalax,rhizomys))	91.5617
gene907	ENSMUST00000076991	TPM3uf+I	((rhizomys,(zokor,spalax)),mouse)	41	HKY+I	(mouse,zokor,(spalax,rhizomys))	44.2012
gene908	ENSMUST00000038434	HKY+I	((spalax,(rhizomys,zokor)),mouse)	47	HKY+I	(mouse,spalax,(zokor,rhizomys))	43.2913
gene909	ENSMUST00000069994	TPM3+I	((rhizomys,(zokor,spalax)),mouse)	81	GTR+I	(mouse,rhizomys,(zokor,spalax))	84.3731
gene910	ENSMUST00000038197	TVM+I	((rhizomys,(zokor,spalax)),mouse)	64	GTR+I	(mouse,rhizomys,(zokor,spalax))	61.4077
gene911	ENSMUST00000065364	HKY+G	((rhizomys,(spalax,zokor)),mouse)	69	HKY+G	(mouse,rhizomys,(zokor,spalax))	66.0868
gene912	ENSMUST00000117456	TrN+I	((spalax,(rhizomys,zokor)),mouse)	49	HKY+I	(mouse,spalax,(zokor,rhizomys))	49.98
gene913	ENSMUST00000034856	HKY+I	((rhizomys,(zokor,spalax)),mouse)	71	HKY+I	(mouse,rhizomys,(zokor,spalax))	74.905
gene914	ENSMUST00000178997	TrN+I	((rhizomys,(zokor,spalax)),mouse)	66	HKY+I	(mouse,rhizomys,(zokor,spalax))	85.053
gene915	ENSMUST00000043342	TPM3uf+G	((spalax,(zokor,rhizomys)),mouse)	94	HKY+I	(mouse,spalax,(zokor,rhizomys))	99.0102
gene916	ENSMUST00000120389	TrNef	((zokor,(spalax,rhizomys)),mouse)	74	HKY+G	(mouse,zokor,(spalax,rhizomys))	80.6839
gene917	ENSMUST00000021158	TPM3	((spalax,(zokor,rhizomys)),mouse)	53	HKY	(mouse,spalax,(zokor,rhizomys))	73.9852
gene918	ENSMUST00000088223	TPM1uf+G	((zokor,(rhizomys,spalax)),mouse)	54	HKY+I	(mouse,zokor,(spalax,rhizomys))	47.5705
gene919	ENSMUST00000046863	TPM1uf+I	((spalax,(zokor,rhizomys)),mouse)	93	HKY+I	(mouse,spalax,(zokor,rhizomys))	92.1216
gene920	ENSMUST00000021390	TPM3uf+I	((rhizomys,(zokor,spalax)),mouse)	60	GTR+I	(mouse,rhizomys,(zokor,spalax))	89.7021
gene921	ENSMUST00000086535	TIM2+G	((rhizomys,(zokor,spalax)),mouse)	58	GTR+G	(mouse,rhizomys,(zokor,spalax))	66.2268
gene922	ENSMUST00000020478	TIM3+I	((spalax,(zokor,rhizomys)),mouse)	47	HKY+I	(mouse,spalax,(zokor,rhizomys))	44.0812
gene923	ENSMUST00000113115	TIM1+I	((spalax,(zokor,rhizomys)),mouse)	50	GTR+I	(mouse,spalax,(zokor,rhizomys))	51.6297
gene924	ENSMUST00000167662	TrN+I	((zokor,(spalax,rhizomys)),mouse)	70	HKY+I	(mouse,zokor,(spalax,rhizomys))	55.139
gene925	ENSMUST00000045078	HKY+G	((rhizomys,(zokor,spalax)),mouse)	64	HKY+G	(mouse,rhizomys,(zokor,spalax))	59.7481
gene927	ENSMUST00000049411	TIM3+I	((spalax,(zokor,rhizomys)),mouse)	99	HKY+G	(mouse,spalax,(zokor,rhizomys))	99.7001
gene928	ENSMUST00000003527	TIM2+I	((spalax,(rhizomys,zokor)),mouse)	75	GTR+I	(mouse,spalax,(zokor,rhizomys))	68.5163
gene929	ENSMUST00000151682	K80+G	((rhizomys,(spalax,zokor)),mouse)	56	HKY+G	(mouse,spalax,(zokor,rhizomys))	58.0584
gene930	ENSMUST00000004055	GTR+G	((spalax,(zokor,rhizomys)),mouse)	66	GTR+G	(mouse,spalax,(zokor,rhizomys))	89.6921
gene931	ENSMUST00000078803	TIM2+G	((spalax,(zokor,rhizomys)),mouse)	62	GTR+G	(mouse,spalax,(zokor,rhizomys))	68.7662
gene932	ENSMUST00000163821	TIM1+I	((rhizomys,(zokor,spalax)),mouse)	68	GTR+I	(mouse,rhizomys,(zokor,spalax))	77.4045
gene934	ENSMUST00000114956	SYM+I	((rhizomys,(zokor,spalax)),mouse)	79	F81+I+G	(mouse,rhizomys,(zokor,spalax))	98.5303
gene935	ENSMUST00000022916	GTR+G	((rhizomys,(zokor,spalax)),mouse)	48	GTR+G	(mouse,rhizomys,(zokor,spalax))	51.4897
gene936	ENSMUST00000028117	TPM2+I	((rhizomys,(spalax,zokor)),mouse)	44	HKY+I	(mouse,rhizomys,(zokor,spalax))	34.4331
gene937	ENSMUST00000058437	GTR+G	((rhizomys,(zokor,spalax)),mouse)	87	GTR+G	(mouse,rhizomys,(zokor,spalax))	97.7504
gene938	ENSMUST00000053079	TIM1+I	((zokor,(spalax,rhizomys)),mouse)	55	GTR+I	(mouse,zokor,(spalax,rhizomys))	46.3707
gene939	ENSMUST00000041364	TIM3+G	((spalax,(zokor,rhizomys)),mouse)	83	GTR+G	(mouse,spalax,(zokor,rhizomys))	94.941
gene940	ENSMUST00000059588	TIM2+G	((spalax,(zokor,rhizomys)),mouse)	75	GTR+G	(mouse,spalax,(zokor,rhizomys))	90.7718
gene941	ENSMUST00000107818	TIM3+G	((rhizomys,(zokor,spalax)),mouse)	48	GTR+G	(mouse,rhizomys,(zokor,spalax))	47.0006
gene942	ENSMUST00000034171	TIM2+I	((zokor,(spalax,rhizomys)),mouse)	61	GTR+I	(mouse,zokor,(spalax,rhizomys))	62.2176
gene943	ENSMUST00000098937	HKY+G	((rhizomys,(zokor,spalax)),mouse)	96	HKY+G	(mouse,rhizomys,(zokor,spalax))	98.1604
gene944	ENSMUST00000058470	HKY+I	((spalax,(zokor,rhizomys)),mouse)	36	HKY+I	(mouse,rhizomys,(zokor,spalax))	62.5375
gene945	ENSMUST00000030404	TIM3+I	((rhizomys,(zokor,spalax)),mouse)	45	GTR+I	(mouse,rhizomys,(zokor,spalax))	56.4487
gene946	ENSMUST00000021413	TIM1+I	((rhizomys,(zokor,spalax)),mouse)	58	GTR+I	(mouse,rhizomys,(zokor,spalax))	63.7373
gene947	ENSMUST00000057935	HKY+G	((rhizomys,(zokor,spalax)),mouse)	64	HKY+G	(mouse,rhizomys,(zokor,spalax))	70.6959
gene948	ENSMUST00000030134	TPM3uf+I	((spalax,(zokor,rhizomys)),mouse)	94	HKY+I	(mouse,spalax,(zokor,rhizomys))	91.2018
gene949	ENSMUST00000054908	GTR+I	((spalax,(zokor,rhizomys)),mouse)	53	GTR+I	(mouse,spalax,(zokor,rhizomys))	51.4397
gene950	ENSMUST00000160289	GTR+I	((spalax,(zokor,rhizomys)),mouse)	61	GTR+I	(mouse,spalax,(zokor,rhizomys))	68.6863
gene952	ENSMUST00000028252	TIM3+I	((zokor,(spalax,rhizomys)),mouse)	67	HKY+I	(mouse,zokor,(spalax,rhizomys))	55.249
gene953	ENSMUST00000160953	GTR+G	((rhizomys,(zokor,spalax)),mouse)	65	GTR+G	(mouse,rhizomys,(zokor,spalax))	72.2456
gene954	ENSMUST00000112601	TrN+G	((spalax,(zokor,rhizomys)),mouse)	41	GTR+G	(mouse,zokor,(spalax,rhizomys))	51.2797
gene955	ENSMUST00000048073	TPM3uf+G	((zokor,(rhizomys,spalax)),mouse)	67	HKY+G	(mouse,zokor,(spalax,rhizomys))	55.8788
gene956	ENSMUST00000030015	TrN+I	((rhizomys,(spalax,zokor)),mouse)	71	HKY+I	(mouse,rhizomys,(zokor,spalax))	63.2074
gene957	ENSMUST00000059954	TPM3uf+I	((rhizomys,(zokor,spalax)),mouse)	91	HKY+I	(mouse,rhizomys,(zokor,spalax))	98.8602
gene958	ENSMUST00000050148	GTR	((rhizomys,(zokor,spalax)),mouse)	91	GTR	(mouse,rhizomys,(zokor,spalax))	97.0006
gene959	ENSMUST00000102774	TrN+G	((spalax,(zokor,rhizomys)),mouse)	42	HKY+I	(mouse,spalax,(zokor,rhizomys))	50.7698
gene960	ENSMUST00000024816	TIM3+G	((rhizomys,(spalax,zokor)),mouse)	37	GTR+G	(mouse,zokor,(spalax,rhizomys))	43.1914
gene961	ENSMUST00000028004	GTR+I	((zokor,(rhizomys,spalax)),mouse)	33	GTR+I	(mouse,zokor,(spalax,rhizomys))	35.6929
gene962	ENSMUST00000179748	TrN+I	((rhizomys,(zokor,spalax)),mouse)	66	HKY+I	(mouse,rhizomys,(zokor,spalax))	70.3559
gene963	ENSMUST00000112237	HKY+I	((zokor,(spalax,rhizomys)),mouse)	54	HKY+I	(mouse,zokor,(spalax,rhizomys))	55.6589
gene964	ENSMUST00000034132	TIM1+I	((spalax,(zokor,rhizomys)),mouse)	92	HKY+I	(mouse,spalax,(zokor,rhizomys))	86.0728
gene965	ENSMUST00000062904	TIM3+I	((rhizomys,(zokor,spalax)),mouse)	98	HKY+I	(mouse,rhizomys,(zokor,spalax))	99.77
gene966	ENSMUST00000036541	TIM2	((rhizomys,(zokor,spalax)),mouse)	86	HKY	(mouse,rhizomys,(zokor,spalax))	97.6505
gene967	ENSMUST00000179276	GTR+G	((zokor,(spalax,rhizomys)),mouse)	63	GTR+G	(mouse,zokor,(spalax,rhizomys))	69.2462
gene968	ENSMUST00000115522	TPM1uf+G	((zokor,(spalax,rhizomys)),mouse)	58	HKY+G	(mouse,zokor,(spalax,rhizomys))	53.0094
gene969	ENSMUST00000165430	K80	((rhizomys,(zokor,spalax)),mouse)	76	HKY	(mouse,rhizomys,(zokor,spalax))	94.921
gene970	ENSMUST00000048044	TPM1uf+I	((rhizomys,(zokor,spalax)),mouse)	54	HKY+I	(mouse,spalax,(zokor,rhizomys))	51.0198
gene971	ENSMUST00000151120	TPM2uf+I	((spalax,(zokor,rhizomys)),mouse)	72	GTR+G	(mouse,spalax,(zokor,rhizomys))	88.3123
gene972	ENSMUST00000042942	TIM3ef+G	((rhizomys,(zokor,spalax)),mouse)	67	GTR+G	(mouse,rhizomys,(zokor,spalax))	76.7447
gene973	ENSMUST00000094398	TPM3uf+I	((spalax,(zokor,rhizomys)),mouse)	76	GTR+I	(mouse,spalax,(zokor,rhizomys))	71.6457
gene974	ENSMUST00000006435	TIM2ef+G	((rhizomys,(spalax,zokor)),mouse)	56	GTR+G	(mouse,rhizomys,(zokor,spalax))	51.7796
gene975	ENSMUST00000079085	TrNef+G	((spalax,(rhizomys,zokor)),mouse)	53	HKY+I	(mouse,spalax,(zokor,rhizomys))	51.7696
gene976	ENSMUST00000018470	TrN+G	((zokor,(spalax,rhizomys)),mouse)	100	HKY+G	(mouse,zokor,(spalax,rhizomys))	99.9
gene977	ENSMUST00000164083	TrN+G	((spalax,(zokor,rhizomys)),mouse)	54	HKY+G	(mouse,spalax,(zokor,rhizomys))	77.7145
gene978	ENSMUST00000004756	HKY+G	((zokor,(spalax,rhizomys)),mouse)	41	HKY+G	(mouse,zokor,(spalax,rhizomys))	43.0314
gene979	ENSMUST00000085679	TIM1+G	((zokor,(spalax,rhizomys)),mouse)	54	GTR+G	(mouse,zokor,(spalax,rhizomys))	41.6717
gene980	ENSMUST00000176216	TIM1+I	((rhizomys,(zokor,spalax)),mouse)	53	GTR+G	(mouse,rhizomys,(zokor,spalax))	56.0688
gene981	ENSMUST00000025477	HKY+G	((spalax,(zokor,rhizomys)),mouse)	53	HKY+G	(mouse,rhizomys,(zokor,spalax))	86.8326
gene982	ENSMUST00000146919	TrN+G	((zokor,(spalax,rhizomys)),mouse)	64	HKY+G	(mouse,zokor,(spalax,rhizomys))	61.7876
gene983	ENSMUST00000096261	TIM3ef+G	((rhizomys,(zokor,spalax)),mouse)	95	GTR+G	(mouse,rhizomys,(zokor,spalax))	99.99
gene984	ENSMUST00000029643	TIM3	((spalax,(zokor,rhizomys)),mouse)	85	GTR	(mouse,spalax,(zokor,rhizomys))	93.8012
gene985	ENSMUST00000026390	TrN+I+G	((rhizomys,(zokor,spalax)),mouse)	66	GTR+I+G	(mouse,rhizomys,(zokor,spalax))	43.3213
gene986	ENSMUST00000019950	TIM3+G	((rhizomys,(zokor,spalax)),mouse)	59	GTR+G	(mouse,rhizomys,(zokor,spalax))	46.4907
gene987	ENSMUST00000081551	GTR+G	((spalax,(zokor,rhizomys)),mouse)	45	GTR+G	(mouse,spalax,(zokor,rhizomys))	47.1906
gene989	ENSMUST00000064230	TPM3uf	((zokor,(spalax,rhizomys)),mouse)	85	GTR	(mouse,zokor,(spalax,rhizomys))	99.0702
gene991	ENSMUST00000033096	TrN+I	((spalax,(zokor,rhizomys)),mouse)	48	F81	(mouse,spalax,(zokor,rhizomys))	99.91
gene993	ENSMUST00000117268	TPM2uf+G	((spalax,(zokor,rhizomys)),mouse)	75	HKY+G	(mouse,spalax,(zokor,rhizomys))	59.3081
gene994	ENSMUST00000163119	TIM3	((spalax,(zokor,rhizomys)),mouse)	40	GTR	(mouse,rhizomys,(zokor,spalax))	38.0624
gene995	ENSMUST00000093207	HKY+G	((zokor,(spalax,rhizomys)),mouse)	94	HKY+G	(mouse,zokor,(spalax,rhizomys))	99.94
gene996	ENSMUST00000164745	HKY+I	((rhizomys,(zokor,spalax)),mouse)	55	HKY+I	(mouse,spalax,(zokor,rhizomys))	51.3997
gene997	ENSMUST00000029034	TIM3+I	((spalax,(zokor,rhizomys)),mouse)	91	GTR+I	(mouse,spalax,(zokor,rhizomys))	99.88
gene998	ENSMUST00000023478	TPM3uf+I	((spalax,(rhizomys,zokor)),mouse)	45	HKY+I	(mouse,spalax,(zokor,rhizomys))	38.4423
gene999	ENSMUST00000108690	TPM3uf+G	((spalax,(zokor,rhizomys)),mouse)	77	HKY+G	(mouse,spalax,(zokor,rhizomys))	88.3823
gene1000	ENSMUST00000040835	TIM2+I	((zokor,(spalax,rhizomys)),mouse)	83	GTR+I	(mouse,zokor,(spalax,rhizomys))	76.0948
gene1001	ENSMUST00000046207	TIM1+G	((spalax,(zokor,rhizomys)),mouse)	61	GTR+I	(mouse,spalax,(zokor,rhizomys))	68.3563
gene1003	ENSMUST00000117146	HKY+I	((spalax,(zokor,rhizomys)),mouse)	68	F81+I+G	(mouse,spalax,(zokor,rhizomys))	85.8728
gene1004	ENSMUST00000113245	TPM3uf+G	((zokor,(spalax,rhizomys)),mouse)	94	HKY+I	(mouse,zokor,(spalax,rhizomys))	96.2108
gene1005	ENSMUST00000151287	HKY+G	((rhizomys,(zokor,spalax)),mouse)	85	HKY+G	(mouse,rhizomys,(zokor,spalax))	87.5225
gene1006	ENSMUST00000163889	TPM3uf+G	((rhizomys,(zokor,spalax)),mouse)	98	HKY+G	(mouse,rhizomys,(zokor,spalax))	99.0602
gene1007	ENSMUST00000024748	TrN+G	((spalax,(zokor,rhizomys)),mouse)	59	GTR+G	(mouse,spalax,(zokor,rhizomys))	58.7083
gene1008	ENSMUST00000005067	TrN+G	((zokor,(spalax,rhizomys)),mouse)	77	GTR+G	(mouse,zokor,(spalax,rhizomys))	89.6521
gene1009	ENSMUST00000111738	TPM3	((zokor,(spalax,rhizomys)),mouse)	54	HKY	(mouse,rhizomys,(zokor,spalax))	40.4219
gene1010	ENSMUST00000098402	TIM2+I	((spalax,(zokor,rhizomys)),mouse)	76	GTR+I	(mouse,spalax,(zokor,rhizomys))	69.866
gene1011	ENSMUST00000150042	HKY+I	((spalax,(zokor,rhizomys)),mouse)	96	HKY+I	(mouse,spalax,(zokor,rhizomys))	96.4307
gene1012	ENSMUST00000110890	TIM2+G	((rhizomys,(zokor,spalax)),mouse)	67	GTR+G	(mouse,rhizomys,(zokor,spalax))	67.1566
gene1013	ENSMUST00000070673	TIM2ef+G	((rhizomys,(zokor,spalax)),mouse)	79	GTR+G	(mouse,rhizomys,(zokor,spalax))	95.7608
gene1014	ENSMUST00000027775	TPM3uf+I	((zokor,(spalax,rhizomys)),mouse)	71	HKY+I	(mouse,zokor,(spalax,rhizomys))	91.6117
gene1015	ENSMUST00000031625	TrNef+G	((rhizomys,(zokor,spalax)),mouse)	79	HKY+G	(mouse,rhizomys,(zokor,spalax))	76.9146
gene1016	ENSMUST00000070748	TPM3uf+I	((rhizomys,(zokor,spalax)),mouse)	70	HKY+I	(mouse,rhizomys,(zokor,spalax))	97.8204
gene1017	ENSMUST00000022529	TIM2+G	((spalax,(zokor,rhizomys)),mouse)	86	GTR+G	(mouse,spalax,(zokor,rhizomys))	97.5705
gene1018	ENSMUST00000052135	GTR+I	((zokor,(rhizomys,spalax)),mouse)	55	GTR+I	(mouse,zokor,(spalax,rhizomys))	71.7556
gene1019	ENSMUST00000058762	GTR+G	((zokor,(spalax,rhizomys)),mouse)	47	GTR+G	(mouse,zokor,(spalax,rhizomys))	45.3709
gene1020	ENSMUST00000107423	TIM1+I	((zokor,(rhizomys,spalax)),mouse)	65	HKY+I	(mouse,zokor,(spalax,rhizomys))	52.6195
gene1021	ENSMUST00000108841	TPM1uf	((zokor,(spalax,rhizomys)),mouse)	55	HKY	(mouse,zokor,(spalax,rhizomys))	64.827
gene1022	ENSMUST00000037879	HKY+G	((spalax,(zokor,rhizomys)),mouse)	94	HKY+G	(mouse,spalax,(zokor,rhizomys))	97.1906
gene1023	ENSMUST00000114993	TPM1uf+I	((rhizomys,(zokor,spalax)),mouse)	71	HKY+I	(mouse,rhizomys,(zokor,spalax))	94.6411
gene1024	ENSMUST00000031131	TrN+G	((zokor,(rhizomys,spalax)),mouse)	87	GTR+G	(mouse,zokor,(spalax,rhizomys))	88.5923
gene1025	ENSMUST00000022189	TIM3+G	((spalax,(rhizomys,zokor)),mouse)	79	GTR+G	(mouse,spalax,(zokor,rhizomys))	89.1722
gene1026	ENSMUST00000066052	TIM2+G	((zokor,(spalax,rhizomys)),mouse)	74	GTR+G	(mouse,zokor,(spalax,rhizomys))	59.6981
gene1027	ENSMUST00000109072	TIM1+I	((rhizomys,(zokor,spalax)),mouse)	74	HKY+I	(mouse,rhizomys,(zokor,spalax))	78.6343
gene1028	ENSMUST00000170157	TPM1uf+G	((spalax,(zokor,rhizomys)),mouse)	37	HKY+G	(mouse,rhizomys,(zokor,spalax))	56.9986
gene1029	ENSMUST00000025932	TIM2+G	((spalax,(zokor,rhizomys)),mouse)	92	GTR+G	(mouse,spalax,(zokor,rhizomys))	98.5003
gene1030	ENSMUST00000084215	TIM3+G	((rhizomys,(zokor,spalax)),mouse)	44	GTR+G	(mouse,rhizomys,(zokor,spalax))	45.2809
gene1031	ENSMUST00000025257	TIM3+G	((spalax,(zokor,rhizomys)),mouse)	86	GTR+G	(mouse,spalax,(zokor,rhizomys))	75.065
gene1032	ENSMUST00000018577	HKY+G	((zokor,(spalax,rhizomys)),mouse)	48	HKY+G	(mouse,zokor,(spalax,rhizomys))	59.3581
gene1033	ENSMUST00000034543	HKY+I	((rhizomys,(zokor,spalax)),mouse)	42	HKY+I	(mouse,rhizomys,(zokor,spalax))	42.8714
gene1034	ENSMUST00000105887	TPM3uf+I	((spalax,(rhizomys,zokor)),mouse)	49	GTR+I	(mouse,spalax,(zokor,rhizomys))	56.5187
gene1035	ENSMUST00000113536	TIM1+G	((spalax,(zokor,rhizomys)),mouse)	49	GTR+G	(mouse,spalax,(zokor,rhizomys))	65.4669
gene1036	ENSMUST00000111464	TrNef+I	((zokor,(spalax,rhizomys)),mouse)	40	GTR+I	(mouse,spalax,(zokor,rhizomys))	48.7103
gene1037	ENSMUST00000025951	K80+I	((spalax,(zokor,rhizomys)),mouse)	56	HKY+I	(mouse,spalax,(zokor,rhizomys))	45.3609
gene1038	ENSMUST00000028005	TPM3uf+I	((zokor,(spalax,rhizomys)),mouse)	51	HKY+I	(mouse,zokor,(spalax,rhizomys))	50.4599
gene1039	ENSMUST00000043112	TIM1+I	((spalax,(zokor,rhizomys)),mouse)	73	GTR+I	(mouse,spalax,(zokor,rhizomys))	77.2246
gene1040	ENSMUST00000023088	TIM1+I	((zokor,(spalax,rhizomys)),mouse)	58	GTR+I	(mouse,zokor,(spalax,rhizomys))	76.0148
gene1041	ENSMUST00000027121	TIM3+I	((zokor,(spalax,rhizomys)),mouse)	47	GTR+G	(mouse,zokor,(spalax,rhizomys))	42.0716
gene1042	ENSMUST00000164209	TIM1+I	((spalax,(zokor,rhizomys)),mouse)	85	GTR+I	(mouse,spalax,(zokor,rhizomys))	93.4013
gene1043	ENSMUST00000037210	TPM1+G	((spalax,(zokor,rhizomys)),mouse)	50	HKY+G	(mouse,spalax,(zokor,rhizomys))	55.5889
gene1044	ENSMUST00000044081	TPM2+I	((spalax,(zokor,rhizomys)),mouse)	97	HKY+I	(mouse,spalax,(zokor,rhizomys))	91.6217
gene1045	ENSMUST00000025830	TrN+G	((rhizomys,(zokor,spalax)),mouse)	90	HKY+I	(mouse,rhizomys,(zokor,spalax))	93.1414
gene1047	ENSMUST00000021347	TIM3+I	((zokor,(spalax,rhizomys)),mouse)	66	GTR+I	(mouse,zokor,(spalax,rhizomys))	80.4239
gene1048	ENSMUST00000178092	TPM3uf+I	((spalax,(zokor,rhizomys)),mouse)	86	GTR+I	(mouse,spalax,(zokor,rhizomys))	97.8004
gene1049	ENSMUST00000111867	TrN+I	((spalax,(rhizomys,zokor)),mouse)	54	GTR+I	(mouse,spalax,(zokor,rhizomys))	43.5913
gene1050	ENSMUST00000103193	K80+I	((zokor,(spalax,rhizomys)),mouse)	74	HKY+I	(mouse,zokor,(spalax,rhizomys))	66.0468
gene1051	ENSMUST00000115124	TPM1uf+I	((rhizomys,(zokor,spalax)),mouse)	82	GTR+I	(mouse,rhizomys,(zokor,spalax))	94.4611
gene1052	ENSMUST00000027503	HKY+G	((spalax,(zokor,rhizomys)),mouse)	64	HKY+G	(mouse,spalax,(zokor,rhizomys))	58.6683
gene1053	ENSMUST00000057725	TPM1uf+I	((spalax,(zokor,rhizomys)),mouse)	77	HKY+I	(mouse,spalax,(zokor,rhizomys))	94.831
gene1054	ENSMUST00000067530	TIM3+I	((spalax,(rhizomys,zokor)),mouse)	66	GTR+I	(mouse,spalax,(zokor,rhizomys))	61.1078
gene1055	ENSMUST00000086580	TrN+G	((rhizomys,(zokor,spalax)),mouse)	51	HKY+I	(mouse,rhizomys,(zokor,spalax))	49.98
gene1056	ENSMUST00000108275	TPM3uf+I	((zokor,(spalax,rhizomys)),mouse)	86	HKY+I	(mouse,zokor,(spalax,rhizomys))	94.6911
gene1057	ENSMUST00000013807	HKY+G	((zokor,(spalax,rhizomys)),mouse)	85	HKY+G	(mouse,zokor,(spalax,rhizomys))	98.2903
gene1058	ENSMUST00000001989	TIM2ef+G	((spalax,(rhizomys,zokor)),mouse)	54	GTR+G	(mouse,spalax,(zokor,rhizomys))	53.3493
gene1059	ENSMUST00000102573	TrN+I	((rhizomys,(zokor,spalax)),mouse)	80	GTR+I	(mouse,rhizomys,(zokor,spalax))	81.1538
gene1060	ENSMUST00000114950	TPM3+G	((zokor,(spalax,rhizomys)),mouse)	50	GTR+G	(mouse,zokor,(spalax,rhizomys))	54.4791
gene1061	ENSMUST00000065587	TIM3+G	((spalax,(zokor,rhizomys)),mouse)	41	HKY+G	(mouse,spalax,(zokor,rhizomys))	47.3005
gene1062	ENSMUST00000035301	HKY+I	((rhizomys,(spalax,zokor)),mouse)	60	HKY+I	(mouse,rhizomys,(zokor,spalax))	60.7878
gene1063	ENSMUST00000055808	TrN+I	((spalax,(zokor,rhizomys)),mouse)	60	GTR+I	(mouse,spalax,(zokor,rhizomys))	65.9968
gene1064	ENSMUST00000108334	TrN+G	((rhizomys,(spalax,zokor)),mouse)	49	GTR+G	(mouse,rhizomys,(zokor,spalax))	56.4687
gene1065	ENSMUST00000024889	TIM3+I	((rhizomys,(zokor,spalax)),mouse)	57	GTR+I	(mouse,rhizomys,(zokor,spalax))	87.1526
gene1066	ENSMUST00000054697	TPM3uf+G	((zokor,(spalax,rhizomys)),mouse)	31	HKY+G	(mouse,spalax,(zokor,rhizomys))	42.5415
gene1067	ENSMUST00000115243	TrNef+G	((spalax,(zokor,rhizomys)),mouse)	44	GTR+G	(mouse,rhizomys,(zokor,spalax))	50.8698
gene1068	ENSMUST00000103101	HKY+G	((rhizomys,(zokor,spalax)),mouse)	50	HKY+G	(mouse,rhizomys,(zokor,spalax))	70.9658
gene1069	ENSMUST00000039161	TrN+G	((zokor,(spalax,rhizomys)),mouse)	75	GTR+G	(mouse,zokor,(spalax,rhizomys))	96.1608
gene1070	ENSMUST00000031597	TIM2+I	((zokor,(spalax,rhizomys)),mouse)	47	GTR+I	(mouse,zokor,(spalax,rhizomys))	47.2505
gene1071	ENSMUST00000168461	TIM2+G	((spalax,(zokor,rhizomys)),mouse)	71	GTR+G	(mouse,spalax,(zokor,rhizomys))	74.1952
gene1072	ENSMUST00000150404	TPM3uf+I	((spalax,(zokor,rhizomys)),mouse)	85	GTR+I	(mouse,spalax,(zokor,rhizomys))	77.7245
gene1073	ENSMUST00000105868	TIM2+I	((spalax,(zokor,rhizomys)),mouse)	98	GTR+I	(mouse,spalax,(zokor,rhizomys))	98.4103
gene1074	ENSMUST00000161701	TPM3uf	((zokor,(spalax,rhizomys)),mouse)	83	HKY	(mouse,zokor,(spalax,rhizomys))	75.5249
gene1076	ENSMUST00000049168	HKY+I	((spalax,(zokor,rhizomys)),mouse)	64	HKY+I	(mouse,spalax,(zokor,rhizomys))	61.7277
gene1077	ENSMUST00000029845	K80+I	((spalax,(zokor,rhizomys)),mouse)	51	HKY+I	(mouse,spalax,(zokor,rhizomys))	53.2993
gene1078	ENSMUST00000023431	TIM1+I	((zokor,(spalax,rhizomys)),mouse)	82	GTR+I	(mouse,zokor,(spalax,rhizomys))	86.9626
gene1079	ENSMUST00000030434	K80+I	((spalax,(zokor,rhizomys)),mouse)	70	HKY+I	(mouse,spalax,(zokor,rhizomys))	68.0064
gene1082	ENSMUST00000109166	TrN+I	((zokor,(rhizomys,spalax)),mouse)	50	F81	(mouse,rhizomys,(zokor,spalax))	94.6611
gene1083	ENSMUST00000103133	TIM3+G	((spalax,(zokor,rhizomys)),mouse)	54	GTR+G	(mouse,spalax,(zokor,rhizomys))	48.0804
gene1084	ENSMUST00000021049	TrN+I	((rhizomys,(zokor,spalax)),mouse)	94	GTR+I	(mouse,rhizomys,(zokor,spalax))	99.0502
gene1085	ENSMUST00000117536	TIM3+I	((spalax,(zokor,rhizomys)),mouse)	64	HKY+I	(mouse,spalax,(zokor,rhizomys))	57.5385
gene1086	ENSMUST00000022078	TIM3+G	((rhizomys,(zokor,spalax)),mouse)	73	GTR+G	(mouse,rhizomys,(zokor,spalax))	98.6803
gene1087	ENSMUST00000029400	TIM3+I	((rhizomys,(zokor,spalax)),mouse)	53	GTR+I	(mouse,rhizomys,(zokor,spalax))	59.978
gene1088	ENSMUST00000006254	TIM3+I	((zokor,(spalax,rhizomys)),mouse)	98	GTR+I	(mouse,zokor,(spalax,rhizomys))	99.78
gene1089	ENSMUST00000029459	TPM3uf+I	((rhizomys,(zokor,spalax)),mouse)	67	GTR+G	(mouse,rhizomys,(zokor,spalax))	64.5471
gene1090	ENSMUST00000180286	TrNef	((rhizomys,(zokor,spalax)),mouse)	45	HKY	(mouse,rhizomys,(zokor,spalax))	66.5267
gene1091	ENSMUST00000109869	TPM3uf+I	((spalax,(zokor,rhizomys)),mouse)	67	HKY+I	(mouse,spalax,(zokor,rhizomys))	57.6085
gene1092	ENSMUST00000086884	GTR+G	((rhizomys,(spalax,zokor)),mouse)	69	GTR+G	(mouse,rhizomys,(zokor,spalax))	89.942
gene1094	ENSMUST00000088935	TIM3ef+G	((spalax,(zokor,rhizomys)),mouse)	82	GTR+G	(mouse,spalax,(zokor,rhizomys))	96.6407
gene1095	ENSMUST00000029877	TIM3+G	((rhizomys,(zokor,spalax)),mouse)	82	GTR+G	(mouse,rhizomys,(zokor,spalax))	87.2326
gene1096	ENSMUST00000009411	HKY+I	((spalax,(zokor,rhizomys)),mouse)	88	HKY+I	(mouse,spalax,(zokor,rhizomys))	79.2242
gene1097	ENSMUST00000165607	TIM3+I	((zokor,(spalax,rhizomys)),mouse)	53	GTR+I	(mouse,zokor,(spalax,rhizomys))	52.6395
gene1099	ENSMUST00000104954	TIM1	((zokor,(spalax,rhizomys)),mouse)	79	GTR	(mouse,zokor,(spalax,rhizomys))	91.9416
gene1100	ENSMUST00000050897	GTR+I	((rhizomys,(zokor,spalax)),mouse)	64	GTR+I	(mouse,rhizomys,(zokor,spalax))	52.9194
gene1101	ENSMUST00000035371	TIM3+G	((spalax,(zokor,rhizomys)),mouse)	46	HKY+G	(mouse,spalax,(zokor,rhizomys))	40.8218
gene1102	ENSMUST00000001055	TVM+G	((spalax,(zokor,rhizomys)),mouse)	50	GTR+G	(mouse,spalax,(zokor,rhizomys))	43.6713
gene1105	ENSMUST00000038128	TIM2+I	((spalax,(zokor,rhizomys)),mouse)	91	GTR+I	(mouse,spalax,(zokor,rhizomys))	95.8208
gene1106	ENSMUST00000040110	TIM2+I	((zokor,(spalax,rhizomys)),mouse)	68	GTR+I	(mouse,zokor,(spalax,rhizomys))	48.8702
gene1108	ENSMUST00000169314	TrN	((rhizomys,(zokor,spalax)),mouse)	66	HKY	(mouse,rhizomys,(zokor,spalax))	97.1106
gene1109	ENSMUST00000114769	TrN+I	((zokor,(rhizomys,spalax)),mouse)	33	HKY+I	(mouse,rhizomys,(zokor,spalax))	46.7606
gene1110	ENSMUST00000120977	TPM1uf+I	((zokor,(rhizomys,spalax)),mouse)	69	HKY+I	(mouse,zokor,(spalax,rhizomys))	64.3671
gene1111	ENSMUST00000021085	HKY+I	((spalax,(zokor,rhizomys)),mouse)	95	HKY+I	(mouse,spalax,(zokor,rhizomys))	98.5503
gene1113	ENSMUST00000055990	GTR+G	((rhizomys,(zokor,spalax)),mouse)	47	GTR+G	(mouse,rhizomys,(zokor,spalax))	46.9606
gene1115	ENSMUST00000068567	TrN+G	((spalax,(zokor,rhizomys)),mouse)	66	HKY+G	(mouse,spalax,(zokor,rhizomys))	90.7518
gene1116	ENSMUST00000056396	TPM3uf+G	((rhizomys,(zokor,spalax)),mouse)	70	HKY+G	(mouse,rhizomys,(zokor,spalax))	81.0138
gene1117	ENSMUST00000023112	TIM1+G	((spalax,(zokor,rhizomys)),mouse)	57	GTR+G	(mouse,zokor,(spalax,rhizomys))	50.5199
gene1118	ENSMUST00000017552	TrN+G	((spalax,(zokor,rhizomys)),mouse)	80	GTR+G	(mouse,spalax,(zokor,rhizomys))	66.8566
gene1119	ENSMUST00000102696	GTR+G	((zokor,(spalax,rhizomys)),mouse)	59	GTR+G	(mouse,zokor,(spalax,rhizomys))	89.852
gene1120	ENSMUST00000073724	TPM2uf+I	((spalax,(zokor,rhizomys)),mouse)	91	HKY+I	(mouse,spalax,(zokor,rhizomys))	99.0702
gene1121	ENSMUST00000051504	TrN+G	((spalax,(zokor,rhizomys)),mouse)	71	GTR+G	(mouse,spalax,(zokor,rhizomys))	87.7924
gene1122	ENSMUST00000028977	TIM1+G	((zokor,(spalax,rhizomys)),mouse)	87	GTR+G	(mouse,zokor,(spalax,rhizomys))	80.2539
gene1123	ENSMUST00000065865	TIM3+G	((spalax,(zokor,rhizomys)),mouse)	45	HKY+I	(mouse,spalax,(zokor,rhizomys))	42.1016
gene1124	ENSMUST00000100528	K80	((rhizomys,(zokor,spalax)),mouse)	87	HKY	(mouse,rhizomys,(zokor,spalax))	98.0104
gene1125	ENSMUST00000019076	TIM2+I	((zokor,(spalax,rhizomys)),mouse)	66	HKY+I	(mouse,zokor,(spalax,rhizomys))	72.1756
gene1126	ENSMUST00000171412	GTR+G	((rhizomys,(zokor,spalax)),mouse)	90	GTR+G	(mouse,rhizomys,(zokor,spalax))	86.0628
gene1127	ENSMUST00000022803	TrN+G	((spalax,(zokor,rhizomys)),mouse)	48	HKY+I	(mouse,spalax,(zokor,rhizomys))	52.0996
gene1128	ENSMUST00000029780	TrN+G	((spalax,(zokor,rhizomys)),mouse)	45	HKY+I	(mouse,spalax,(zokor,rhizomys))	56.7986
gene1129	ENSMUST00000044691	TIM1+I	((zokor,(rhizomys,spalax)),mouse)	49	GTR+I	(mouse,zokor,(spalax,rhizomys))	61.3377
gene1130	ENSMUST00000176204	TIM2+I	((rhizomys,(zokor,spalax)),mouse)	91	GTR+I	(mouse,rhizomys,(zokor,spalax))	99.5301
gene1131	ENSMUST00000146722	TPM3uf+I	((spalax,(zokor,rhizomys)),mouse)	72	HKY+I	(mouse,spalax,(zokor,rhizomys))	74.4451
gene1132	ENSMUST00000058137	TrN+I	((spalax,(zokor,rhizomys)),mouse)	83	HKY+I	(mouse,spalax,(zokor,rhizomys))	93.6213
gene1133	ENSMUST00000037205	TPM1+G	((zokor,(spalax,rhizomys)),mouse)	49	HKY+I	(mouse,zokor,(spalax,rhizomys))	59.918
gene1134	ENSMUST00000115366	HKY+G	((spalax,(zokor,rhizomys)),mouse)	61	HKY+G	(mouse,spalax,(zokor,rhizomys))	78.8842
gene1135	ENSMUST00000066379	TPM2uf+I	((zokor,(rhizomys,spalax)),mouse)	57	HKY+I	(mouse,zokor,(spalax,rhizomys))	83.4333
gene1136	ENSMUST00000101670	TIM1+I	((spalax,(zokor,rhizomys)),mouse)	63	HKY+I	(mouse,spalax,(zokor,rhizomys))	74.4451
gene1137	ENSMUST00000111105	HKY+I	((rhizomys,(zokor,spalax)),mouse)	57	HKY+I	(mouse,rhizomys,(zokor,spalax))	55.7788
gene1138	ENSMUST00000056937	TPM2uf+I	((spalax,(zokor,rhizomys)),mouse)	87	HKY+I	(mouse,spalax,(zokor,rhizomys))	90.8718
gene1139	ENSMUST00000027810	TIM1+G	((rhizomys,(zokor,spalax)),mouse)	87	GTR+G	(mouse,rhizomys,(zokor,spalax))	99.6701
gene1140	ENSMUST00000002710	TPM3uf+G	((spalax,(zokor,rhizomys)),mouse)	73	HKY+G	(mouse,spalax,(zokor,rhizomys))	73.4453
gene1141	ENSMUST00000029912	TrN+I	((rhizomys,(zokor,spalax)),mouse)	64	HKY+I	(mouse,rhizomys,(zokor,spalax))	67.9664
gene1142	ENSMUST00000087557	TrN+G	((zokor,(spalax,rhizomys)),mouse)	72	HKY+G	(mouse,zokor,(spalax,rhizomys))	82.4235
gene1143	ENSMUST00000169681	TIM1+G	((zokor,(rhizomys,spalax)),mouse)	76	GTR+G	(mouse,zokor,(spalax,rhizomys))	84.2032
gene1144	ENSMUST00000003759	TPM1uf+G	((zokor,(spalax,rhizomys)),mouse)	57	HKY+G	(mouse,zokor,(spalax,rhizomys))	74.6851
gene1145	ENSMUST00000099172	GTR+G	((zokor,(rhizomys,spalax)),mouse)	76	GTR+G	(mouse,zokor,(spalax,rhizomys))	90.5119
gene1146	ENSMUST00000149992	TPM3uf+I	((spalax,(rhizomys,zokor)),mouse)	67	HKY+I	(mouse,spalax,(zokor,rhizomys))	82.6735
gene1147	ENSMUST00000022057	TIM2+I	((spalax,(zokor,rhizomys)),mouse)	42	GTR+I	(mouse,spalax,(zokor,rhizomys))	55.189
gene1148	ENSMUST00000110634	TrN+I	((spalax,(zokor,rhizomys)),mouse)	60	GTR+I	(mouse,spalax,(zokor,rhizomys))	55.6689
gene1150	ENSMUST00000019614	TIM2+G	((zokor,(rhizomys,spalax)),mouse)	78	GTR+G	(mouse,zokor,(spalax,rhizomys))	80.7339
gene1151	ENSMUST00000017610	TrN+I	((spalax,(zokor,rhizomys)),mouse)	59	HKY+I	(mouse,spalax,(zokor,rhizomys))	62.4375
gene1152	ENSMUST00000078124	TIM3+I	((zokor,(spalax,rhizomys)),mouse)	59	GTR+I	(mouse,zokor,(spalax,rhizomys))	43.1214
gene1153	ENSMUST00000027623	TPM1+I	((zokor,(rhizomys,spalax)),mouse)	60	GTR+I	(mouse,zokor,(spalax,rhizomys))	64.927
gene1154	ENSMUST00000022082	K80+I	((rhizomys,(spalax,zokor)),mouse)	60	HKY+I	(mouse,rhizomys,(zokor,spalax))	50.2599
gene1155	ENSMUST00000179365	TIM3	((rhizomys,(zokor,spalax)),mouse)	94	HKY	(mouse,rhizomys,(zokor,spalax))	99.98
gene1156	ENSMUST00000054665	HKY	((zokor,(spalax,rhizomys)),mouse)	82	HKY	(mouse,zokor,(spalax,rhizomys))	76.1748
gene1157	ENSMUST00000114355	TPM2uf+I	((spalax,(zokor,rhizomys)),mouse)	82	HKY+I	(mouse,spalax,(zokor,rhizomys))	57.2386
gene1158	ENSMUST00000075181	TPM2uf+I	((spalax,(rhizomys,zokor)),mouse)	65	HKY+I	(mouse,spalax,(zokor,rhizomys))	72.7055
gene1160	ENSMUST00000027127	TIM2+I	((spalax,(zokor,rhizomys)),mouse)	67	GTR+I	(mouse,spalax,(zokor,rhizomys))	94.891
gene1161	ENSMUST00000036951	TIM2+G	((rhizomys,(spalax,zokor)),mouse)	54	GTR+G	(mouse,rhizomys,(zokor,spalax))	52.7495
gene1162	ENSMUST00000027839	TrNef+I	((zokor,(spalax,rhizomys)),mouse)	39	HKY+I	(mouse,spalax,(zokor,rhizomys))	54.1092
gene1163	ENSMUST00000045286	TPM3uf+I	((rhizomys,(spalax,zokor)),mouse)	54	HKY+I	(mouse,rhizomys,(zokor,spalax))	69.6261
gene1164	ENSMUST00000087540	TPM2	((rhizomys,(zokor,spalax)),mouse)	75	GTR	(mouse,rhizomys,(zokor,spalax))	82.8434
gene1165	ENSMUST00000171120	TIM3ef+G	((spalax,(zokor,rhizomys)),mouse)	73	GTR+G	(mouse,spalax,(zokor,rhizomys))	99.3101
gene1166	ENSMUST00000140239	TPM3uf+I	((spalax,(zokor,rhizomys)),mouse)	42	HKY+I	(mouse,spalax,(zokor,rhizomys))	42.7415
gene1167	ENSMUST00000025278	TIM3+I	((zokor,(spalax,rhizomys)),mouse)	90	GTR+I	(mouse,zokor,(spalax,rhizomys))	89.7021
gene1168	ENSMUST00000019118	GTR+G	((spalax,(zokor,rhizomys)),mouse)	84	GTR+G	(mouse,spalax,(zokor,rhizomys))	84.7031
gene1169	ENSMUST00000106153	GTR+I	((spalax,(zokor,rhizomys)),mouse)	66	GTR+I	(mouse,spalax,(zokor,rhizomys))	83.0034
gene1170	ENSMUST00000052138	TPM2uf+I	((zokor,(spalax,rhizomys)),mouse)	63	GTR+I	(mouse,zokor,(spalax,rhizomys))	64.4271
gene1171	ENSMUST00000003152	TIM2	((zokor,(spalax,rhizomys)),mouse)	98	GTR	(mouse,zokor,(spalax,rhizomys))	99.89
gene1172	ENSMUST00000022228	TIM2+I	((spalax,(rhizomys,zokor)),mouse)	56	GTR+I	(mouse,spalax,(zokor,rhizomys))	49.2002
gene1173	ENSMUST00000001975	TIM1+I+G	((spalax,(zokor,rhizomys)),mouse)	73	GTR+I+G	(mouse,spalax,(zokor,rhizomys))	80.5539
gene1174	ENSMUST00000021933	HKY+I	((zokor,(spalax,rhizomys)),mouse)	73	HKY+I	(mouse,zokor,(spalax,rhizomys))	78.9142
gene1175	ENSMUST00000053969	TIM1+I	((spalax,(rhizomys,zokor)),mouse)	61	GTR+I	(mouse,spalax,(zokor,rhizomys))	72.6755
gene1176	ENSMUST00000114476	TrN+G	((spalax,(zokor,rhizomys)),mouse)	75	GTR+G	(mouse,spalax,(zokor,rhizomys))	83.3433
gene1177	ENSMUST00000115777	TrN+I	((spalax,(zokor,rhizomys)),mouse)	52	HKY+I	(mouse,rhizomys,(zokor,spalax))	63.3373
gene1178	ENSMUST00000065793	TPM3uf+I	((rhizomys,(zokor,spalax)),mouse)	58	HKY+I	(mouse,rhizomys,(zokor,spalax))	66.8166
gene1179	ENSMUST00000172457	TIM1ef+I	((rhizomys,(zokor,spalax)),mouse)	59	GTR+I	(mouse,rhizomys,(zokor,spalax))	61.9276
gene1181	ENSMUST00000120580	TrN+I	((zokor,(rhizomys,spalax)),mouse)	60	HKY+I	(mouse,zokor,(spalax,rhizomys))	94.3311
gene1183	ENSMUST00000073792	TVM+G	((spalax,(zokor,rhizomys)),mouse)	40	GTR+G	(mouse,zokor,(spalax,rhizomys))	45.7808
gene1184	ENSMUST00000126681	TrN+I	((rhizomys,(zokor,spalax)),mouse)	86	GTR+I	(mouse,rhizomys,(zokor,spalax))	99.6201
gene1185	ENSMUST00000023283	TIM2+I	((spalax,(zokor,rhizomys)),mouse)	96	GTR+I	(mouse,spalax,(zokor,rhizomys))	93.7013
gene1186	ENSMUST00000054544	TrN+I	((rhizomys,(zokor,spalax)),mouse)	92	GTR+I	(mouse,rhizomys,(zokor,spalax))	99.92
gene1187	ENSMUST00000022980	HKY	((zokor,(spalax,rhizomys)),mouse)	63	HKY	(mouse,zokor,(spalax,rhizomys))	86.5427
gene1188	ENSMUST00000029445	TPM3uf+I	((zokor,(rhizomys,spalax)),mouse)	54	GTR	(mouse,zokor,(spalax,rhizomys))	54.939
gene1189	ENSMUST00000169186	HKY+G	((rhizomys,(zokor,spalax)),mouse)	66	HKY+G	(mouse,rhizomys,(zokor,spalax))	73.4453
gene1190	ENSMUST00000020649	GTR+I	((rhizomys,(zokor,spalax)),mouse)	59	GTR+I	(mouse,rhizomys,(zokor,spalax))	57.6985
gene1191	ENSMUST00000106343	TVM+G	((spalax,(zokor,rhizomys)),mouse)	94	GTR+G	(mouse,spalax,(zokor,rhizomys))	99.2202
gene1192	ENSMUST00000106945	K80+I	((spalax,(zokor,rhizomys)),mouse)	56	HKY+I	(mouse,spalax,(zokor,rhizomys))	59.7181
gene1194	ENSMUST00000022345	TIM2	((zokor,(spalax,rhizomys)),mouse)	97	HKY	(mouse,zokor,(spalax,rhizomys))	99.88
gene1195	ENSMUST00000026891	TPM1uf+G	((spalax,(rhizomys,zokor)),mouse)	44	HKY+G	(mouse,spalax,(zokor,rhizomys))	49.95
gene1196	ENSMUST00000052332	TIM3+G	((spalax,(zokor,rhizomys)),mouse)	66	GTR+I	(mouse,spalax,(zokor,rhizomys))	77.0046
gene1197	ENSMUST00000034989	TIM3+I	((zokor,(rhizomys,spalax)),mouse)	46	GTR+I	(mouse,zokor,(spalax,rhizomys))	43.1714
gene1198	ENSMUST00000024897	TPM1uf+I	((zokor,(spalax,rhizomys)),mouse)	88	HKY+I	(mouse,zokor,(spalax,rhizomys))	93.6613
gene1199	ENSMUST00000021773	HKY+I	((rhizomys,(zokor,spalax)),mouse)	55	HKY+I	(mouse,rhizomys,(zokor,spalax))	68.2164
gene1200	ENSMUST00000125249	TPM3uf+I	((rhizomys,(spalax,zokor)),mouse)	47	HKY+I	(mouse,rhizomys,(zokor,spalax))	50.6099
gene1201	ENSMUST00000021406	TIM2+I	((zokor,(spalax,rhizomys)),mouse)	65	HKY+I	(mouse,zokor,(spalax,rhizomys))	63.1174
gene1202	ENSMUST00000168776	TrN+G	((spalax,(zokor,rhizomys)),mouse)	83	HKY+G	(mouse,spalax,(zokor,rhizomys))	85.5229
gene1203	ENSMUST00000026446	TrN+G	((zokor,(spalax,rhizomys)),mouse)	61	HKY+G	(mouse,zokor,(spalax,rhizomys))	82.5635
gene1204	ENSMUST00000061587	HKY	((spalax,(rhizomys,zokor)),mouse)	64	HKY	(mouse,spalax,(zokor,rhizomys))	60.4879
gene1205	ENSMUST00000077083	TrN+G	((rhizomys,(zokor,spalax)),mouse)	72	GTR+G	(mouse,rhizomys,(zokor,spalax))	76.2148
gene1206	ENSMUST00000047864	TIM2+I+G	((zokor,(rhizomys,spalax)),mouse)	58	GTR+I+G	(mouse,zokor,(spalax,rhizomys))	59.4781
gene1207	ENSMUST00000053271	TPM2+I	((rhizomys,(zokor,spalax)),mouse)	93	HKY+I	(mouse,rhizomys,(zokor,spalax))	93.4313
gene1208	ENSMUST00000048112	TIM2+G	((rhizomys,(spalax,zokor)),mouse)	80	GTR+G	(mouse,rhizomys,(zokor,spalax))	89.0022
gene1209	ENSMUST00000029738	TrN+I	((spalax,(zokor,rhizomys)),mouse)	71	HKY+G	(mouse,spalax,(zokor,rhizomys))	90.072
gene1210	ENSMUST00000022203	TIM1+G	((rhizomys,(zokor,spalax)),mouse)	60	GTR+I	(mouse,rhizomys,(zokor,spalax))	82.7235
gene1211	ENSMUST00000040357	GTR+G	((rhizomys,(zokor,spalax)),mouse)	87	GTR+G	(mouse,rhizomys,(zokor,spalax))	90.8918
gene1212	ENSMUST00000055935	TPM2uf+I	((zokor,(spalax,rhizomys)),mouse)	87	HKY+I	(mouse,zokor,(spalax,rhizomys))	97.3705
gene1213	ENSMUST00000029707	TIM2	((rhizomys,(zokor,spalax)),mouse)	93	GTR	(mouse,rhizomys,(zokor,spalax))	98.8602
gene1214	ENSMUST00000069333	TIM3+G	((spalax,(zokor,rhizomys)),mouse)	95	GTR+G	(mouse,spalax,(zokor,rhizomys))	99.84
gene1215	ENSMUST00000009425	TPM2uf+I	((zokor,(spalax,rhizomys)),mouse)	86	GTR+I	(mouse,zokor,(spalax,rhizomys))	77.9244
gene1216	ENSMUST00000035871	TPM3uf+I	((zokor,(rhizomys,spalax)),mouse)	55	GTR+I	(mouse,zokor,(spalax,rhizomys))	53.8892
gene1217	ENSMUST00000114268	TIM2+I	((spalax,(zokor,rhizomys)),mouse)	87	GTR+I	(mouse,spalax,(zokor,rhizomys))	88.1324
gene1218	ENSMUST00000036181	TrNef	((rhizomys,(zokor,spalax)),mouse)	90	HKY	(mouse,rhizomys,(zokor,spalax))	99.3101
gene1219	ENSMUST00000037001	TrN+G	((rhizomys,(zokor,spalax)),mouse)	89	HKY+G	(mouse,rhizomys,(zokor,spalax))	99.6201
gene1220	ENSMUST00000127206	HKY+G	((rhizomys,(zokor,spalax)),mouse)	89	HKY+G	(mouse,rhizomys,(zokor,spalax))	97.7704
gene1221	ENSMUST00000101055	TPM3uf+I	((spalax,(zokor,rhizomys)),mouse)	57	HKY+I	(mouse,zokor,(spalax,rhizomys))	68.4863
gene1222	ENSMUST00000029629	HKY+G	((zokor,(spalax,rhizomys)),mouse)	62	HKY+G	(mouse,zokor,(spalax,rhizomys))	65.8868
gene1223	ENSMUST00000108576	TPM3uf	((spalax,(zokor,rhizomys)),mouse)	44	HKY	(mouse,spalax,(zokor,rhizomys))	48.2204
gene1224	ENSMUST00000001179	TIM1+I	((zokor,(spalax,rhizomys)),mouse)	54	GTR+I	(mouse,zokor,(spalax,rhizomys))	58.1184
gene1225	ENSMUST00000076070	TIM3ef	((zokor,(spalax,rhizomys)),mouse)	44	F81	(mouse,zokor,(spalax,rhizomys))	36.9026
gene1226	ENSMUST00000035771	TIM1+I	((zokor,(rhizomys,spalax)),mouse)	67	HKY+I	(mouse,zokor,(spalax,rhizomys))	74.0252
gene1227	ENSMUST00000029865	K80+G	((zokor,(spalax,rhizomys)),mouse)	55	HKY+G	(mouse,zokor,(spalax,rhizomys))	69.3061
gene1228	ENSMUST00000165443	TIM1+G	((rhizomys,(zokor,spalax)),mouse)	48	GTR+G	(mouse,spalax,(zokor,rhizomys))	56.7786
gene1229	ENSMUST00000171229	TPM3uf+I	((rhizomys,(zokor,spalax)),mouse)	54	HKY+I	(mouse,rhizomys,(zokor,spalax))	65.5669
gene1230	ENSMUST00000108830	TIM3+I	((rhizomys,(zokor,spalax)),mouse)	55	GTR+I	(mouse,rhizomys,(zokor,spalax))	44.831
gene1231	ENSMUST00000023525	TPM3uf+G	((zokor,(rhizomys,spalax)),mouse)	57	HKY+I	(mouse,zokor,(spalax,rhizomys))	65.8068
gene1232	ENSMUST00000043111	TIM1+I	((spalax,(zokor,rhizomys)),mouse)	73	GTR+I	(mouse,spalax,(zokor,rhizomys))	63.2074
gene1233	ENSMUST00000035142	TrN+G	((zokor,(rhizomys,spalax)),mouse)	76	HKY+G	(mouse,zokor,(spalax,rhizomys))	69.1562
gene1234	ENSMUST00000090433	JC	((rhizomys,(zokor,spalax)),mouse)	100	F81	(mouse,rhizomys,(zokor,spalax))	99.96
gene1235	ENSMUST00000024620	TIM3+I	((zokor,(spalax,rhizomys)),mouse)	69	GTR+I	(mouse,zokor,(spalax,rhizomys))	69.3161
gene1236	ENSMUST00000045766	TrN+G	((zokor,(spalax,rhizomys)),mouse)	74	GTR+G	(mouse,zokor,(spalax,rhizomys))	90.7119
gene1237	ENSMUST00000170356	TPM3+I	((rhizomys,(zokor,spalax)),mouse)	93	HKY+I	(mouse,rhizomys,(zokor,spalax))	99.1702
gene1238	ENSMUST00000029968	TPM3uf+I	((zokor,(spalax,rhizomys)),mouse)	47	GTR+I	(mouse,zokor,(spalax,rhizomys))	53.6593
gene1239	ENSMUST00000015725	HKY+I	((rhizomys,(zokor,spalax)),mouse)	45	HKY+I	(mouse,rhizomys,(zokor,spalax))	48.1204
gene1240	ENSMUST00000122965	TrN+I	((spalax,(zokor,rhizomys)),mouse)	84	GTR+I	(mouse,spalax,(zokor,rhizomys))	96.9406
gene1241	ENSMUST00000079691	TPM2uf+I	((rhizomys,(zokor,spalax)),mouse)	92	GTR+I	(mouse,rhizomys,(zokor,spalax))	99.5701
gene1242	ENSMUST00000049093	TIM2ef+G	((spalax,(zokor,rhizomys)),mouse)	80	GTR+G	(mouse,spalax,(zokor,rhizomys))	74.4251
gene1243	ENSMUST00000108195	TIM1+I	((spalax,(zokor,rhizomys)),mouse)	66	GTR+I	(mouse,spalax,(zokor,rhizomys))	73.9252
gene1244	ENSMUST00000072735	TVM+G	((spalax,(zokor,rhizomys)),mouse)	75	GTR+G	(mouse,spalax,(zokor,rhizomys))	90.3619
gene1245	ENSMUST00000023924	TPM2+I	((zokor,(spalax,rhizomys)),mouse)	52	HKY+I	(mouse,rhizomys,(zokor,spalax))	49.75
gene1246	ENSMUST00000110894	HKY	((rhizomys,(zokor,spalax)),mouse)	96	HKY	(mouse,rhizomys,(zokor,spalax))	98.6303
gene1247	ENSMUST00000092143	K80	((spalax,(zokor,rhizomys)),mouse)	38	HKY	(mouse,spalax,(zokor,rhizomys))	38.5823
gene1248	ENSMUST00000021807	TIM3+G	((rhizomys,(zokor,spalax)),mouse)	86	GTR+G	(mouse,rhizomys,(zokor,spalax))	74.825
gene1249	ENSMUST00000112091	TPM1uf+I	((zokor,(spalax,rhizomys)),mouse)	91	HKY+I	(mouse,zokor,(spalax,rhizomys))	97.5305
gene1250	ENSMUST00000044509	TIM1+G	((spalax,(zokor,rhizomys)),mouse)	84	GTR+G	(mouse,spalax,(zokor,rhizomys))	98.9402
gene1251	ENSMUST00000040689	HKY+G	((spalax,(zokor,rhizomys)),mouse)	60	HKY+G	(mouse,spalax,(zokor,rhizomys))	51.1298
gene1252	ENSMUST00000119985	K80+I	((zokor,(spalax,rhizomys)),mouse)	78	HKY+I	(mouse,zokor,(spalax,rhizomys))	85.3129
gene1253	ENSMUST00000027066	HKY+G	((rhizomys,(spalax,zokor)),mouse)	54	HKY+G	(mouse,rhizomys,(zokor,spalax))	56.3287
gene1254	ENSMUST00000053737	GTR+I	((rhizomys,(spalax,zokor)),mouse)	35	GTR+I	(mouse,zokor,(spalax,rhizomys))	37.4425
gene1256	ENSMUST00000036274	TrNef+I	((zokor,(spalax,rhizomys)),mouse)	54	HKY+I	(mouse,zokor,(spalax,rhizomys))	45.9008
gene1257	ENSMUST00000111124	TPM1uf+I	((spalax,(zokor,rhizomys)),mouse)	78	GTR+I	(mouse,spalax,(zokor,rhizomys))	85.163
gene1259	ENSMUST00000166171	TrN+G	((spalax,(zokor,rhizomys)),mouse)	40	HKY+G	(mouse,rhizomys,(zokor,spalax))	44.871
gene1260	ENSMUST00000002518	TIM2+G	((rhizomys,(zokor,spalax)),mouse)	86	GTR+G	(mouse,rhizomys,(zokor,spalax))	98.0904
gene1261	ENSMUST00000009039	TIM3+I	((rhizomys,(zokor,spalax)),mouse)	55	GTR+I	(mouse,rhizomys,(zokor,spalax))	58.6583
gene1262	ENSMUST00000004576	TPM3+G	((zokor,(spalax,rhizomys)),mouse)	36	HKY+G	(mouse,zokor,(spalax,rhizomys))	46.9406
gene1263	ENSMUST00000082428	K80+G	((spalax,(zokor,rhizomys)),mouse)	61	HKY+I	(mouse,spalax,(zokor,rhizomys))	73.3353
gene1264	ENSMUST00000039769	TIM1+G	((zokor,(rhizomys,spalax)),mouse)	38	HKY+G	(mouse,rhizomys,(zokor,spalax))	43.6813
gene1265	ENSMUST00000025724	TPM3uf+I	((rhizomys,(zokor,spalax)),mouse)	59	GTR+I	(mouse,rhizomys,(zokor,spalax))	60.098
gene1266	ENSMUST00000030882	TrN+G	((rhizomys,(spalax,zokor)),mouse)	49	GTR+G	(mouse,rhizomys,(zokor,spalax))	36.1928
gene1267	ENSMUST00000020851	HKY+G	((rhizomys,(zokor,spalax)),mouse)	75	HKY+G	(mouse,rhizomys,(zokor,spalax))	96.4207
gene1268	ENSMUST00000179418	HKY+I	((rhizomys,(zokor,spalax)),mouse)	47	HKY+I	(mouse,rhizomys,(zokor,spalax))	48.5003
gene1269	ENSMUST00000042517	TIM1+G	((rhizomys,(zokor,spalax)),mouse)	89	GTR+G	(mouse,rhizomys,(zokor,spalax))	99.0902
gene1270	ENSMUST00000085814	TIM1+G	((spalax,(zokor,rhizomys)),mouse)	92	GTR+G	(mouse,spalax,(zokor,rhizomys))	99.0002
gene1273	ENSMUST00000036049	K80+I	((zokor,(spalax,rhizomys)),mouse)	29	HKY+I	(mouse,zokor,(spalax,rhizomys))	40.022
gene1274	ENSMUST00000029047	TPM3uf+G	((spalax,(zokor,rhizomys)),mouse)	96	GTR+G	(mouse,spalax,(zokor,rhizomys))	97.2006
gene1275	ENSMUST00000045866	TIM3+G	((zokor,(spalax,rhizomys)),mouse)	50	GTR+G	(mouse,zokor,(spalax,rhizomys))	62.1976
gene1276	ENSMUST00000038896	TPM1uf+G	((zokor,(spalax,rhizomys)),mouse)	62	GTR+G	(mouse,zokor,(spalax,rhizomys))	66.8666
gene1277	ENSMUST00000037337	TPM1uf+G	((rhizomys,(zokor,spalax)),mouse)	96	HKY+G	(mouse,rhizomys,(zokor,spalax))	99.4801
gene1278	ENSMUST00000059052	GTR+G	((zokor,(spalax,rhizomys)),mouse)	55	GTR+G	(mouse,zokor,(spalax,rhizomys))	78.3043
gene1279	ENSMUST00000025893	TIM3+I	((zokor,(spalax,rhizomys)),mouse)	97	GTR+I	(mouse,zokor,(spalax,rhizomys))	98.6603
gene1280	ENSMUST00000102567	TVMef+I	((spalax,(zokor,rhizomys)),mouse)	57	GTR+I	(mouse,spalax,(zokor,rhizomys))	50.3499
gene1281	ENSMUST00000021380	TPM1uf+G	((spalax,(zokor,rhizomys)),mouse)	65	HKY+I	(mouse,spalax,(zokor,rhizomys))	65.5069
gene1282	ENSMUST00000168844	TIM3+I	((spalax,(zokor,rhizomys)),mouse)	71	HKY+I	(mouse,spalax,(zokor,rhizomys))	79.7241
gene1283	ENSMUST00000042766	TIM3+I	((zokor,(spalax,rhizomys)),mouse)	63	GTR+I	(mouse,zokor,(spalax,rhizomys))	65.037
gene1284	ENSMUST00000025025	HKY+I	((spalax,(zokor,rhizomys)),mouse)	41	HKY+I	(mouse,spalax,(zokor,rhizomys))	38.4523
gene1285	ENSMUST00000155003	HKY+I	((zokor,(rhizomys,spalax)),mouse)	55	HKY+I	(mouse,zokor,(spalax,rhizomys))	50.05
gene1286	ENSMUST00000040820	TIM2+G	((spalax,(zokor,rhizomys)),mouse)	56	GTR+G	(mouse,spalax,(zokor,rhizomys))	58.3483
gene1287	ENSMUST00000030675	GTR+I	((rhizomys,(zokor,spalax)),mouse)	90	GTR+I	(mouse,rhizomys,(zokor,spalax))	90.3219
gene1288	ENSMUST00000028612	TrNef+G	((rhizomys,(zokor,spalax)),mouse)	46	GTR+G	(mouse,rhizomys,(zokor,spalax))	51.8596
gene1289	ENSMUST00000061331	TPM3uf+I	((spalax,(zokor,rhizomys)),mouse)	86	HKY+I	(mouse,spalax,(zokor,rhizomys))	83.7632
gene1290	ENSMUST00000054237	TIM1+G	((spalax,(zokor,rhizomys)),mouse)	63	GTR+G	(mouse,spalax,(zokor,rhizomys))	80.5139
gene1291	ENSMUST00000105715	GTR+I	((zokor,(rhizomys,spalax)),mouse)	57	GTR+I	(mouse,zokor,(spalax,rhizomys))	42.5215
gene1292	ENSMUST00000035166	TIM3+I	((rhizomys,(spalax,zokor)),mouse)	43	GTR+I	(mouse,rhizomys,(zokor,spalax))	53.5593
gene1293	ENSMUST00000022909	TrN+G	((spalax,(zokor,rhizomys)),mouse)	43	HKY+G	(mouse,spalax,(zokor,rhizomys))	53.5493
gene1294	ENSMUST00000105584	TPM2uf+G	((rhizomys,(spalax,zokor)),mouse)	76	HKY+G	(mouse,rhizomys,(zokor,spalax))	75.065
gene1295	ENSMUST00000055559	HKY+I	((zokor,(spalax,rhizomys)),mouse)	90	HKY+I	(mouse,zokor,(spalax,rhizomys))	86.7227
gene1296	ENSMUST00000034920	HKY+I	((spalax,(zokor,rhizomys)),mouse)	86	HKY+I	(mouse,spalax,(zokor,rhizomys))	75.6549
gene1297	ENSMUST00000049005	TrN+I	((spalax,(zokor,rhizomys)),mouse)	89	GTR+I	(mouse,spalax,(zokor,rhizomys))	68.3363
gene1298	ENSMUST00000113430	TIM2+I	((zokor,(spalax,rhizomys)),mouse)	75	GTR+I	(mouse,zokor,(spalax,rhizomys))	84.1532
gene1299	ENSMUST00000025649	TIM2ef+I	((zokor,(rhizomys,spalax)),mouse)	61	GTR+I	(mouse,zokor,(spalax,rhizomys))	77.7245
gene1300	ENSMUST00000073456	TrN+G	((zokor,(spalax,rhizomys)),mouse)	71	HKY+G	(mouse,zokor,(spalax,rhizomys))	69.2761
gene1301	ENSMUST00000177978	TPM2uf+I	((zokor,(rhizomys,spalax)),mouse)	53	HKY+G	(mouse,rhizomys,(zokor,spalax))	68.0164
gene1302	ENSMUST00000115028	K80	((spalax,(zokor,rhizomys)),mouse)	81	HKY	(mouse,spalax,(zokor,rhizomys))	96.0308
gene1303	ENSMUST00000051016	TPM1uf+G	((rhizomys,(spalax,zokor)),mouse)	78	HKY+I	(mouse,rhizomys,(zokor,spalax))	78.8742
gene1304	ENSMUST00000046869	TPM2uf+G	((spalax,(zokor,rhizomys)),mouse)	61	HKY+I	(mouse,spalax,(zokor,rhizomys))	55.7289
gene1305	ENSMUST00000056136	TIM3+G	((spalax,(zokor,rhizomys)),mouse)	60	GTR+G	(mouse,spalax,(zokor,rhizomys))	48.0404
gene1306	ENSMUST00000167316	TIM3+G	((rhizomys,(zokor,spalax)),mouse)	65	GTR+G	(mouse,rhizomys,(zokor,spalax))	70.9658
gene1307	ENSMUST00000033541	HKY+I	((spalax,(zokor,rhizomys)),mouse)	66	HKY+I	(mouse,spalax,(zokor,rhizomys))	75.8348
gene1308	ENSMUST00000159690	TPM3uf+I	((rhizomys,(zokor,spalax)),mouse)	74	HKY+I	(mouse,rhizomys,(zokor,spalax))	92.1316
gene1309	ENSMUST00000040656	K80+G	((zokor,(spalax,rhizomys)),mouse)	68	HKY+G	(mouse,zokor,(spalax,rhizomys))	80.6439
gene1310	ENSMUST00000038690	GTR+G	((spalax,(zokor,rhizomys)),mouse)	99	GTR+G	(mouse,spalax,(zokor,rhizomys))	99.6001
gene1311	ENSMUST00000021595	TrN+I	((zokor,(spalax,rhizomys)),mouse)	83	GTR+G	(mouse,zokor,(spalax,rhizomys))	88.0624
gene1312	ENSMUST00000057576	TIM1+G	((spalax,(zokor,rhizomys)),mouse)	48	GTR+G	(mouse,spalax,(zokor,rhizomys))	46.7307
gene1313	ENSMUST00000068532	TPM2+G	((zokor,(spalax,rhizomys)),mouse)	58	GTR+G	(mouse,zokor,(spalax,rhizomys))	43.0514
gene1314	ENSMUST00000021329	TrN+G	((rhizomys,(zokor,spalax)),mouse)	57	HKY+G	(mouse,rhizomys,(zokor,spalax))	65.7968
gene1315	ENSMUST00000031099	TIM3+G	((spalax,(zokor,rhizomys)),mouse)	100	HKY+G	(mouse,spalax,(zokor,rhizomys))	99.98
gene1316	ENSMUST00000047242	TrN+G	((rhizomys,(zokor,spalax)),mouse)	72	GTR+G	(mouse,rhizomys,(zokor,spalax))	83.4933
gene1317	ENSMUST00000103105	TVM+I	((zokor,(spalax,rhizomys)),mouse)	57	HKY+I	(mouse,zokor,(spalax,rhizomys))	60.3779
gene1319	ENSMUST00000107107	TVM+G	((rhizomys,(zokor,spalax)),mouse)	44	GTR+G	(mouse,rhizomys,(zokor,spalax))	43.6213
gene1320	ENSMUST00000030642	TPM1+I	((spalax,(zokor,rhizomys)),mouse)	67	HKY+I	(mouse,spalax,(zokor,rhizomys))	55.9488
gene1321	ENSMUST00000043864	TPM1uf+I	((rhizomys,(zokor,spalax)),mouse)	68	HKY+I	(mouse,rhizomys,(zokor,spalax))	72.7954
gene1322	ENSMUST00000004378	TrN+I	((rhizomys,(zokor,spalax)),mouse)	97	GTR+I	(mouse,rhizomys,(zokor,spalax))	99.77
gene1323	ENSMUST00000105617	TrN+I	((spalax,(zokor,rhizomys)),mouse)	93	HKY+I	(mouse,spalax,(zokor,rhizomys))	99.3001
gene1324	ENSMUST00000045114	TPM2uf+G	((spalax,(zokor,rhizomys)),mouse)	59	HKY+G	(mouse,spalax,(zokor,rhizomys))	54.4991
gene1325	ENSMUST00000071973	TrN+G	((rhizomys,(zokor,spalax)),mouse)	66	HKY+I	(mouse,rhizomys,(zokor,spalax))	57.5485
gene1326	ENSMUST00000068456	TIM3+G	((spalax,(zokor,rhizomys)),mouse)	55	GTR+G	(mouse,spalax,(zokor,rhizomys))	47.5905
gene1327	ENSMUST00000020493	TrN+G	((spalax,(rhizomys,zokor)),mouse)	49	GTR+G	(mouse,spalax,(zokor,rhizomys))	43.1314
gene1328	ENSMUST00000031985	TPM2uf+G	((rhizomys,(zokor,spalax)),mouse)	75	F81+I	(mouse,rhizomys,(zokor,spalax))	89.4921
gene1329	ENSMUST00000002809	HKY+I	((zokor,(spalax,rhizomys)),mouse)	75	HKY+I	(mouse,zokor,(spalax,rhizomys))	49.1802
gene1330	ENSMUST00000033975	GTR+I	((rhizomys,(spalax,zokor)),mouse)	49	GTR+I	(mouse,rhizomys,(zokor,spalax))	44.6211
gene1331	ENSMUST00000131656	TIM3+G	((rhizomys,(spalax,zokor)),mouse)	51	GTR+G	(mouse,rhizomys,(zokor,spalax))	45.161
gene1332	ENSMUST00000038696	HKY+I	((spalax,(rhizomys,zokor)),mouse)	46	HKY+I	(mouse,rhizomys,(zokor,spalax))	59.5881
gene1333	ENSMUST00000061446	HKY+I	((zokor,(spalax,rhizomys)),mouse)	70	HKY+I	(mouse,zokor,(spalax,rhizomys))	63.8772
gene1334	ENSMUST00000025474	TrN+G	((rhizomys,(zokor,spalax)),mouse)	96	HKY+G	(mouse,rhizomys,(zokor,spalax))	96.9806
gene1335	ENSMUST00000007007	TPM1uf+I	((zokor,(spalax,rhizomys)),mouse)	91	HKY+I	(mouse,zokor,(spalax,rhizomys))	97.2306
gene1336	ENSMUST00000054145	TrN+G	((spalax,(rhizomys,zokor)),mouse)	84	GTR+G	(mouse,spalax,(zokor,rhizomys))	75.5949
gene1337	ENSMUST00000156713	TPM1uf+G	((spalax,(zokor,rhizomys)),mouse)	38	HKY+G	(mouse,spalax,(zokor,rhizomys))	57.9484
gene1338	ENSMUST00000169927	HKY+I	((spalax,(zokor,rhizomys)),mouse)	52	HKY+I	(mouse,spalax,(zokor,rhizomys))	60.168
gene1339	ENSMUST00000130481	TVMef+I	((spalax,(zokor,rhizomys)),mouse)	88	GTR+I	(mouse,spalax,(zokor,rhizomys))	94.821
gene1340	ENSMUST00000047923	TPM3uf+I	((rhizomys,(zokor,spalax)),mouse)	52	HKY+I	(mouse,rhizomys,(zokor,spalax))	58.1184
gene1341	ENSMUST00000070112	HKY	((zokor,(spalax,rhizomys)),mouse)	80	HKY	(mouse,zokor,(spalax,rhizomys))	89.892
gene1342	ENSMUST00000106215	TPM2uf	((zokor,(spalax,rhizomys)),mouse)	57	F81	(mouse,zokor,(spalax,rhizomys))	75.8548
gene1343	ENSMUST00000113235	TIM3+I	((rhizomys,(spalax,zokor)),mouse)	50	GTR+I	(mouse,rhizomys,(zokor,spalax))	62.9374
gene1344	ENSMUST00000117654	TPM2+I	((rhizomys,(zokor,spalax)),mouse)	68	HKY+I	(mouse,rhizomys,(zokor,spalax))	64.6471
gene1345	ENSMUST00000055389	TPM3uf+I	((zokor,(spalax,rhizomys)),mouse)	78	HKY+I	(mouse,zokor,(spalax,rhizomys))	91.4917
gene1347	ENSMUST00000054708	TIM3+I	((spalax,(rhizomys,zokor)),mouse)	58	GTR+G	(mouse,spalax,(zokor,rhizomys))	49.89
gene1348	ENSMUST00000033173	TrN+G	((zokor,(spalax,rhizomys)),mouse)	55	HKY+G	(mouse,zokor,(spalax,rhizomys))	65.4669
gene1349	ENSMUST00000025774	TIM1+G	((rhizomys,(zokor,spalax)),mouse)	63	GTR+G	(mouse,rhizomys,(zokor,spalax))	77.4945
gene1350	ENSMUST00000028796	TPM1uf+I	((zokor,(spalax,rhizomys)),mouse)	76	HKY+I	(mouse,zokor,(spalax,rhizomys))	76.3147
gene1351	ENSMUST00000020931	TPM3uf+I	((spalax,(zokor,rhizomys)),mouse)	47	GTR+I	(mouse,spalax,(zokor,rhizomys))	50.02
gene1352	ENSMUST00000068581	GTR+G	((rhizomys,(zokor,spalax)),mouse)	94	GTR+G	(mouse,rhizomys,(zokor,spalax))	93.6813
gene1353	ENSMUST00000041965	TIM3+G	((rhizomys,(zokor,spalax)),mouse)	67	GTR+G	(mouse,rhizomys,(zokor,spalax))	77.7045
gene1354	ENSMUST00000163392	HKY	((spalax,(zokor,rhizomys)),mouse)	80	HKY	(mouse,spalax,(zokor,rhizomys))	89.932
gene1355	ENSMUST00000091852	TPM2uf+I	((rhizomys,(zokor,spalax)),mouse)	91	GTR+I	(mouse,rhizomys,(zokor,spalax))	90.6219
gene1356	ENSMUST00000020150	TVM+I	((spalax,(zokor,rhizomys)),mouse)	51	GTR+I	(mouse,spalax,(zokor,rhizomys))	53.8192
gene1357	ENSMUST00000077282	GTR+I	((zokor,(rhizomys,spalax)),mouse)	51	GTR+I	(mouse,zokor,(spalax,rhizomys))	69.4761
gene1358	ENSMUST00000113309	TIM3+G	((spalax,(zokor,rhizomys)),mouse)	46	GTR+G	(mouse,spalax,(zokor,rhizomys))	56.3187
gene1359	ENSMUST00000172450	HKY+I	((rhizomys,(zokor,spalax)),mouse)	67	HKY+I	(mouse,rhizomys,(zokor,spalax))	74.3251
gene1360	ENSMUST00000049474	TIM2+I	((rhizomys,(spalax,zokor)),mouse)	65	GTR+I	(mouse,rhizomys,(zokor,spalax))	62.4075
gene1361	ENSMUST00000020308	HKY+I	((spalax,(zokor,rhizomys)),mouse)	40	HKY+I	(mouse,zokor,(spalax,rhizomys))	37.8124
gene1362	ENSMUST00000060991	TPM2uf+G	((spalax,(zokor,rhizomys)),mouse)	48	HKY+G	(mouse,rhizomys,(zokor,spalax))	45.3509
gene1363	ENSMUST00000030140	TPM3uf+I	((rhizomys,(zokor,spalax)),mouse)	46	GTR+I	(mouse,rhizomys,(zokor,spalax))	56.7786
gene1364	ENSMUST00000057373	TIM2+I+G	((rhizomys,(zokor,spalax)),mouse)	77	GTR+I+G	(mouse,rhizomys,(zokor,spalax))	85.223
gene1365	ENSMUST00000002043	TrN	((rhizomys,(zokor,spalax)),mouse)	87	GTR	(mouse,rhizomys,(zokor,spalax))	99.2402
gene1366	ENSMUST00000124992	TPM2uf+G	((zokor,(spalax,rhizomys)),mouse)	59	GTR+G	(mouse,zokor,(spalax,rhizomys))	68.1864
gene1367	ENSMUST00000039803	TPM2uf+G	((spalax,(zokor,rhizomys)),mouse)	75	HKY+G	(mouse,spalax,(zokor,rhizomys))	97.6405
gene1368	ENSMUST00000034131	TIM2+I	((spalax,(zokor,rhizomys)),mouse)	43	GTR+I	(mouse,spalax,(zokor,rhizomys))	42.0216
gene1369	ENSMUST00000018184	TIM2+I	((spalax,(zokor,rhizomys)),mouse)	68	HKY+I	(mouse,spalax,(zokor,rhizomys))	63.5873
gene1370	ENSMUST00000081946	TIM2+I	((spalax,(zokor,rhizomys)),mouse)	68	GTR+I	(mouse,spalax,(zokor,rhizomys))	74.4051
gene1371	ENSMUST00000033325	TrN+G	((rhizomys,(zokor,spalax)),mouse)	67	GTR+G	(mouse,rhizomys,(zokor,spalax))	59.0482
gene1372	ENSMUST00000020165	TrN+I	((rhizomys,(zokor,spalax)),mouse)	60	HKY+I	(mouse,rhizomys,(zokor,spalax))	70.186
gene1373	ENSMUST00000168566	TrN+G	((spalax,(zokor,rhizomys)),mouse)	74	GTR+G	(mouse,spalax,(zokor,rhizomys))	83.1334
gene1374	ENSMUST00000033001	HKY+G	((spalax,(rhizomys,zokor)),mouse)	51	HKY+G	(mouse,spalax,(zokor,rhizomys))	61.7177
gene1375	ENSMUST00000035218	TIM3+I	((rhizomys,(zokor,spalax)),mouse)	61	GTR+I	(mouse,rhizomys,(zokor,spalax))	54.4491
gene1376	ENSMUST00000070395	TrN+I	((spalax,(zokor,rhizomys)),mouse)	82	HKY+I	(mouse,spalax,(zokor,rhizomys))	96.8006
gene1377	ENSMUST00000163401	HKY+I	((spalax,(zokor,rhizomys)),mouse)	46	HKY+I	(mouse,spalax,(zokor,rhizomys))	46.5107
gene1378	ENSMUST00000136983	TrN+I	((spalax,(zokor,rhizomys)),mouse)	68	GTR+G	(mouse,spalax,(zokor,rhizomys))	71.4257
gene1379	ENSMUST00000039234	TPM3uf+G	((rhizomys,(zokor,spalax)),mouse)	78	GTR+G	(mouse,rhizomys,(zokor,spalax))	66.5967
gene1380	ENSMUST00000115456	TrNef	((spalax,(zokor,rhizomys)),mouse)	99	HKY	(mouse,spalax,(zokor,rhizomys))	99.4801
gene1381	ENSMUST00000023132	TIM1+I	((zokor,(spalax,rhizomys)),mouse)	42	GTR+I	(mouse,rhizomys,(zokor,spalax))	83.3233
gene1382	ENSMUST00000102844	TIM1+I	((spalax,(zokor,rhizomys)),mouse)	80	GTR+I	(mouse,spalax,(zokor,rhizomys))	95.3809
gene1383	ENSMUST00000006181	TrN+I	((spalax,(zokor,rhizomys)),mouse)	66	HKY+I	(mouse,spalax,(zokor,rhizomys))	73.4753
gene1384	ENSMUST00000178314	TrNef	((zokor,(spalax,rhizomys)),mouse)	83	HKY	(mouse,zokor,(spalax,rhizomys))	94.2611
gene1385	ENSMUST00000023133	TIM1+G	((spalax,(zokor,rhizomys)),mouse)	86	GTR+G	(mouse,spalax,(zokor,rhizomys))	98.8602
gene1386	ENSMUST00000040008	TrN	((rhizomys,(zokor,spalax)),mouse)	100	HKY	(mouse,rhizomys,(zokor,spalax))	99.94
gene1387	ENSMUST00000030051	TrN	((zokor,(spalax,rhizomys)),mouse)	87	HKY	(mouse,zokor,(spalax,rhizomys))	96.8206
gene1388	ENSMUST00000140770	TPM3uf+I	((rhizomys,(spalax,zokor)),mouse)	49	GTR+I	(mouse,rhizomys,(zokor,spalax))	48.0104
gene1389	ENSMUST00000075280	TPM3+G	((zokor,(spalax,rhizomys)),mouse)	97	HKY+G	(mouse,zokor,(spalax,rhizomys))	99.4201
gene1390	ENSMUST00000030491	TIM3	((rhizomys,(zokor,spalax)),mouse)	99	GTR	(mouse,rhizomys,(zokor,spalax))	99.4801
gene1391	ENSMUST00000165023	TIM1+I	((rhizomys,(zokor,spalax)),mouse)	67	HKY+I	(mouse,rhizomys,(zokor,spalax))	73.7453
gene1392	ENSMUST00000026833	TIM2+G	((rhizomys,(zokor,spalax)),mouse)	64	GTR+I	(mouse,rhizomys,(zokor,spalax))	52.1996
gene1393	ENSMUST00000024595	TPM3uf+G	((zokor,(spalax,rhizomys)),mouse)	94	GTR+G	(mouse,zokor,(spalax,rhizomys))	99.3601
gene1394	ENSMUST00000098842	TPM3+I	((spalax,(zokor,rhizomys)),mouse)	88	GTR+I	(mouse,spalax,(zokor,rhizomys))	93.6613
gene1395	ENSMUST00000025979	TIM2+G	((zokor,(rhizomys,spalax)),mouse)	48	GTR+G	(mouse,zokor,(spalax,rhizomys))	52.2096
gene1396	ENSMUST00000040159	TPM3uf+G	((zokor,(spalax,rhizomys)),mouse)	51	GTR+I	(mouse,zokor,(spalax,rhizomys))	54.0592
gene1397	ENSMUST00000028597	TPM3uf+G	((spalax,(zokor,rhizomys)),mouse)	87	HKY+G	(mouse,spalax,(zokor,rhizomys))	99.84
gene1398	ENSMUST00000071739	TPM3uf+I	((rhizomys,(zokor,spalax)),mouse)	85	HKY+I	(mouse,rhizomys,(zokor,spalax))	97.2006
gene1399	ENSMUST00000046433	TrN+G	((zokor,(spalax,rhizomys)),mouse)	76	GTR+G	(mouse,zokor,(spalax,rhizomys))	96.3107
gene1400	ENSMUST00000020904	TrN+I	((zokor,(rhizomys,spalax)),mouse)	91	HKY+I	(mouse,zokor,(spalax,rhizomys))	93.1414
gene1401	ENSMUST00000161046	TIM1+I	((spalax,(zokor,rhizomys)),mouse)	71	GTR+I	(mouse,spalax,(zokor,rhizomys))	94.5711
gene1402	ENSMUST00000072726	TrNef+G	((spalax,(zokor,rhizomys)),mouse)	89	GTR+G	(mouse,spalax,(zokor,rhizomys))	99.5001
gene1403	ENSMUST00000030894	TrN+G	((spalax,(rhizomys,zokor)),mouse)	47	HKY+G	(mouse,spalax,(zokor,rhizomys))	64.6971
gene1404	ENSMUST00000108593	TIM2ef+G	((spalax,(zokor,rhizomys)),mouse)	59	GTR+G	(mouse,spalax,(zokor,rhizomys))	67.9864
gene1405	ENSMUST00000018691	TIM1+G	((spalax,(zokor,rhizomys)),mouse)	42	GTR+G	(mouse,zokor,(spalax,rhizomys))	51.7397
gene1406	ENSMUST00000173804	TrN+G	((rhizomys,(zokor,spalax)),mouse)	94	HKY+G	(mouse,rhizomys,(zokor,spalax))	98.1004
gene1407	ENSMUST00000094154	TIM2+I	((rhizomys,(spalax,zokor)),mouse)	66	GTR+I	(mouse,rhizomys,(zokor,spalax))	62.3575
gene1408	ENSMUST00000071664	TrN+G	((zokor,(rhizomys,spalax)),mouse)	50	GTR+G	(mouse,zokor,(spalax,rhizomys))	37.5625
gene1409	ENSMUST00000110725	TrN+G	((spalax,(zokor,rhizomys)),mouse)	57	HKY+G	(mouse,spalax,(zokor,rhizomys))	74.0052
gene1410	ENSMUST00000036418	TPM1uf+G	((spalax,(zokor,rhizomys)),mouse)	89	HKY+G	(mouse,spalax,(zokor,rhizomys))	83.9632
gene1411	ENSMUST00000099995	TrN+G	((zokor,(spalax,rhizomys)),mouse)	98	GTR+G	(mouse,zokor,(spalax,rhizomys))	99.97
gene1412	ENSMUST00000021611	TIM3+I	((zokor,(rhizomys,spalax)),mouse)	81	GTR+G	(mouse,zokor,(spalax,rhizomys))	88.1824
gene1413	ENSMUST00000027114	TPM2uf+G	((spalax,(zokor,rhizomys)),mouse)	85	HKY+G	(mouse,spalax,(zokor,rhizomys))	92.9214
gene1414	ENSMUST00000030455	TIM3ef+G	((zokor,(spalax,rhizomys)),mouse)	92	GTR+G	(mouse,zokor,(spalax,rhizomys))	98.7103
gene1415	ENSMUST00000060303	TrN+I+G	((spalax,(zokor,rhizomys)),mouse)	59	GTR+I+G	(mouse,spalax,(zokor,rhizomys))	60.8378
gene1416	ENSMUST00000029815	TrNef+G	((spalax,(zokor,rhizomys)),mouse)	67	HKY+G	(mouse,spalax,(zokor,rhizomys))	85.233
gene1417	ENSMUST00000165164	K80	((spalax,(zokor,rhizomys)),mouse)	86	HKY	(mouse,spalax,(zokor,rhizomys))	96.4007
gene1418	ENSMUST00000110909	TrN+G	((zokor,(spalax,rhizomys)),mouse)	80	HKY+G	(mouse,zokor,(spalax,rhizomys))	93.6113
gene1419	ENSMUST00000021412	TrN+I	((spalax,(zokor,rhizomys)),mouse)	38	HKY+I	(mouse,zokor,(spalax,rhizomys))	43.9412
gene1420	ENSMUST00000020776	TVM+I	((zokor,(spalax,rhizomys)),mouse)	64	GTR+I	(mouse,zokor,(spalax,rhizomys))	72.1556
gene1421	ENSMUST00000045855	TIM3+G	((spalax,(zokor,rhizomys)),mouse)	65	GTR+I	(mouse,spalax,(zokor,rhizomys))	47.6605
gene1422	ENSMUST00000005923	TrN+G	((zokor,(spalax,rhizomys)),mouse)	79	HKY+I	(mouse,zokor,(spalax,rhizomys))	97.4805
gene1423	ENSMUST00000090569	HKY+I	((spalax,(rhizomys,zokor)),mouse)	48	HKY+I	(mouse,spalax,(zokor,rhizomys))	43.5913
gene1424	ENSMUST00000031478	TPM2uf+I	((spalax,(zokor,rhizomys)),mouse)	92	HKY+I	(mouse,spalax,(zokor,rhizomys))	96.2208
gene1425	ENSMUST00000020999	TrN+I	((spalax,(rhizomys,zokor)),mouse)	48	GTR+I	(mouse,spalax,(zokor,rhizomys))	55.189
gene1426	ENSMUST00000102649	HKY+I	((zokor,(spalax,rhizomys)),mouse)	79	HKY+I	(mouse,zokor,(spalax,rhizomys))	76.1648
gene1427	ENSMUST00000113584	HKY	((rhizomys,(zokor,spalax)),mouse)	86	HKY	(mouse,rhizomys,(zokor,spalax))	98.4003
gene1428	ENSMUST00000028350	HKY+I	((zokor,(spalax,rhizomys)),mouse)	67	HKY+I	(mouse,zokor,(spalax,rhizomys))	69.1762
gene1429	ENSMUST00000020285	HKY+G	((rhizomys,(zokor,spalax)),mouse)	91	HKY+G	(mouse,rhizomys,(zokor,spalax))	96.4707
gene1430	ENSMUST00000038163	TIM3+G	((spalax,(zokor,rhizomys)),mouse)	90	GTR+G	(mouse,spalax,(zokor,rhizomys))	87.6325
gene1432	ENSMUST00000114467	TIM3+I	((zokor,(spalax,rhizomys)),mouse)	54	F81	(mouse,spalax,(zokor,rhizomys))	99.78
gene1433	ENSMUST00000034303	TIM3+G	((spalax,(zokor,rhizomys)),mouse)	65	GTR+G	(mouse,spalax,(zokor,rhizomys))	83.8432
gene1434	ENSMUST00000109207	TIM1	((zokor,(spalax,rhizomys)),mouse)	93	HKY	(mouse,zokor,(spalax,rhizomys))	99.82
gene1435	ENSMUST00000049262	HKY+I	((zokor,(rhizomys,spalax)),mouse)	62	HKY+I	(mouse,zokor,(spalax,rhizomys))	78.7742
gene1436	ENSMUST00000028584	TPM2uf+I	((rhizomys,(zokor,spalax)),mouse)	83	HKY+I	(mouse,rhizomys,(zokor,spalax))	86.0128
gene1437	ENSMUST00000056749	HKY+I	((spalax,(zokor,rhizomys)),mouse)	58	HKY+I	(mouse,spalax,(zokor,rhizomys))	57.4385
gene1438	ENSMUST00000049948	TrN+I	((zokor,(rhizomys,spalax)),mouse)	58	GTR+I	(mouse,zokor,(spalax,rhizomys))	65.6769
gene1439	ENSMUST00000092430	HKY+I	((spalax,(zokor,rhizomys)),mouse)	80	HKY+I	(mouse,spalax,(zokor,rhizomys))	96.8606
gene1440	ENSMUST00000023222	TIM2+G	((spalax,(zokor,rhizomys)),mouse)	84	GTR+G	(mouse,spalax,(zokor,rhizomys))	98.1704
gene1441	ENSMUST00000020705	TrN+I	((spalax,(zokor,rhizomys)),mouse)	87	HKY+I	(mouse,spalax,(zokor,rhizomys))	98.2503
gene1442	ENSMUST00000089017	TPM3uf+G	((spalax,(zokor,rhizomys)),mouse)	42	HKY+I	(mouse,rhizomys,(zokor,spalax))	42.5415
gene1443	ENSMUST00000033176	TPM1uf+I	((rhizomys,(zokor,spalax)),mouse)	90	HKY+I	(mouse,rhizomys,(zokor,spalax))	99.84
gene1444	ENSMUST00000019937	TIM1+I	((spalax,(zokor,rhizomys)),mouse)	66	HKY+I	(mouse,spalax,(zokor,rhizomys))	74.6751
gene1445	ENSMUST00000114371	TIM3+I	((spalax,(zokor,rhizomys)),mouse)	58	GTR+I	(mouse,spalax,(zokor,rhizomys))	76.1148
gene1446	ENSMUST00000051484	TPM3	((spalax,(zokor,rhizomys)),mouse)	72	GTR	(mouse,spalax,(zokor,rhizomys))	71.0958
gene1447	ENSMUST00000024727	TIM1+I	((zokor,(rhizomys,spalax)),mouse)	54	GTR+I	(mouse,zokor,(spalax,rhizomys))	56.6887
gene1448	ENSMUST00000034567	TPM3+G	((spalax,(zokor,rhizomys)),mouse)	73	HKY+G	(mouse,spalax,(zokor,rhizomys))	68.9162
gene1449	ENSMUST00000108641	TPM1uf+I	((rhizomys,(zokor,spalax)),mouse)	91	HKY+I	(mouse,rhizomys,(zokor,spalax))	90.232
gene1450	ENSMUST00000065778	TVMef+G	((spalax,(zokor,rhizomys)),mouse)	86	GTR+G	(mouse,spalax,(zokor,rhizomys))	91.0618
gene1451	ENSMUST00000020312	TrNef+I	((zokor,(rhizomys,spalax)),mouse)	53	HKY+I	(mouse,zokor,(spalax,rhizomys))	76.3547
gene1452	ENSMUST00000004565	TrN+G	((zokor,(spalax,rhizomys)),mouse)	90	GTR+G	(mouse,zokor,(spalax,rhizomys))	99.93
gene1453	ENSMUST00000026723	TIM2+I	((rhizomys,(zokor,spalax)),mouse)	87	GTR+I	(mouse,rhizomys,(zokor,spalax))	88.8522
gene1454	ENSMUST00000116567	TrN+G	((rhizomys,(zokor,spalax)),mouse)	60	HKY+I	(mouse,rhizomys,(zokor,spalax))	57.0286
gene1455	ENSMUST00000022476	TIM3+I	((spalax,(zokor,rhizomys)),mouse)	39	GTR+I	(mouse,rhizomys,(zokor,spalax))	45.6409
gene1456	ENSMUST00000042312	TrN+I	((rhizomys,(zokor,spalax)),mouse)	79	HKY+I	(mouse,rhizomys,(zokor,spalax))	85.113
gene1457	ENSMUST00000018992	GTR+I	((rhizomys,(zokor,spalax)),mouse)	43	GTR+I	(mouse,zokor,(spalax,rhizomys))	49.3701
gene1458	ENSMUST00000102871	TrN+I	((rhizomys,(zokor,spalax)),mouse)	64	GTR+I	(mouse,rhizomys,(zokor,spalax))	72.9754
gene1459	ENSMUST00000042251	TPM3uf+I	((zokor,(spalax,rhizomys)),mouse)	66	HKY+I	(mouse,zokor,(spalax,rhizomys))	68.7163
gene1460	ENSMUST00000001027	TPM1uf+I	((rhizomys,(spalax,zokor)),mouse)	43	HKY+I	(mouse,rhizomys,(zokor,spalax))	61.4377
gene1461	ENSMUST00000090413	TrN+I	((spalax,(zokor,rhizomys)),mouse)	59	GTR+I	(mouse,rhizomys,(zokor,spalax))	46.9306
gene1462	ENSMUST00000022135	TIM1	((spalax,(zokor,rhizomys)),mouse)	94	GTR	(mouse,spalax,(zokor,rhizomys))	99.4001
gene1463	ENSMUST00000040218	HKY+I	((spalax,(zokor,rhizomys)),mouse)	74	HKY+I	(mouse,spalax,(zokor,rhizomys))	93.0514
gene1464	ENSMUST00000100497	TIM1+G	((rhizomys,(zokor,spalax)),mouse)	71	GTR+G	(mouse,rhizomys,(zokor,spalax))	89.3621
gene1466	ENSMUST00000057288	TPM3uf	((rhizomys,(zokor,spalax)),mouse)	67	HKY	(mouse,rhizomys,(zokor,spalax))	98.2803
gene1467	ENSMUST00000031474	TPM1uf+I	((spalax,(zokor,rhizomys)),mouse)	39	HKY+I	(mouse,spalax,(zokor,rhizomys))	44.4211
gene1468	ENSMUST00000098519	GTR+G	((spalax,(rhizomys,zokor)),mouse)	80	GTR+G	(mouse,spalax,(zokor,rhizomys))	85.9628
gene1469	ENSMUST00000022217	TVM+G	((rhizomys,(zokor,spalax)),mouse)	98	GTR+G	(mouse,rhizomys,(zokor,spalax))	99.5001
gene1470	ENSMUST00000142704	TIM3+G	((rhizomys,(zokor,spalax)),mouse)	39	GTR+G	(mouse,rhizomys,(zokor,spalax))	46.8706
gene1471	ENSMUST00000020922	TrNef+I	((rhizomys,(zokor,spalax)),mouse)	61	HKY+I	(mouse,rhizomys,(zokor,spalax))	95.8208
gene1472	ENSMUST00000041769	TrN+G	((zokor,(rhizomys,spalax)),mouse)	42	HKY+G	(mouse,zokor,(spalax,rhizomys))	43.0914
gene1473	ENSMUST00000105439	GTR+G	((rhizomys,(zokor,spalax)),mouse)	58	GTR+G	(mouse,rhizomys,(zokor,spalax))	72.1856
gene1475	ENSMUST00000029770	TIM3+I	((spalax,(zokor,rhizomys)),mouse)	65	GTR+I	(mouse,spalax,(zokor,rhizomys))	81.9436
gene1476	ENSMUST00000029071	TrN+I	((zokor,(spalax,rhizomys)),mouse)	47	HKY+G	(mouse,spalax,(zokor,rhizomys))	68.0164
gene1477	ENSMUST00000167353	TIM2+I	((spalax,(rhizomys,zokor)),mouse)	51	GTR+I	(mouse,spalax,(zokor,rhizomys))	56.9786
gene1478	ENSMUST00000025305	TPM1uf+G	((spalax,(zokor,rhizomys)),mouse)	41	GTR+G	(mouse,rhizomys,(zokor,spalax))	41.7017
gene1479	ENSMUST00000067542	TPM1uf+I	((spalax,(zokor,rhizomys)),mouse)	60	HKY+I	(mouse,spalax,(zokor,rhizomys))	62.3075
gene1480	ENSMUST00000030551	TIM2+G	((spalax,(zokor,rhizomys)),mouse)	87	GTR+G	(mouse,spalax,(zokor,rhizomys))	79.5941
gene1481	ENSMUST00000172278	TIM2ef+G	((spalax,(zokor,rhizomys)),mouse)	63	HKY+I	(mouse,spalax,(zokor,rhizomys))	74.3751
gene1483	ENSMUST00000006838	TrNef+G	((rhizomys,(zokor,spalax)),mouse)	86	HKY+G	(mouse,rhizomys,(zokor,spalax))	99.92
gene1484	ENSMUST00000003964	TrN	((spalax,(zokor,rhizomys)),mouse)	98	HKY	(mouse,spalax,(zokor,rhizomys))	98.8302
gene1486	ENSMUST00000062962	HKY+G	((spalax,(zokor,rhizomys)),mouse)	48	HKY+G	(mouse,spalax,(zokor,rhizomys))	42.7814
gene1487	ENSMUST00000037827	TrN+G	((rhizomys,(zokor,spalax)),mouse)	75	HKY+I	(mouse,rhizomys,(zokor,spalax))	89.4221
gene1488	ENSMUST00000025851	TrN+G	((spalax,(zokor,rhizomys)),mouse)	59	HKY+G	(mouse,spalax,(zokor,rhizomys))	40.052
gene1489	ENSMUST00000020581	TIM3+G	((spalax,(rhizomys,zokor)),mouse)	57	GTR+G	(mouse,spalax,(zokor,rhizomys))	58.8282
gene1490	ENSMUST00000123879	TPM3uf+I	((spalax,(rhizomys,zokor)),mouse)	54	HKY+I	(mouse,spalax,(zokor,rhizomys))	63.3373
gene1491	ENSMUST00000041138	TPM1+G	((rhizomys,(zokor,spalax)),mouse)	73	HKY+G	(mouse,rhizomys,(zokor,spalax))	69.776
gene1492	ENSMUST00000067663	GTR+G	((zokor,(spalax,rhizomys)),mouse)	80	GTR+G	(mouse,zokor,(spalax,rhizomys))	86.7427
gene1493	ENSMUST00000174711	TIM1	((spalax,(zokor,rhizomys)),mouse)	90	GTR	(mouse,spalax,(zokor,rhizomys))	99.79
gene1494	ENSMUST00000125716	TIM2+I	((rhizomys,(zokor,spalax)),mouse)	74	GTR+I	(mouse,rhizomys,(zokor,spalax))	69.6861
gene1495	ENSMUST00000034164	TrNef+I	((rhizomys,(spalax,zokor)),mouse)	41	GTR+I	(mouse,zokor,(spalax,rhizomys))	46.2807
gene1496	ENSMUST00000023561	TIM1+I	((spalax,(zokor,rhizomys)),mouse)	84	GTR+I	(mouse,spalax,(zokor,rhizomys))	97.4305
gene1497	ENSMUST00000041723	TIM1+G	((zokor,(rhizomys,spalax)),mouse)	70	GTR+G	(mouse,zokor,(spalax,rhizomys))	60.9578
gene1498	ENSMUST00000109366	TIM3+G	((zokor,(spalax,rhizomys)),mouse)	87	GTR+G	(mouse,zokor,(spalax,rhizomys))	80.124
gene1499	ENSMUST00000020530	TrN+G	((zokor,(spalax,rhizomys)),mouse)	60	GTR+G	(mouse,zokor,(spalax,rhizomys))	64.907
gene1500	ENSMUST00000152080	TPM2uf+I	((zokor,(spalax,rhizomys)),mouse)	72	HKY+I	(mouse,zokor,(spalax,rhizomys))	71.7157
gene1501	ENSMUST00000169330	TPM1uf+G	((zokor,(spalax,rhizomys)),mouse)	57	HKY+G	(mouse,zokor,(spalax,rhizomys))	87.4625
gene1502	ENSMUST00000021381	TIM2+I	((spalax,(zokor,rhizomys)),mouse)	58	GTR+I	(mouse,spalax,(zokor,rhizomys))	68.1064
gene1503	ENSMUST00000084695	TPM2uf+I	((spalax,(zokor,rhizomys)),mouse)	49	HKY+I	(mouse,zokor,(spalax,rhizomys))	39.0922
gene1504	ENSMUST00000029078	TPM3+G	((spalax,(zokor,rhizomys)),mouse)	70	GTR+G	(mouse,spalax,(zokor,rhizomys))	82.7934
gene1505	ENSMUST00000053426	TPM2+I	((zokor,(rhizomys,spalax)),mouse)	62	HKY+I	(mouse,zokor,(spalax,rhizomys))	45.4909
gene1506	ENSMUST00000076052	TVM+I	((rhizomys,(zokor,spalax)),mouse)	82	GTR+I	(mouse,rhizomys,(zokor,spalax))	82.3835
gene1507	ENSMUST00000087204	GTR+I+G	((spalax,(zokor,rhizomys)),mouse)	45	GTR+I+G	(mouse,spalax,(zokor,rhizomys))	53.7692
gene1508	ENSMUST00000033418	TPM3uf+I	((rhizomys,(zokor,spalax)),mouse)	51	HKY+I	(mouse,rhizomys,(zokor,spalax))	59.768
gene1509	ENSMUST00000106502	TrNef+I	((zokor,(spalax,rhizomys)),mouse)	86	GTR+I	(mouse,zokor,(spalax,rhizomys))	93.8912
gene1510	ENSMUST00000090848	TIM2+I	((rhizomys,(zokor,spalax)),mouse)	89	GTR+I	(mouse,rhizomys,(zokor,spalax))	98.1904
gene1511	ENSMUST00000103146	TIM1	((rhizomys,(spalax,zokor)),mouse)	50	GTR	(mouse,rhizomys,(zokor,spalax))	53.2094
gene1512	ENSMUST00000003687	TIM1ef	((rhizomys,(spalax,zokor)),mouse)	52	HKY	(mouse,zokor,(spalax,rhizomys))	71.2857
gene1513	ENSMUST00000003754	TIM3+I	((zokor,(rhizomys,spalax)),mouse)	54	GTR+I	(mouse,zokor,(spalax,rhizomys))	54.6391
gene1514	ENSMUST00000107704	TIM1+G	((rhizomys,(zokor,spalax)),mouse)	75	GTR+G	(mouse,rhizomys,(zokor,spalax))	89.3121
gene1515	ENSMUST00000078324	TPM1uf+I	((zokor,(rhizomys,spalax)),mouse)	52	HKY+I	(mouse,zokor,(spalax,rhizomys))	44.1912
gene1516	ENSMUST00000022230	TIM1	((rhizomys,(zokor,spalax)),mouse)	42	HKY	(mouse,rhizomys,(zokor,spalax))	59.6381
gene1517	ENSMUST00000038644	HKY	((spalax,(zokor,rhizomys)),mouse)	72	HKY	(mouse,spalax,(zokor,rhizomys))	61.7876
gene1518	ENSMUST00000005705	TIM2+I	((zokor,(rhizomys,spalax)),mouse)	69	GTR+I	(mouse,zokor,(spalax,rhizomys))	78.9542
gene1519	ENSMUST00000063854	TIM3+G	((spalax,(zokor,rhizomys)),mouse)	66	GTR+G	(mouse,spalax,(zokor,rhizomys))	77.0546
gene1521	ENSMUST00000165125	HKY+G	((zokor,(spalax,rhizomys)),mouse)	79	HKY+G	(mouse,zokor,(spalax,rhizomys))	82.0936
gene1522	ENSMUST00000147272	TIM1	((spalax,(zokor,rhizomys)),mouse)	76	GTR	(mouse,spalax,(zokor,rhizomys))	94.761
gene1523	ENSMUST00000096447	HKY+G	((zokor,(spalax,rhizomys)),mouse)	78	HKY+G	(mouse,zokor,(spalax,rhizomys))	91.1118
gene1524	ENSMUST00000029649	K80+I	((zokor,(rhizomys,spalax)),mouse)	71	HKY+I	(mouse,zokor,(spalax,rhizomys))	47.6705
gene1525	ENSMUST00000091288	TrN+I	((spalax,(zokor,rhizomys)),mouse)	69	GTR+I	(mouse,spalax,(zokor,rhizomys))	58.5383
gene1526	ENSMUST00000008878	HKY+I	((rhizomys,(zokor,spalax)),mouse)	59	HKY+I	(mouse,rhizomys,(zokor,spalax))	69.1662
gene1527	ENSMUST00000118139	TrNef	((spalax,(rhizomys,zokor)),mouse)	24	HKY	(mouse,rhizomys,(zokor,spalax))	37.8724
gene1528	ENSMUST00000028972	TVM	((spalax,(zokor,rhizomys)),mouse)	46	GTR	(mouse,spalax,(zokor,rhizomys))	45.3809
gene1529	ENSMUST00000026387	TIM3+G	((rhizomys,(zokor,spalax)),mouse)	78	GTR+G	(mouse,rhizomys,(zokor,spalax))	83.8232
gene1530	ENSMUST00000099278	TPM2uf+I	((spalax,(zokor,rhizomys)),mouse)	73	HKY+I	(mouse,spalax,(zokor,rhizomys))	76.1448
gene1532	ENSMUST00000099295	TPM3uf+G	((zokor,(spalax,rhizomys)),mouse)	62	GTR+G	(mouse,zokor,(spalax,rhizomys))	64.757
gene1533	ENSMUST00000020000	GTR+I	((zokor,(spalax,rhizomys)),mouse)	58	GTR+I	(mouse,zokor,(spalax,rhizomys))	81.1338
gene1534	ENSMUST00000075764	TrN+G	((rhizomys,(zokor,spalax)),mouse)	67	GTR+G	(mouse,rhizomys,(zokor,spalax))	73.2853
gene1535	ENSMUST00000028844	TVM+G	((spalax,(zokor,rhizomys)),mouse)	64	GTR+G	(mouse,spalax,(zokor,rhizomys))	65.6669
gene1536	ENSMUST00000107800	HKY+I	((spalax,(zokor,rhizomys)),mouse)	62	HKY+I	(mouse,spalax,(zokor,rhizomys))	70.6459
gene1537	ENSMUST00000044369	TrN+G	((zokor,(rhizomys,spalax)),mouse)	59	HKY+G	(mouse,zokor,(spalax,rhizomys))	70.5559
gene1538	ENSMUST00000003319	TVM+G	((spalax,(zokor,rhizomys)),mouse)	61	GTR+G	(mouse,spalax,(zokor,rhizomys))	86.1128
gene1540	ENSMUST00000032402	TPM2uf+G	((spalax,(zokor,rhizomys)),mouse)	79	GTR+G	(mouse,spalax,(zokor,rhizomys))	89.4221
gene1541	ENSMUST00000103220	GTR+G	((spalax,(zokor,rhizomys)),mouse)	59	GTR+G	(mouse,spalax,(zokor,rhizomys))	61.4077
gene1542	ENSMUST00000033643	TPM3+G	((spalax,(zokor,rhizomys)),mouse)	91	HKY+I	(mouse,spalax,(zokor,rhizomys))	82.3735
gene1543	ENSMUST00000103039	TIM2+I	((zokor,(spalax,rhizomys)),mouse)	52	HKY+I	(mouse,spalax,(zokor,rhizomys))	60.5979
gene1544	ENSMUST00000093196	TrN	((spalax,(zokor,rhizomys)),mouse)	96	GTR	(mouse,spalax,(zokor,rhizomys))	99.81
gene1545	ENSMUST00000114294	TPM3uf+I	((spalax,(zokor,rhizomys)),mouse)	38	GTR+I	(mouse,spalax,(zokor,rhizomys))	57.7285
gene1546	ENSMUST00000034883	TPM2uf+I	((rhizomys,(zokor,spalax)),mouse)	82	HKY+I	(mouse,rhizomys,(zokor,spalax))	86.2228
gene1547	ENSMUST00000062389	TPM1uf+G	((spalax,(zokor,rhizomys)),mouse)	41	HKY+G	(mouse,rhizomys,(zokor,spalax))	38.7822
gene1548	ENSMUST00000171975	HKY+I	((rhizomys,(zokor,spalax)),mouse)	53	HKY+I	(mouse,rhizomys,(zokor,spalax))	56.7287
gene1549	ENSMUST00000112925	TrN+G	((spalax,(zokor,rhizomys)),mouse)	61	GTR+G	(mouse,spalax,(zokor,rhizomys))	42.7714
gene1550	ENSMUST00000114497	HKY+I	((zokor,(spalax,rhizomys)),mouse)	56	HKY+I	(mouse,zokor,(spalax,rhizomys))	71.8056
gene1551	ENSMUST00000022282	K80	((spalax,(zokor,rhizomys)),mouse)	60	HKY	(mouse,spalax,(zokor,rhizomys))	78.6843
gene1552	ENSMUST00000034905	GTR+G	((zokor,(rhizomys,spalax)),mouse)	53	GTR+G	(mouse,zokor,(spalax,rhizomys))	65.5769
gene1553	ENSMUST00000003512	TVM+G	((rhizomys,(zokor,spalax)),mouse)	65	GTR+G	(mouse,rhizomys,(zokor,spalax))	71.6457
gene1554	ENSMUST00000021173	TPM3uf+I	((rhizomys,(zokor,spalax)),mouse)	84	HKY+I	(mouse,rhizomys,(zokor,spalax))	86.6927
gene1555	ENSMUST00000110835	TIM1+I	((spalax,(zokor,rhizomys)),mouse)	73	GTR+I	(mouse,spalax,(zokor,rhizomys))	60.058
gene1556	ENSMUST00000041555	TIM3+I	((rhizomys,(zokor,spalax)),mouse)	87	HKY+G	(mouse,rhizomys,(zokor,spalax))	88.4723
gene1557	ENSMUST00000020908	TPM1uf	((rhizomys,(zokor,spalax)),mouse)	92	GTR	(mouse,rhizomys,(zokor,spalax))	99.93
gene1559	ENSMUST00000076891	TVM+I	((spalax,(zokor,rhizomys)),mouse)	72	GTR+I	(mouse,spalax,(zokor,rhizomys))	85.9928
gene1560	ENSMUST00000113212	TPM1uf+I	((zokor,(spalax,rhizomys)),mouse)	61	HKY+I	(mouse,zokor,(spalax,rhizomys))	50.24
gene1561	ENSMUST00000043138	TIM1+I	((spalax,(rhizomys,zokor)),mouse)	64	GTR+G	(mouse,spalax,(zokor,rhizomys))	68.5863
gene1562	ENSMUST00000006367	GTR+G	((zokor,(spalax,rhizomys)),mouse)	48	GTR+G	(mouse,zokor,(spalax,rhizomys))	54.869
gene1563	ENSMUST00000003450	GTR+G	((zokor,(spalax,rhizomys)),mouse)	82	GTR+G	(mouse,zokor,(spalax,rhizomys))	95.5709
gene1564	ENSMUST00000162183	HKY	((rhizomys,(zokor,spalax)),mouse)	63	HKY	(mouse,rhizomys,(zokor,spalax))	93.2813
gene1565	ENSMUST00000086444	TrN+I	((spalax,(zokor,rhizomys)),mouse)	77	GTR+I	(mouse,spalax,(zokor,rhizomys))	76.0148
gene1566	ENSMUST00000048706	TPM3uf+I	((spalax,(rhizomys,zokor)),mouse)	58	HKY+I	(mouse,spalax,(zokor,rhizomys))	55.8488
gene1567	ENSMUST00000023150	TIM1ef	((zokor,(spalax,rhizomys)),mouse)	42	HKY	(mouse,spalax,(zokor,rhizomys))	33.6533
gene1568	ENSMUST00000047057	TrN+G	((zokor,(spalax,rhizomys)),mouse)	68	GTR+G	(mouse,zokor,(spalax,rhizomys))	89.822
gene1569	ENSMUST00000038539	TPM3	((spalax,(zokor,rhizomys)),mouse)	76	HKY	(mouse,spalax,(zokor,rhizomys))	97.4705
gene1570	ENSMUST00000025997	HKY+I	((rhizomys,(spalax,zokor)),mouse)	55	HKY+I	(mouse,rhizomys,(zokor,spalax))	66.3767
gene1572	ENSMUST00000018430	TrN+I	((zokor,(spalax,rhizomys)),mouse)	63	HKY+I	(mouse,zokor,(spalax,rhizomys))	58.6783
gene1573	ENSMUST00000115331	TrN+I	((rhizomys,(zokor,spalax)),mouse)	55	HKY+I	(mouse,rhizomys,(zokor,spalax))	51.7896
gene1574	ENSMUST00000020886	TIM3+I	((rhizomys,(zokor,spalax)),mouse)	73	GTR+I	(mouse,rhizomys,(zokor,spalax))	72.3755
gene1575	ENSMUST00000051572	TVM+G	((rhizomys,(zokor,spalax)),mouse)	77	GTR+G	(mouse,rhizomys,(zokor,spalax))	82.7534
gene1576	ENSMUST00000094381	TPM2uf+I	((spalax,(zokor,rhizomys)),mouse)	60	HKY+G	(mouse,spalax,(zokor,rhizomys))	56.7786
gene1577	ENSMUST00000055438	TrN+G	((zokor,(rhizomys,spalax)),mouse)	62	GTR+G	(mouse,zokor,(spalax,rhizomys))	62.8474
gene1578	ENSMUST00000110320	TIM2+I	((spalax,(rhizomys,zokor)),mouse)	61	GTR+I	(mouse,spalax,(zokor,rhizomys))	66.5167
gene1579	ENSMUST00000008280	TrN+G	((spalax,(zokor,rhizomys)),mouse)	95	HKY+G	(mouse,spalax,(zokor,rhizomys))	97.5405
gene1580	ENSMUST00000019803	TIM2+I	((spalax,(zokor,rhizomys)),mouse)	59	GTR+I	(mouse,spalax,(zokor,rhizomys))	55.079
gene1581	ENSMUST00000107283	HKY+I	((rhizomys,(spalax,zokor)),mouse)	45	HKY+I	(mouse,zokor,(spalax,rhizomys))	36.8026
gene1582	ENSMUST00000062370	TIM3+G	((spalax,(zokor,rhizomys)),mouse)	77	GTR+I	(mouse,spalax,(zokor,rhizomys))	95.061
gene1583	ENSMUST00000163230	TPM3+I	((zokor,(spalax,rhizomys)),mouse)	77	HKY+I	(mouse,zokor,(spalax,rhizomys))	93.2414
gene1584	ENSMUST00000051053	TIM2+I	((spalax,(zokor,rhizomys)),mouse)	68	GTR+G	(mouse,spalax,(zokor,rhizomys))	76.1748
gene1585	ENSMUST00000070658	HKY	((rhizomys,(spalax,zokor)),mouse)	62	HKY	(mouse,rhizomys,(zokor,spalax))	64.7371
gene1586	ENSMUST00000170388	HKY+G	((zokor,(spalax,rhizomys)),mouse)	77	HKY+G	(mouse,zokor,(spalax,rhizomys))	89.912
gene1588	ENSMUST00000001583	HKY	((spalax,(zokor,rhizomys)),mouse)	63	HKY	(mouse,spalax,(zokor,rhizomys))	60.4579
gene1589	ENSMUST00000030117	TrN+G	((spalax,(zokor,rhizomys)),mouse)	59	GTR+I	(mouse,spalax,(zokor,rhizomys))	51.8296
gene1590	ENSMUST00000068726	TrN+G	((spalax,(zokor,rhizomys)),mouse)	89	GTR+G	(mouse,spalax,(zokor,rhizomys))	99.86
gene1591	ENSMUST00000028278	TIM2+I	((zokor,(spalax,rhizomys)),mouse)	58	GTR+I	(mouse,zokor,(spalax,rhizomys))	46.2208
gene1592	ENSMUST00000007253	TrN+I	((rhizomys,(zokor,spalax)),mouse)	59	GTR+I	(mouse,rhizomys,(zokor,spalax))	69.3161
gene1594	ENSMUST00000025421	TIM2+G	((zokor,(spalax,rhizomys)),mouse)	64	GTR+G	(mouse,zokor,(spalax,rhizomys))	66.9966
gene1595	ENSMUST00000041213	TrN+G	((rhizomys,(zokor,spalax)),mouse)	43	HKY+G	(mouse,rhizomys,(zokor,spalax))	53.2194
gene1597	ENSMUST00000048192	TrN+I	((rhizomys,(zokor,spalax)),mouse)	70	HKY+I	(mouse,rhizomys,(zokor,spalax))	55.8888
gene1598	ENSMUST00000102749	GTR+I	((rhizomys,(zokor,spalax)),mouse)	87	GTR+I	(mouse,rhizomys,(zokor,spalax))	82.5235
gene1599	ENSMUST00000115734	TPM1uf	((rhizomys,(zokor,spalax)),mouse)	54	HKY	(mouse,rhizomys,(zokor,spalax))	58.7682
gene1600	ENSMUST00000109480	TIM3+I	((zokor,(rhizomys,spalax)),mouse)	55	GTR+I	(mouse,zokor,(spalax,rhizomys))	67.9664
gene1601	ENSMUST00000019982	TPM2uf+I	((rhizomys,(zokor,spalax)),mouse)	66	HKY+I	(mouse,rhizomys,(zokor,spalax))	58.4283
gene1604	ENSMUST00000004786	HKY+I	((rhizomys,(spalax,zokor)),mouse)	62	HKY+I	(mouse,rhizomys,(zokor,spalax))	62.3675
gene1605	ENSMUST00000114160	TrN+G	((spalax,(zokor,rhizomys)),mouse)	49	GTR+G	(mouse,spalax,(zokor,rhizomys))	51.1998
gene1606	ENSMUST00000057110	TrN	((zokor,(spalax,rhizomys)),mouse)	82	GTR	(mouse,zokor,(spalax,rhizomys))	93.5113
gene1607	ENSMUST00000059524	GTR+G	((spalax,(zokor,rhizomys)),mouse)	99	GTR+G	(mouse,spalax,(zokor,rhizomys))	99.5001
gene1608	ENSMUST00000125172	TIM1+I	((zokor,(spalax,rhizomys)),mouse)	61	GTR+I	(mouse,zokor,(spalax,rhizomys))	55.039
gene1610	ENSMUST00000071087	TrN+I	((zokor,(spalax,rhizomys)),mouse)	49	F81	(mouse,spalax,(zokor,rhizomys))	48.4403
gene1611	ENSMUST00000067854	TPM2uf+G	((rhizomys,(zokor,spalax)),mouse)	56	HKY+G	(mouse,rhizomys,(zokor,spalax))	63.3573
gene1612	ENSMUST00000049245	GTR+G	((zokor,(spalax,rhizomys)),mouse)	98	GTR+G	(mouse,zokor,(spalax,rhizomys))	99.96
gene1613	ENSMUST00000130643	TIM3+I+G	((zokor,(spalax,rhizomys)),mouse)	49	GTR+I+G	(mouse,zokor,(spalax,rhizomys))	56.2488
gene1614	ENSMUST00000028892	TIM3+G	((zokor,(spalax,rhizomys)),mouse)	94	GTR+G	(mouse,zokor,(spalax,rhizomys))	86.4027
gene1615	ENSMUST00000164884	TIM3+G	((rhizomys,(zokor,spalax)),mouse)	80	HKY+I	(mouse,rhizomys,(zokor,spalax))	83.9432
gene1616	ENSMUST00000021631	TPM2uf+I	((zokor,(spalax,rhizomys)),mouse)	62	HKY+I	(mouse,zokor,(spalax,rhizomys))	76.1848
gene1617	ENSMUST00000021714	JC	((rhizomys,(zokor,spalax)),mouse)	74	F81	(mouse,rhizomys,(zokor,spalax))	75.2549
gene1618	ENSMUST00000026274	HKY+G	((spalax,(rhizomys,zokor)),mouse)	51	HKY+G	(mouse,spalax,(zokor,rhizomys))	53.1794
gene1619	ENSMUST00000061611	TPM2+I	((spalax,(zokor,rhizomys)),mouse)	90	HKY+I	(mouse,spalax,(zokor,rhizomys))	90.092
gene1621	ENSMUST00000032342	TPM3+I	((zokor,(spalax,rhizomys)),mouse)	53	HKY+I	(mouse,zokor,(spalax,rhizomys))	52.9194
gene1622	ENSMUST00000023363	TPM3uf+G	((zokor,(spalax,rhizomys)),mouse)	37	HKY+G	(mouse,zokor,(spalax,rhizomys))	43.6013
gene1623	ENSMUST00000153183	TIM3+G	((zokor,(spalax,rhizomys)),mouse)	97	GTR+G	(mouse,zokor,(spalax,rhizomys))	88.1824
gene1624	ENSMUST00000055104	TIM1+G	((rhizomys,(zokor,spalax)),mouse)	66	HKY+G	(mouse,rhizomys,(zokor,spalax))	78.0944
gene1625	ENSMUST00000036113	TIM3+G	((zokor,(spalax,rhizomys)),mouse)	56	GTR+G	(mouse,zokor,(spalax,rhizomys))	64.4471
gene1626	ENSMUST00000163192	TPM3uf+I	((spalax,(zokor,rhizomys)),mouse)	69	HKY+I	(mouse,spalax,(zokor,rhizomys))	76.2248
gene1627	ENSMUST00000027499	TPM2uf+I	((rhizomys,(spalax,zokor)),mouse)	78	HKY+I	(mouse,rhizomys,(zokor,spalax))	84.6631
gene1628	ENSMUST00000057692	TIM2+I	((spalax,(zokor,rhizomys)),mouse)	64	GTR+I	(mouse,spalax,(zokor,rhizomys))	55.8488
gene1629	ENSMUST00000018311	HKY+G	((rhizomys,(zokor,spalax)),mouse)	50	HKY+G	(mouse,rhizomys,(zokor,spalax))	35.3929
gene1630	ENSMUST00000089287	TIM3+G	((spalax,(zokor,rhizomys)),mouse)	76	GTR+G	(mouse,spalax,(zokor,rhizomys))	90.102
gene1631	ENSMUST00000027467	TPM3+G	((zokor,(spalax,rhizomys)),mouse)	56	HKY+G	(mouse,zokor,(spalax,rhizomys))	63.3473
gene1632	ENSMUST00000029639	TIM3+G	((spalax,(zokor,rhizomys)),mouse)	53	GTR+I	(mouse,rhizomys,(zokor,spalax))	50.7499
gene1633	ENSMUST00000172361	HKY+I	((rhizomys,(zokor,spalax)),mouse)	99	HKY+I	(mouse,rhizomys,(zokor,spalax))	94.831
gene1634	ENSMUST00000034562	TPM3uf+I	((zokor,(spalax,rhizomys)),mouse)	82	HKY+I	(mouse,zokor,(spalax,rhizomys))	76.7746
gene1635	ENSMUST00000034230	TPM2uf+I	((spalax,(zokor,rhizomys)),mouse)	84	GTR+I	(mouse,spalax,(zokor,rhizomys))	97.4505
gene1636	ENSMUST00000171937	TIM3+G	((spalax,(rhizomys,zokor)),mouse)	96	GTR+G	(mouse,spalax,(zokor,rhizomys))	99.3701
gene1637	ENSMUST00000036437	TPM3uf+G	((zokor,(spalax,rhizomys)),mouse)	50	HKY+G	(mouse,rhizomys,(zokor,spalax))	40.5619
gene1638	ENSMUST00000049032	TPM2uf+I	((rhizomys,(zokor,spalax)),mouse)	65	GTR+I	(mouse,rhizomys,(zokor,spalax))	59.798
gene1639	ENSMUST00000034226	TIM1+G	((zokor,(spalax,rhizomys)),mouse)	94	HKY+G	(mouse,zokor,(spalax,rhizomys))	98.8902
gene1640	ENSMUST00000163441	TPM1uf+I	((spalax,(zokor,rhizomys)),mouse)	53	HKY+I	(mouse,spalax,(zokor,rhizomys))	52.0896
gene1641	ENSMUST00000101347	TPM3uf+G	((spalax,(zokor,rhizomys)),mouse)	47	HKY+G	(mouse,spalax,(zokor,rhizomys))	65.3469
gene1642	ENSMUST00000112777	TrN+G	((spalax,(zokor,rhizomys)),mouse)	87	HKY+I	(mouse,spalax,(zokor,rhizomys))	93.6513
gene1643	ENSMUST00000035043	TPM1uf+G	((zokor,(spalax,rhizomys)),mouse)	51	GTR+I	(mouse,zokor,(spalax,rhizomys))	53.6393
gene1645	ENSMUST00000097590	TIM1+G	((rhizomys,(zokor,spalax)),mouse)	84	GTR+G	(mouse,rhizomys,(zokor,spalax))	93.1714
gene1646	ENSMUST00000014698	TVMef	((spalax,(zokor,rhizomys)),mouse)	90	GTR	(mouse,spalax,(zokor,rhizomys))	88.7423
gene1647	ENSMUST00000032585	TPM3uf+I	((rhizomys,(zokor,spalax)),mouse)	63	HKY+I	(mouse,rhizomys,(zokor,spalax))	65.4769
gene1648	ENSMUST00000076110	TrN+G	((rhizomys,(zokor,spalax)),mouse)	72	GTR+G	(mouse,rhizomys,(zokor,spalax))	96.4407
gene1649	ENSMUST00000169860	TIM1+G	((rhizomys,(zokor,spalax)),mouse)	71	GTR+G	(mouse,rhizomys,(zokor,spalax))	79.794
gene1650	ENSMUST00000048807	TrN	((spalax,(zokor,rhizomys)),mouse)	50	HKY	(mouse,spalax,(zokor,rhizomys))	45.5909
gene1651	ENSMUST00000022286	HKY+I	((spalax,(zokor,rhizomys)),mouse)	51	HKY+I	(mouse,spalax,(zokor,rhizomys))	56.2488
gene1653	ENSMUST00000023598	HKY+G	((spalax,(zokor,rhizomys)),mouse)	82	HKY+G	(mouse,spalax,(zokor,rhizomys))	71.4857
gene1654	ENSMUST00000015049	TPM3uf	((spalax,(zokor,rhizomys)),mouse)	83	HKY	(mouse,spalax,(zokor,rhizomys))	94.3511
gene1655	ENSMUST00000070191	GTR+G	((rhizomys,(zokor,spalax)),mouse)	61	GTR+G	(mouse,rhizomys,(zokor,spalax))	74.2551
gene1656	ENSMUST00000034097	TIM2+G	((spalax,(rhizomys,zokor)),mouse)	63	GTR+G	(mouse,spalax,(zokor,rhizomys))	74.0052
gene1657	ENSMUST00000168572	TrN+I	((spalax,(zokor,rhizomys)),mouse)	63	HKY+I	(mouse,spalax,(zokor,rhizomys))	61.9176
gene1658	ENSMUST00000048545	TrN+I	((rhizomys,(zokor,spalax)),mouse)	68	HKY+I	(mouse,rhizomys,(zokor,spalax))	51.4797
gene1659	ENSMUST00000164362	HKY+I	((spalax,(zokor,rhizomys)),mouse)	53	HKY+I	(mouse,spalax,(zokor,rhizomys))	45.9008
gene1660	ENSMUST00000172865	TIM3+G	((spalax,(zokor,rhizomys)),mouse)	92	GTR+G	(mouse,spalax,(zokor,rhizomys))	98.3403
gene1661	ENSMUST00000037534	TrN+G	((spalax,(zokor,rhizomys)),mouse)	61	HKY+G	(mouse,spalax,(zokor,rhizomys))	67.2166
gene1662	ENSMUST00000122182	TrN+I	((zokor,(rhizomys,spalax)),mouse)	53	GTR+I	(mouse,zokor,(spalax,rhizomys))	47.2505
gene1663	ENSMUST00000171797	TrN+I	((spalax,(zokor,rhizomys)),mouse)	57	HKY+I	(mouse,spalax,(zokor,rhizomys))	58.6483
gene1664	ENSMUST00000110731	TIM3+I	((spalax,(rhizomys,zokor)),mouse)	56	GTR+I	(mouse,spalax,(zokor,rhizomys))	44.4411
gene1665	ENSMUST00000045633	TPM3	((rhizomys,(zokor,spalax)),mouse)	54	HKY	(mouse,rhizomys,(zokor,spalax))	58.2384
gene1667	ENSMUST00000090746	TIM2+G	((rhizomys,(zokor,spalax)),mouse)	70	HKY+G	(mouse,rhizomys,(zokor,spalax))	66.0668
gene1668	ENSMUST00000022629	TIM1+G	((zokor,(spalax,rhizomys)),mouse)	65	GTR+G	(mouse,zokor,(spalax,rhizomys))	73.7253
gene1669	ENSMUST00000002839	TIM3+G	((rhizomys,(zokor,spalax)),mouse)	48	GTR+G	(mouse,rhizomys,(zokor,spalax))	53.3193
gene1671	ENSMUST00000002885	TPM3	((rhizomys,(zokor,spalax)),mouse)	87	HKY	(mouse,rhizomys,(zokor,spalax))	96.5507
gene1672	ENSMUST00000038474	TIM1+G	((rhizomys,(zokor,spalax)),mouse)	53	GTR+G	(mouse,rhizomys,(zokor,spalax))	57.8784
gene1673	ENSMUST00000113514	TIM3+G	((zokor,(spalax,rhizomys)),mouse)	75	GTR+G	(mouse,zokor,(spalax,rhizomys))	79.804
gene1674	ENSMUST00000046303	TrN+G	((spalax,(zokor,rhizomys)),mouse)	58	HKY+G	(mouse,spalax,(zokor,rhizomys))	73.5953
gene1675	ENSMUST00000040455	TIM3+I	((rhizomys,(zokor,spalax)),mouse)	38	GTR+I	(mouse,rhizomys,(zokor,spalax))	41.3717
gene1676	ENSMUST00000154169	TIM3+I	((zokor,(spalax,rhizomys)),mouse)	88	GTR+G	(mouse,zokor,(spalax,rhizomys))	99.6601
gene1677	ENSMUST00000031531	TVM	((spalax,(zokor,rhizomys)),mouse)	87	HKY+G	(mouse,spalax,(zokor,rhizomys))	98.9702
gene1678	ENSMUST00000102499	HKY+G	((spalax,(zokor,rhizomys)),mouse)	62	HKY+G	(mouse,spalax,(zokor,rhizomys))	84.933
gene1679	ENSMUST00000020223	TIM3+G	((zokor,(spalax,rhizomys)),mouse)	37	GTR+I	(mouse,zokor,(spalax,rhizomys))	37.8024
gene1680	ENSMUST00000058550	K80+G	((zokor,(spalax,rhizomys)),mouse)	69	HKY+G	(mouse,zokor,(spalax,rhizomys))	76.6147
gene1682	ENSMUST00000108510	TIM2+I	((rhizomys,(zokor,spalax)),mouse)	79	GTR+I	(mouse,rhizomys,(zokor,spalax))	79.1542
gene1683	ENSMUST00000081381	GTR+G	((zokor,(spalax,rhizomys)),mouse)	77	GTR+G	(mouse,zokor,(spalax,rhizomys))	98.2204
gene1684	ENSMUST00000000896	TVM+G	((zokor,(rhizomys,spalax)),mouse)	69	GTR+G	(mouse,zokor,(spalax,rhizomys))	83.9132
gene1685	ENSMUST00000040865	K80+I	((zokor,(rhizomys,spalax)),mouse)	68	HKY+I	(mouse,zokor,(spalax,rhizomys))	71.4157
gene1686	ENSMUST00000038075	TIM2+I	((spalax,(zokor,rhizomys)),mouse)	46	HKY+I	(mouse,spalax,(zokor,rhizomys))	42.0116
gene1687	ENSMUST00000112682	HKY+G	((spalax,(zokor,rhizomys)),mouse)	84	HKY+G	(mouse,spalax,(zokor,rhizomys))	91.5017
gene1688	ENSMUST00000131300	TVM+I	((spalax,(zokor,rhizomys)),mouse)	62	GTR+G	(mouse,spalax,(zokor,rhizomys))	83.9932
gene1689	ENSMUST00000033383	TPM1+I	((rhizomys,(zokor,spalax)),mouse)	46	HKY+I	(mouse,rhizomys,(zokor,spalax))	51.3797
gene1691	ENSMUST00000071564	TIM3+G	((spalax,(zokor,rhizomys)),mouse)	67	GTR+G	(mouse,spalax,(zokor,rhizomys))	73.5453
gene1692	ENSMUST00000028911	TrNef+I	((rhizomys,(zokor,spalax)),mouse)	80	HKY+I	(mouse,rhizomys,(zokor,spalax))	93.2414
gene1693	ENSMUST00000061875	TIM3+G	((rhizomys,(zokor,spalax)),mouse)	62	HKY+G	(mouse,rhizomys,(zokor,spalax))	49.97
gene1694	ENSMUST00000000724	GTR+G	((rhizomys,(zokor,spalax)),mouse)	99	GTR+G	(mouse,rhizomys,(zokor,spalax))	99.6101
gene1695	ENSMUST00000018909	TIM2+G	((zokor,(spalax,rhizomys)),mouse)	95	GTR+G	(mouse,zokor,(spalax,rhizomys))	99.2202
gene1696	ENSMUST00000106796	TPM3uf+I	((rhizomys,(zokor,spalax)),mouse)	89	HKY+I	(mouse,rhizomys,(zokor,spalax))	99.6901
gene1697	ENSMUST00000102672	TPM3uf+I	((rhizomys,(zokor,spalax)),mouse)	57	HKY+I	(mouse,rhizomys,(zokor,spalax))	55.129
gene1698	ENSMUST00000106941	TIM2+I	((spalax,(zokor,rhizomys)),mouse)	49	GTR+I	(mouse,spalax,(zokor,rhizomys))	52.1996
gene1699	ENSMUST00000120120	TPM3uf	((spalax,(zokor,rhizomys)),mouse)	91	GTR	(mouse,spalax,(zokor,rhizomys))	99.9
gene1700	ENSMUST00000178632	TIM3	((rhizomys,(zokor,spalax)),mouse)	53	GTR	(mouse,rhizomys,(zokor,spalax))	83.1134
gene1701	ENSMUST00000027736	TrN+G	((spalax,(zokor,rhizomys)),mouse)	31	HKY+I	(mouse,spalax,(zokor,rhizomys))	42.0816
gene1702	ENSMUST00000029128	TPM3uf	((spalax,(zokor,rhizomys)),mouse)	99	HKY	(mouse,spalax,(zokor,rhizomys))	99.8
gene1703	ENSMUST00000031377	TPM3uf+I	((spalax,(zokor,rhizomys)),mouse)	77	GTR+I	(mouse,spalax,(zokor,rhizomys))	95.061
gene1704	ENSMUST00000099558	TIM1+G	((rhizomys,(zokor,spalax)),mouse)	94	GTR+G	(mouse,rhizomys,(zokor,spalax))	94.841
gene1705	ENSMUST00000005954	TPM1uf+G	((rhizomys,(zokor,spalax)),mouse)	76	HKY+G	(mouse,rhizomys,(zokor,spalax))	88.0024
gene1706	ENSMUST00000110934	TIM3	((zokor,(spalax,rhizomys)),mouse)	63	GTR	(mouse,zokor,(spalax,rhizomys))	53.3393
gene1707	ENSMUST00000177808	TIM2ef+G	((zokor,(spalax,rhizomys)),mouse)	64	HKY+G	(mouse,zokor,(spalax,rhizomys))	61.9576
gene1708	ENSMUST00000059642	TrN+G	((rhizomys,(zokor,spalax)),mouse)	66	HKY+I	(mouse,rhizomys,(zokor,spalax))	89.4021
gene1709	ENSMUST00000017604	TrN+I	((zokor,(spalax,rhizomys)),mouse)	45	HKY+I	(mouse,zokor,(spalax,rhizomys))	43.4613
gene1710	ENSMUST00000166554	TIM3+I	((spalax,(zokor,rhizomys)),mouse)	76	GTR+I	(mouse,spalax,(zokor,rhizomys))	95.231
gene1711	ENSMUST00000107405	TrN+G	((rhizomys,(zokor,spalax)),mouse)	41	GTR+G	(mouse,rhizomys,(zokor,spalax))	49.95
gene1712	ENSMUST00000043765	GTR+I	((spalax,(zokor,rhizomys)),mouse)	70	GTR+I	(mouse,spalax,(zokor,rhizomys))	64.7171
gene1713	ENSMUST00000118952	TPM1uf+I	((zokor,(spalax,rhizomys)),mouse)	88	HKY+I	(mouse,zokor,(spalax,rhizomys))	98.6303
gene1714	ENSMUST00000030765	GTR+I	((rhizomys,(zokor,spalax)),mouse)	58	GTR+I	(mouse,rhizomys,(zokor,spalax))	66.6067
gene1715	ENSMUST00000036680	TPM1uf+G	((zokor,(spalax,rhizomys)),mouse)	46	HKY+G	(mouse,spalax,(zokor,rhizomys))	50.9898
gene1717	ENSMUST00000034277	TIM2+G	((rhizomys,(zokor,spalax)),mouse)	85	GTR+G	(mouse,rhizomys,(zokor,spalax))	95.4209
gene1718	ENSMUST00000027579	GTR+G	((zokor,(spalax,rhizomys)),mouse)	84	GTR+G	(mouse,zokor,(spalax,rhizomys))	89.4621
gene1719	ENSMUST00000113865	TIM2+G	((rhizomys,(zokor,spalax)),mouse)	93	GTR+G	(mouse,rhizomys,(zokor,spalax))	99.0702
gene1720	ENSMUST00000053918	TPM2uf+G	((rhizomys,(zokor,spalax)),mouse)	53	GTR+G	(mouse,rhizomys,(zokor,spalax))	53.6893
gene1721	ENSMUST00000015467	TIM1	((rhizomys,(zokor,spalax)),mouse)	71	GTR	(mouse,rhizomys,(zokor,spalax))	95.061
gene1722	ENSMUST00000041736	TrN+G	((spalax,(zokor,rhizomys)),mouse)	75	HKY+I	(mouse,spalax,(zokor,rhizomys))	85.3129
gene1724	ENSMUST00000107537	TIM2+I	((zokor,(rhizomys,spalax)),mouse)	60	GTR+I	(mouse,zokor,(spalax,rhizomys))	63.1074
gene1725	ENSMUST00000001497	TPM3uf+I	((spalax,(zokor,rhizomys)),mouse)	58	HKY+I	(mouse,spalax,(zokor,rhizomys))	65.177
gene1726	ENSMUST00000070064	GTR+G	((rhizomys,(zokor,spalax)),mouse)	94	GTR+G	(mouse,rhizomys,(zokor,spalax))	98.4903
gene1727	ENSMUST00000110463	TPM2uf+I	((spalax,(zokor,rhizomys)),mouse)	44	HKY+I	(mouse,rhizomys,(zokor,spalax))	39.3121
gene1728	ENSMUST00000109636	TPM3+G	((spalax,(zokor,rhizomys)),mouse)	77	GTR+G	(mouse,spalax,(zokor,rhizomys))	85.083
gene1729	ENSMUST00000140012	TIM1+I	((zokor,(spalax,rhizomys)),mouse)	31	GTR+G	(mouse,rhizomys,(zokor,spalax))	39.3021
gene1731	ENSMUST00000025472	TPM3uf+I	((rhizomys,(zokor,spalax)),mouse)	81	HKY+G	(mouse,rhizomys,(zokor,spalax))	80.3239
gene1732	ENSMUST00000025484	TVM+I	((rhizomys,(zokor,spalax)),mouse)	45	GTR+I	(mouse,rhizomys,(zokor,spalax))	43.6913
gene1733	ENSMUST00000057257	TIM2+G	((zokor,(spalax,rhizomys)),mouse)	62	HKY+G	(mouse,zokor,(spalax,rhizomys))	59.3581
gene1734	ENSMUST00000076921	TPM1+I	((spalax,(zokor,rhizomys)),mouse)	64	HKY+G	(mouse,spalax,(zokor,rhizomys))	71.2657
gene1735	ENSMUST00000050970	HKY+G	((spalax,(zokor,rhizomys)),mouse)	46	HKY+G	(mouse,spalax,(zokor,rhizomys))	48.4703
gene1736	ENSMUST00000048685	TrN+I	((spalax,(rhizomys,zokor)),mouse)	36	HKY+G	(mouse,spalax,(zokor,rhizomys))	41.5017
gene1737	ENSMUST00000165307	TIM1+G	((spalax,(zokor,rhizomys)),mouse)	83	GTR+G	(mouse,spalax,(zokor,rhizomys))	78.8142
gene1738	ENSMUST00000022369	TrN+G	((zokor,(rhizomys,spalax)),mouse)	42	GTR+G	(mouse,zokor,(spalax,rhizomys))	46.1708
gene1739	ENSMUST00000080622	K80+G	((zokor,(spalax,rhizomys)),mouse)	95	HKY+G	(mouse,zokor,(spalax,rhizomys))	98.2404
gene1740	ENSMUST00000085177	TPM1uf+I	((rhizomys,(zokor,spalax)),mouse)	68	HKY+I	(mouse,rhizomys,(zokor,spalax))	81.8936
gene1741	ENSMUST00000075275	TIM1ef+G	((spalax,(rhizomys,zokor)),mouse)	92	GTR+G	(mouse,spalax,(zokor,rhizomys))	95.221
gene1742	ENSMUST00000051234	HKY+I	((spalax,(zokor,rhizomys)),mouse)	61	HKY+I	(mouse,spalax,(zokor,rhizomys))	78.7742
gene1743	ENSMUST00000107196	HKY	((rhizomys,(zokor,spalax)),mouse)	89	HKY	(mouse,rhizomys,(zokor,spalax))	88.8122
gene1744	ENSMUST00000138703	GTR+I	((rhizomys,(zokor,spalax)),mouse)	65	GTR+I	(mouse,rhizomys,(zokor,spalax))	82.0636
gene1745	ENSMUST00000031355	TPM2uf+G	((rhizomys,(zokor,spalax)),mouse)	59	GTR+G	(mouse,rhizomys,(zokor,spalax))	68.7363
gene1746	ENSMUST00000160640	K80	((spalax,(zokor,rhizomys)),mouse)	79	HKY	(mouse,spalax,(zokor,rhizomys))	98.0204
gene1747	ENSMUST00000000348	GTR+G	((rhizomys,(zokor,spalax)),mouse)	90	GTR+G	(mouse,rhizomys,(zokor,spalax))	96.6407
gene1748	ENSMUST00000029650	TPM1uf+I	((spalax,(zokor,rhizomys)),mouse)	46	HKY+I	(mouse,rhizomys,(zokor,spalax))	48.5403
gene1749	ENSMUST00000056518	TPM1uf	((rhizomys,(zokor,spalax)),mouse)	100	HKY	(mouse,rhizomys,(zokor,spalax))	99.98
gene1750	ENSMUST00000092569	TrN	((rhizomys,(zokor,spalax)),mouse)	91	GTR	(mouse,rhizomys,(zokor,spalax))	64.7471
gene1751	ENSMUST00000035776	TIM3+I	((rhizomys,(zokor,spalax)),mouse)	90	GTR+I	(mouse,rhizomys,(zokor,spalax))	90.5219
gene1752	ENSMUST00000040828	TIM2+I	((zokor,(rhizomys,spalax)),mouse)	32	HKY+I	(mouse,rhizomys,(zokor,spalax))	48.2903
gene1753	ENSMUST00000100023	TrN+I	((rhizomys,(zokor,spalax)),mouse)	65	GTR+I	(mouse,rhizomys,(zokor,spalax))	76.3947
gene1754	ENSMUST00000035804	TIM3+I	((rhizomys,(zokor,spalax)),mouse)	62	GTR+I	(mouse,rhizomys,(zokor,spalax))	56.9386
gene1755	ENSMUST00000043200	TPM3uf+G	((spalax,(zokor,rhizomys)),mouse)	78	HKY+G	(mouse,spalax,(zokor,rhizomys))	71.1058
gene1756	ENSMUST00000170035	TIM3+G	((spalax,(zokor,rhizomys)),mouse)	77	GTR+G	(mouse,spalax,(zokor,rhizomys))	70.3159
gene1757	ENSMUST00000017783	TrN+G	((spalax,(zokor,rhizomys)),mouse)	42	GTR+G	(mouse,rhizomys,(zokor,spalax))	44.931
gene1758	ENSMUST00000112707	SYM+I	((zokor,(spalax,rhizomys)),mouse)	54	GTR+I	(mouse,zokor,(spalax,rhizomys))	77.5545
gene1759	ENSMUST00000021802	TPM1uf+I	((zokor,(spalax,rhizomys)),mouse)	64	HKY+I	(mouse,zokor,(spalax,rhizomys))	75.9948
gene1760	ENSMUST00000076270	TIM1+I	((zokor,(rhizomys,spalax)),mouse)	49	GTR+I	(mouse,zokor,(spalax,rhizomys))	47.8404
gene1761	ENSMUST00000090938	TVMef+I	((zokor,(spalax,rhizomys)),mouse)	74	GTR+I	(mouse,zokor,(spalax,rhizomys))	79.6541
gene1762	ENSMUST00000018727	TrN+I	((zokor,(rhizomys,spalax)),mouse)	67	GTR+I	(mouse,zokor,(spalax,rhizomys))	81.1338
gene1763	ENSMUST00000084743	TIM1+G	((zokor,(spalax,rhizomys)),mouse)	67	HKY+G	(mouse,zokor,(spalax,rhizomys))	48.9902
gene1764	ENSMUST00000079223	TPM2uf+G	((spalax,(zokor,rhizomys)),mouse)	82	HKY+G	(mouse,spalax,(zokor,rhizomys))	88.0024
gene1765	ENSMUST00000042477	TIM1+I	((spalax,(rhizomys,zokor)),mouse)	73	GTR+I	(mouse,spalax,(zokor,rhizomys))	63.1874
gene1766	ENSMUST00000088737	TrN+G	((rhizomys,(spalax,zokor)),mouse)	58	GTR+G	(mouse,rhizomys,(zokor,spalax))	88.1924
gene1767	ENSMUST00000030903	TPM1uf	((zokor,(spalax,rhizomys)),mouse)	93	HKY	(mouse,zokor,(spalax,rhizomys))	85.223
gene1768	ENSMUST00000092937	TrN+I	((spalax,(rhizomys,zokor)),mouse)	59	GTR+I	(mouse,spalax,(zokor,rhizomys))	72.0156
gene1769	ENSMUST00000042779	TIM3+I	((zokor,(spalax,rhizomys)),mouse)	84	GTR+I	(mouse,zokor,(spalax,rhizomys))	67.8564
gene1771	ENSMUST00000116546	TrNef+I	((spalax,(zokor,rhizomys)),mouse)	94	HKY+I	(mouse,spalax,(zokor,rhizomys))	99.89
gene1772	ENSMUST00000110382	HKY+G	((rhizomys,(zokor,spalax)),mouse)	41	HKY+G	(mouse,rhizomys,(zokor,spalax))	47.9504
gene1773	ENSMUST00000141755	TIM2+I	((rhizomys,(zokor,spalax)),mouse)	73	GTR+I	(mouse,rhizomys,(zokor,spalax))	70.096
gene1774	ENSMUST00000010211	HKY+I	((spalax,(zokor,rhizomys)),mouse)	56	HKY+I	(mouse,spalax,(zokor,rhizomys))	74.1152
gene1775	ENSMUST00000167211	TrN+I	((rhizomys,(zokor,spalax)),mouse)	65	GTR+I	(mouse,rhizomys,(zokor,spalax))	61.5277
gene1776	ENSMUST00000037044	HKY+G	((spalax,(zokor,rhizomys)),mouse)	72	HKY+G	(mouse,spalax,(zokor,rhizomys))	72.5555
gene1777	ENSMUST00000049263	TrN+G	((zokor,(spalax,rhizomys)),mouse)	67	GTR+G	(mouse,zokor,(spalax,rhizomys))	77.7644
gene1778	ENSMUST00000094578	TPM1uf+G	((spalax,(zokor,rhizomys)),mouse)	93	GTR+G	(mouse,spalax,(zokor,rhizomys))	99.93
gene1779	ENSMUST00000103120	TrN+I	((rhizomys,(zokor,spalax)),mouse)	56	HKY+I	(mouse,rhizomys,(zokor,spalax))	58.4283
gene1780	ENSMUST00000058163	TIM3+G	((zokor,(spalax,rhizomys)),mouse)	59	HKY+G	(mouse,zokor,(spalax,rhizomys))	76.1248
gene1781	ENSMUST00000033923	TIM3+G	((zokor,(spalax,rhizomys)),mouse)	58	GTR+G	(mouse,zokor,(spalax,rhizomys))	42.3315
gene1782	ENSMUST00000027797	TPM2uf+G	((rhizomys,(zokor,spalax)),mouse)	72	GTR+G	(mouse,rhizomys,(zokor,spalax))	78.1544
gene1783	ENSMUST00000173033	TIM2+G	((rhizomys,(spalax,zokor)),mouse)	55	GTR+G	(mouse,rhizomys,(zokor,spalax))	51.1798
gene1784	ENSMUST00000008542	HKY+I+G	((rhizomys,(zokor,spalax)),mouse)	57	HKY+I+G	(mouse,rhizomys,(zokor,spalax))	57.6585
gene1785	ENSMUST00000166793	TrN+I	((spalax,(zokor,rhizomys)),mouse)	70	HKY+I	(mouse,spalax,(zokor,rhizomys))	81.5437
gene1786	ENSMUST00000076916	TPM3uf+I	((rhizomys,(zokor,spalax)),mouse)	91	HKY+I	(mouse,rhizomys,(zokor,spalax))	99.84
gene1787	ENSMUST00000054436	TPM2uf+I	((spalax,(zokor,rhizomys)),mouse)	60	HKY+I	(mouse,spalax,(zokor,rhizomys))	65.5269
gene1788	ENSMUST00000042750	TPM3uf+G	((rhizomys,(zokor,spalax)),mouse)	41	HKY+I	(mouse,spalax,(zokor,rhizomys))	52.5095
gene1789	ENSMUST00000136872	TIM1+I	((rhizomys,(zokor,spalax)),mouse)	55	GTR+I	(mouse,rhizomys,(zokor,spalax))	79.984
gene1790	ENSMUST00000072289	TIM2+I	((zokor,(rhizomys,spalax)),mouse)	57	GTR+I	(mouse,zokor,(spalax,rhizomys))	63.8872
gene1791	ENSMUST00000041190	TIM2+I	((rhizomys,(zokor,spalax)),mouse)	75	GTR+I	(mouse,rhizomys,(zokor,spalax))	61.6377
gene1792	ENSMUST00000048043	TrN+I	((spalax,(rhizomys,zokor)),mouse)	52	HKY+I	(mouse,spalax,(zokor,rhizomys))	58.2683
gene1793	ENSMUST00000022793	TVM+G	((zokor,(spalax,rhizomys)),mouse)	74	GTR+G	(mouse,zokor,(spalax,rhizomys))	71.0258
gene1794	ENSMUST00000116234	TPM2uf+I	((spalax,(zokor,rhizomys)),mouse)	50	GTR+I	(mouse,spalax,(zokor,rhizomys))	72.1056
gene1795	ENSMUST00000026428	TrN+I	((spalax,(zokor,rhizomys)),mouse)	100	GTR+I	(mouse,spalax,(zokor,rhizomys))	99.99
gene1797	ENSMUST00000113523	HKY+I	((spalax,(zokor,rhizomys)),mouse)	52	HKY+I	(mouse,spalax,(zokor,rhizomys))	58.7183
gene1798	ENSMUST00000005719	TIM1+G	((zokor,(rhizomys,spalax)),mouse)	55	GTR+G	(mouse,zokor,(spalax,rhizomys))	46.5707
gene1799	ENSMUST00000044007	TPM2uf+G	((spalax,(zokor,rhizomys)),mouse)	71	GTR+G	(mouse,spalax,(zokor,rhizomys))	75.205
gene1800	ENSMUST00000098942	TPM3uf+G	((spalax,(zokor,rhizomys)),mouse)	43	HKY+G	(mouse,zokor,(spalax,rhizomys))	48.4803
gene1801	ENSMUST00000112529	TIM3+G	((zokor,(spalax,rhizomys)),mouse)	54	GTR+G	(mouse,zokor,(spalax,rhizomys))	52.0796
gene1803	ENSMUST00000061681	HKY+I	((zokor,(rhizomys,spalax)),mouse)	43	HKY+I	(mouse,rhizomys,(zokor,spalax))	46.4307
gene1804	ENSMUST00000015157	TrNef	((rhizomys,(zokor,spalax)),mouse)	58	HKY	(mouse,rhizomys,(zokor,spalax))	63.0074
gene1805	ENSMUST00000025089	TVM+I	((spalax,(zokor,rhizomys)),mouse)	48	GTR+I	(mouse,spalax,(zokor,rhizomys))	36.7726
gene1806	ENSMUST00000085077	TIM1+G	((rhizomys,(zokor,spalax)),mouse)	91	GTR+G	(mouse,rhizomys,(zokor,spalax))	83.2733
gene1807	ENSMUST00000027256	HKY	((rhizomys,(zokor,spalax)),mouse)	97	HKY	(mouse,rhizomys,(zokor,spalax))	93.8412
gene1808	ENSMUST00000071329	TrN+G	((spalax,(zokor,rhizomys)),mouse)	93	GTR+G	(mouse,spalax,(zokor,rhizomys))	84.823
gene1809	ENSMUST00000028511	HKY+I	((zokor,(spalax,rhizomys)),mouse)	95	HKY+I	(mouse,zokor,(spalax,rhizomys))	51.7896
gene1810	ENSMUST00000060513	TVM+G	((spalax,(zokor,rhizomys)),mouse)	50	GTR+G	(mouse,spalax,(zokor,rhizomys))	51.1398
gene1811	ENSMUST00000032748	TrN+G	((rhizomys,(zokor,spalax)),mouse)	74	GTR+G	(mouse,rhizomys,(zokor,spalax))	70.066
gene1812	ENSMUST00000103010	TIM3ef+I	((zokor,(spalax,rhizomys)),mouse)	76	GTR+I	(mouse,zokor,(spalax,rhizomys))	82.7135
gene1813	ENSMUST00000006817	TrN	((zokor,(spalax,rhizomys)),mouse)	68	HKY	(mouse,zokor,(spalax,rhizomys))	69.4861
gene1814	ENSMUST00000020343	TIM1+G	((zokor,(spalax,rhizomys)),mouse)	81	GTR+G	(mouse,zokor,(spalax,rhizomys))	82.4435
gene1816	ENSMUST00000047935	TrN+G	((rhizomys,(zokor,spalax)),mouse)	80	GTR+G	(mouse,rhizomys,(zokor,spalax))	84.2232
gene1817	ENSMUST00000060808	GTR+I	((spalax,(zokor,rhizomys)),mouse)	71	GTR+I	(mouse,spalax,(zokor,rhizomys))	78.5443
gene1818	ENSMUST00000025204	TIM2	((zokor,(spalax,rhizomys)),mouse)	88	GTR	(mouse,zokor,(spalax,rhizomys))	87.4125
gene1820	ENSMUST00000091848	TPM3uf+G	((zokor,(spalax,rhizomys)),mouse)	73	HKY+G	(mouse,zokor,(spalax,rhizomys))	94.3511
gene1822	ENSMUST00000043814	GTR+G	((zokor,(rhizomys,spalax)),mouse)	65	GTR+G	(mouse,zokor,(spalax,rhizomys))	77.0546
gene1823	ENSMUST00000001920	TrN+G	((zokor,(spalax,rhizomys)),mouse)	53	HKY+I	(mouse,zokor,(spalax,rhizomys))	52.6495
gene1824	ENSMUST00000114106	TrN+G	((spalax,(zokor,rhizomys)),mouse)	48	GTR+I	(mouse,spalax,(zokor,rhizomys))	52.3395
gene1825	ENSMUST00000102980	TPM2uf+I	((zokor,(spalax,rhizomys)),mouse)	55	HKY+I	(mouse,zokor,(spalax,rhizomys))	54.2591
gene1826	ENSMUST00000029046	TIM3+G	((zokor,(spalax,rhizomys)),mouse)	92	GTR+G	(mouse,zokor,(spalax,rhizomys))	98.9502
gene1827	ENSMUST00000007216	TIM2+I	((rhizomys,(zokor,spalax)),mouse)	43	GTR+I	(mouse,rhizomys,(zokor,spalax))	56.8986
gene1828	ENSMUST00000113102	TrNef+I	((rhizomys,(zokor,spalax)),mouse)	66	HKY+I	(mouse,rhizomys,(zokor,spalax))	90.8718
gene1829	ENSMUST00000053664	TrNef+G	((rhizomys,(zokor,spalax)),mouse)	100	HKY+G	(mouse,rhizomys,(zokor,spalax))	99.99
gene1830	ENSMUST00000029142	TrN+G	((spalax,(zokor,rhizomys)),mouse)	72	HKY+G	(mouse,spalax,(zokor,rhizomys))	63.2873
gene1831	ENSMUST00000052761	TrN+I	((spalax,(zokor,rhizomys)),mouse)	86	GTR+I	(mouse,spalax,(zokor,rhizomys))	91.0418
gene1832	ENSMUST00000032909	TPM3uf+I	((zokor,(spalax,rhizomys)),mouse)	91	HKY+I	(mouse,zokor,(spalax,rhizomys))	99.88
gene1833	ENSMUST00000177939	GTR+G	((spalax,(zokor,rhizomys)),mouse)	49	GTR+G	(mouse,spalax,(zokor,rhizomys))	46.2907
gene1834	ENSMUST00000002011	TrN+G	((rhizomys,(spalax,zokor)),mouse)	73	HKY+G	(mouse,rhizomys,(zokor,spalax))	83.1834
gene1835	ENSMUST00000037739	TPM3uf+I	((rhizomys,(zokor,spalax)),mouse)	70	HKY+I	(mouse,rhizomys,(zokor,spalax))	94.0312
gene1836	ENSMUST00000034515	TIM1+I	((spalax,(rhizomys,zokor)),mouse)	48	GTR+I	(mouse,spalax,(zokor,rhizomys))	52.6195
gene1837	ENSMUST00000115527	TrN+G	((spalax,(zokor,rhizomys)),mouse)	46	GTR+G	(mouse,rhizomys,(zokor,spalax))	66.6567
gene1838	ENSMUST00000066439	TIM3+G	((rhizomys,(zokor,spalax)),mouse)	91	GTR+G	(mouse,rhizomys,(zokor,spalax))	97.8804
gene1839	ENSMUST00000040418	TPM3uf+G	((zokor,(spalax,rhizomys)),mouse)	52	GTR+G	(mouse,spalax,(zokor,rhizomys))	47.7804
gene1840	ENSMUST00000103042	TIM1+G	((rhizomys,(zokor,spalax)),mouse)	75	GTR+G	(mouse,rhizomys,(zokor,spalax))	86.0028
gene1841	ENSMUST00000109468	TrN+G	((rhizomys,(zokor,spalax)),mouse)	89	GTR+G	(mouse,rhizomys,(zokor,spalax))	99.3101
gene1842	ENSMUST00000113852	TPM2uf+I	((spalax,(zokor,rhizomys)),mouse)	50	HKY+I	(mouse,spalax,(zokor,rhizomys))	69.996
gene1843	ENSMUST00000022040	TIM1+I	((spalax,(rhizomys,zokor)),mouse)	39	GTR+I	(mouse,spalax,(zokor,rhizomys))	46.9906
gene1844	ENSMUST00000020397	TIM2+I	((zokor,(spalax,rhizomys)),mouse)	72	HKY+I	(mouse,zokor,(spalax,rhizomys))	70.4659
gene1845	ENSMUST00000075410	TrNef+G	((zokor,(spalax,rhizomys)),mouse)	62	GTR+G	(mouse,zokor,(spalax,rhizomys))	58.9882
gene1846	ENSMUST00000023686	TIM1+I	((spalax,(zokor,rhizomys)),mouse)	91	GTR+I	(mouse,spalax,(zokor,rhizomys))	97.3105
gene1847	ENSMUST00000020109	TrN+G	((zokor,(rhizomys,spalax)),mouse)	71	GTR+G	(mouse,zokor,(spalax,rhizomys))	79.764
gene1848	ENSMUST00000113277	TrN+I	((spalax,(zokor,rhizomys)),mouse)	71	HKY+G	(mouse,spalax,(zokor,rhizomys))	82.3035
gene1849	ENSMUST00000021083	TIM3+G	((rhizomys,(zokor,spalax)),mouse)	56	GTR+I	(mouse,rhizomys,(zokor,spalax))	66.1268
gene1850	ENSMUST00000022310	TIM3+I	((spalax,(zokor,rhizomys)),mouse)	83	GTR+I	(mouse,spalax,(zokor,rhizomys))	73.9752
gene1851	ENSMUST00000105817	HKY+I	((spalax,(zokor,rhizomys)),mouse)	74	HKY+I	(mouse,spalax,(zokor,rhizomys))	81.0238
gene1852	ENSMUST00000109793	TVM	((rhizomys,(zokor,spalax)),mouse)	63	GTR	(mouse,rhizomys,(zokor,spalax))	65.8568
gene1853	ENSMUST00000060447	TIM1	((zokor,(spalax,rhizomys)),mouse)	55	HKY	(mouse,zokor,(spalax,rhizomys))	45.3109
gene1854	ENSMUST00000112996	TPM3uf+I	((spalax,(zokor,rhizomys)),mouse)	55	GTR+I	(mouse,spalax,(zokor,rhizomys))	61.1178
gene1855	ENSMUST00000021728	HKY+I	((zokor,(spalax,rhizomys)),mouse)	71	HKY+I	(mouse,zokor,(spalax,rhizomys))	73.7253
gene1856	ENSMUST00000037865	TrNef+I	((rhizomys,(zokor,spalax)),mouse)	57	GTR+I	(mouse,rhizomys,(zokor,spalax))	54.6691
gene1857	ENSMUST00000032491	K80+I	((rhizomys,(zokor,spalax)),mouse)	86	HKY+I	(mouse,rhizomys,(zokor,spalax))	95.011
gene1858	ENSMUST00000000287	TIM3ef+I	((spalax,(zokor,rhizomys)),mouse)	98	GTR+I	(mouse,spalax,(zokor,rhizomys))	99.96
gene1859	ENSMUST00000026681	TPM3uf+G	((rhizomys,(zokor,spalax)),mouse)	53	HKY+G	(mouse,rhizomys,(zokor,spalax))	53.8992
gene1860	ENSMUST00000093195	TPM1uf	((rhizomys,(zokor,spalax)),mouse)	81	HKY	(mouse,rhizomys,(zokor,spalax))	56.6587
gene1861	ENSMUST00000143987	GTR+I	((rhizomys,(zokor,spalax)),mouse)	60	GTR+I	(mouse,rhizomys,(zokor,spalax))	50.4899
gene1862	ENSMUST00000113011	TPM3uf	((zokor,(spalax,rhizomys)),mouse)	94	HKY	(mouse,zokor,(spalax,rhizomys))	99.7001
gene1863	ENSMUST00000059271	TPM2uf+G	((spalax,(zokor,rhizomys)),mouse)	64	HKY+I	(mouse,spalax,(zokor,rhizomys))	57.6585
gene1864	ENSMUST00000029694	TIM1+G	((spalax,(zokor,rhizomys)),mouse)	99	GTR+G	(mouse,spalax,(zokor,rhizomys))	98.5703
gene1865	ENSMUST00000037687	TPM3+G	((spalax,(zokor,rhizomys)),mouse)	66	HKY+G	(mouse,spalax,(zokor,rhizomys))	84.3131
gene1866	ENSMUST00000021063	TrN+G	((spalax,(zokor,rhizomys)),mouse)	62	GTR+G	(mouse,spalax,(zokor,rhizomys))	55.109
gene1867	ENSMUST00000029358	GTR+I	((zokor,(rhizomys,spalax)),mouse)	56	GTR+I	(mouse,zokor,(spalax,rhizomys))	66.5867
gene1869	ENSMUST00000096114	TPM3uf	((spalax,(zokor,rhizomys)),mouse)	67	HKY	(mouse,spalax,(zokor,rhizomys))	66.2468
gene1870	ENSMUST00000117411	TrN+I	((rhizomys,(zokor,spalax)),mouse)	74	HKY+I	(mouse,rhizomys,(zokor,spalax))	62.5375
gene1871	ENSMUST00000110506	TrNef+G	((spalax,(zokor,rhizomys)),mouse)	56	HKY+G	(mouse,spalax,(zokor,rhizomys))	50.5699
gene1872	ENSMUST00000034848	TrN+I	((zokor,(spalax,rhizomys)),mouse)	92	GTR+G	(mouse,zokor,(spalax,rhizomys))	99.1202
gene1873	ENSMUST00000026559	HKY+G	((spalax,(zokor,rhizomys)),mouse)	41	HKY+G	(mouse,spalax,(zokor,rhizomys))	46.9806
gene1874	ENSMUST00000120269	TPM3uf+I	((rhizomys,(zokor,spalax)),mouse)	74	HKY+I	(mouse,rhizomys,(zokor,spalax))	94.2911
gene1875	ENSMUST00000025462	TIM3+I	((rhizomys,(zokor,spalax)),mouse)	57	HKY+I	(mouse,rhizomys,(zokor,spalax))	69.6661
gene1876	ENSMUST00000030696	HKY+I	((rhizomys,(zokor,spalax)),mouse)	82	HKY+I	(mouse,rhizomys,(zokor,spalax))	85.9128
gene1877	ENSMUST00000106421	TIM2+I	((rhizomys,(zokor,spalax)),mouse)	76	GTR+I	(mouse,rhizomys,(zokor,spalax))	98.8502
gene1878	ENSMUST00000034339	TrN+I	((rhizomys,(zokor,spalax)),mouse)	92	HKY+I	(mouse,rhizomys,(zokor,spalax))	99.88
gene1879	ENSMUST00000029116	TIM3ef+G	((rhizomys,(zokor,spalax)),mouse)	89	GTR+G	(mouse,rhizomys,(zokor,spalax))	98.4403
gene1880	ENSMUST00000113973	TIM1+G	((zokor,(spalax,rhizomys)),mouse)	58	GTR+G	(mouse,zokor,(spalax,rhizomys))	55.189
gene1881	ENSMUST00000117262	TIM1+I	((rhizomys,(zokor,spalax)),mouse)	96	GTR+I	(mouse,rhizomys,(zokor,spalax))	98.6503
gene1882	ENSMUST00000001452	TrN+G	((rhizomys,(zokor,spalax)),mouse)	65	GTR+G	(mouse,rhizomys,(zokor,spalax))	71.4657
gene1883	ENSMUST00000006178	HKY+I	((spalax,(zokor,rhizomys)),mouse)	64	HKY+I	(mouse,spalax,(zokor,rhizomys))	77.3645
gene1884	ENSMUST00000038228	HKY+I	((spalax,(zokor,rhizomys)),mouse)	52	HKY+I	(mouse,spalax,(zokor,rhizomys))	51.8896
gene1885	ENSMUST00000030841	TIM1+I	((spalax,(zokor,rhizomys)),mouse)	63	GTR+I	(mouse,spalax,(zokor,rhizomys))	74.1652
gene1886	ENSMUST00000171974	TIM2ef+G	((zokor,(spalax,rhizomys)),mouse)	89	GTR+I	(mouse,zokor,(spalax,rhizomys))	89.3521
gene1887	ENSMUST00000004910	TrN+I	((zokor,(spalax,rhizomys)),mouse)	89	GTR+I	(mouse,zokor,(spalax,rhizomys))	84.2132
gene1888	ENSMUST00000025930	TrN+G	((zokor,(spalax,rhizomys)),mouse)	70	GTR+G	(mouse,zokor,(spalax,rhizomys))	78.1744
gene1889	ENSMUST00000035086	TPM2uf+G	((spalax,(zokor,rhizomys)),mouse)	85	HKY+G	(mouse,spalax,(zokor,rhizomys))	90.072
gene1890	ENSMUST00000101070	TPM2	((zokor,(spalax,rhizomys)),mouse)	81	HKY	(mouse,zokor,(spalax,rhizomys))	96.5807
gene1891	ENSMUST00000033236	TIM3+G	((spalax,(zokor,rhizomys)),mouse)	51	GTR+G	(mouse,rhizomys,(zokor,spalax))	49.4901
gene1892	ENSMUST00000111285	TIM3	((zokor,(spalax,rhizomys)),mouse)	62	HKY	(mouse,zokor,(spalax,rhizomys))	64.1572
gene1893	ENSMUST00000000759	TrN+G	((spalax,(zokor,rhizomys)),mouse)	47	GTR+G	(mouse,spalax,(zokor,rhizomys))	45.6409
gene1894	ENSMUST00000132374	TIM3+I	((spalax,(zokor,rhizomys)),mouse)	57	GTR+I	(mouse,spalax,(zokor,rhizomys))	59.4681
gene1895	ENSMUST00000053764	TrN+G	((zokor,(spalax,rhizomys)),mouse)	59	GTR+G	(mouse,zokor,(spalax,rhizomys))	72.1456
gene1896	ENSMUST00000118539	TPM2+G	((rhizomys,(spalax,zokor)),mouse)	68	HKY+G	(mouse,rhizomys,(zokor,spalax))	71.7756
gene1897	ENSMUST00000038014	TVMef+I	((rhizomys,(zokor,spalax)),mouse)	60	GTR+I	(mouse,rhizomys,(zokor,spalax))	50.6099
gene1898	ENSMUST00000076219	TIM2+I	((rhizomys,(zokor,spalax)),mouse)	62	GTR+I	(mouse,rhizomys,(zokor,spalax))	77.7744
gene1899	ENSMUST00000021239	HKY+I	((spalax,(zokor,rhizomys)),mouse)	42	HKY+I	(mouse,zokor,(spalax,rhizomys))	37.8124
gene1900	ENSMUST00000079414	TIM3+I	((spalax,(rhizomys,zokor)),mouse)	63	GTR+I	(mouse,spalax,(zokor,rhizomys))	73.6953
gene1901	ENSMUST00000000304	HKY+G	((spalax,(zokor,rhizomys)),mouse)	50	HKY+G	(mouse,spalax,(zokor,rhizomys))	65.6069
gene1902	ENSMUST00000152796	TIM3	((rhizomys,(zokor,spalax)),mouse)	99	GTR	(mouse,rhizomys,(zokor,spalax))	99.96
gene1903	ENSMUST00000102581	GTR+G	((zokor,(spalax,rhizomys)),mouse)	89	GTR+G	(mouse,zokor,(spalax,rhizomys))	96.3207
gene1904	ENSMUST00000020500	GTR+G	((rhizomys,(zokor,spalax)),mouse)	44	GTR+G	(mouse,rhizomys,(zokor,spalax))	43.7712
gene1905	ENSMUST00000079716	TIM1+I	((rhizomys,(zokor,spalax)),mouse)	60	GTR+I	(mouse,rhizomys,(zokor,spalax))	73.5853
gene1906	ENSMUST00000065103	TIM1ef	((zokor,(spalax,rhizomys)),mouse)	58	HKY	(mouse,zokor,(spalax,rhizomys))	47.5905
gene1909	ENSMUST00000014750	TPM2uf+I	((rhizomys,(zokor,spalax)),mouse)	38	HKY+I	(mouse,rhizomys,(zokor,spalax))	42.3115
gene1910	ENSMUST00000052249	HKY+G	((zokor,(spalax,rhizomys)),mouse)	50	HKY+G	(mouse,zokor,(spalax,rhizomys))	56.5487
gene1911	ENSMUST00000023151	TrN+I	((zokor,(spalax,rhizomys)),mouse)	81	HKY+I	(mouse,zokor,(spalax,rhizomys))	89.1522
gene1912	ENSMUST00000078139	TrN+G	((spalax,(zokor,rhizomys)),mouse)	54	GTR+G	(mouse,spalax,(zokor,rhizomys))	44.4511
gene1913	ENSMUST00000007012	TrN	((spalax,(zokor,rhizomys)),mouse)	78	HKY	(mouse,spalax,(zokor,rhizomys))	91.6717
gene1914	ENSMUST00000105525	TIM3+G	((spalax,(zokor,rhizomys)),mouse)	95	GTR+G	(mouse,spalax,(zokor,rhizomys))	98.7702
gene1916	ENSMUST00000005810	TIM2+I	((zokor,(spalax,rhizomys)),mouse)	87	GTR+I	(mouse,zokor,(spalax,rhizomys))	68.3963
gene1917	ENSMUST00000029727	TPM3uf+G	((spalax,(zokor,rhizomys)),mouse)	44	HKY+G	(mouse,rhizomys,(zokor,spalax))	48.5003
gene1918	ENSMUST00000123922	TIM3ef+G	((spalax,(zokor,rhizomys)),mouse)	65	GTR+G	(mouse,spalax,(zokor,rhizomys))	62.2476
gene1919	ENSMUST00000013737	TPM2uf+G	((spalax,(zokor,rhizomys)),mouse)	97	GTR+G	(mouse,spalax,(zokor,rhizomys))	99.98
gene1920	ENSMUST00000160180	TrNef+G	((spalax,(zokor,rhizomys)),mouse)	81	HKY+G	(mouse,spalax,(zokor,rhizomys))	77.0646
gene1921	ENSMUST00000085709	TrN+I	((spalax,(zokor,rhizomys)),mouse)	54	HKY+I	(mouse,zokor,(spalax,rhizomys))	61.4677
gene1922	ENSMUST00000033313	TIM3	((spalax,(zokor,rhizomys)),mouse)	100	GTR	(mouse,spalax,(zokor,rhizomys))	99.99
gene1923	ENSMUST00000043867	HKY+I	((zokor,(spalax,rhizomys)),mouse)	52	HKY+I	(mouse,zokor,(spalax,rhizomys))	57.2086
gene1924	ENSMUST00000177904	TPM2uf+G	((rhizomys,(zokor,spalax)),mouse)	57	HKY+I	(mouse,rhizomys,(zokor,spalax))	48.9902
gene1925	ENSMUST00000023231	TIM1+G	((spalax,(zokor,rhizomys)),mouse)	91	HKY+G	(mouse,spalax,(zokor,rhizomys))	97.8904
gene1926	ENSMUST00000168507	TIM3ef+G	((rhizomys,(zokor,spalax)),mouse)	48	GTR+G	(mouse,rhizomys,(zokor,spalax))	66.8466
gene1927	ENSMUST00000159814	TIM3+G	((zokor,(spalax,rhizomys)),mouse)	100	GTR+G	(mouse,zokor,(spalax,rhizomys))	99.98
gene1928	ENSMUST00000110819	TIM2+G	((zokor,(rhizomys,spalax)),mouse)	37	GTR+G	(mouse,spalax,(zokor,rhizomys))	35.6929
gene1929	ENSMUST00000021668	TPM3+I	((rhizomys,(zokor,spalax)),mouse)	48	HKY+I	(mouse,rhizomys,(zokor,spalax))	65.5669
gene1930	ENSMUST00000085635	TIM3+I	((rhizomys,(spalax,zokor)),mouse)	48	GTR+I	(mouse,rhizomys,(zokor,spalax))	58.3983
gene1932	ENSMUST00000109691	TPM1uf+G	((spalax,(zokor,rhizomys)),mouse)	86	F81	(mouse,spalax,(zokor,rhizomys))	99.96
gene1933	ENSMUST00000027379	HKY+I	((spalax,(rhizomys,zokor)),mouse)	77	HKY+I	(mouse,spalax,(zokor,rhizomys))	88.3623
gene1934	ENSMUST00000025804	TIM2+I	((rhizomys,(zokor,spalax)),mouse)	70	GTR+I	(mouse,rhizomys,(zokor,spalax))	67.5265
gene1935	ENSMUST00000172314	HKY+I	((zokor,(rhizomys,spalax)),mouse)	53	HKY+I	(mouse,zokor,(spalax,rhizomys))	46.2907
gene1936	ENSMUST00000034051	HKY+G	((spalax,(zokor,rhizomys)),mouse)	47	HKY+G	(mouse,spalax,(zokor,rhizomys))	66.3267
gene1937	ENSMUST00000029696	TPM2uf+I	((spalax,(zokor,rhizomys)),mouse)	60	GTR+I	(mouse,spalax,(zokor,rhizomys))	64.1772
gene1938	ENSMUST00000057208	TPM3uf+I	((zokor,(spalax,rhizomys)),mouse)	66	HKY+I	(mouse,zokor,(spalax,rhizomys))	86.7526
gene1939	ENSMUST00000045295	TIM2+G	((spalax,(zokor,rhizomys)),mouse)	87	GTR+I	(mouse,spalax,(zokor,rhizomys))	92.7115
gene1940	ENSMUST00000033776	GTR+G	((rhizomys,(zokor,spalax)),mouse)	54	GTR+G	(mouse,rhizomys,(zokor,spalax))	59.6281
gene1941	ENSMUST00000112227	TIM3ef+G	((spalax,(zokor,rhizomys)),mouse)	49	GTR+G	(mouse,spalax,(zokor,rhizomys))	46.5107
gene1942	ENSMUST00000025178	TIM2+I	((zokor,(spalax,rhizomys)),mouse)	86	GTR+I	(mouse,zokor,(spalax,rhizomys))	96.7107
gene1943	ENSMUST00000001884	TIM3+G	((rhizomys,(zokor,spalax)),mouse)	82	GTR+G	(mouse,rhizomys,(zokor,spalax))	96.7407
gene1944	ENSMUST00000091358	TIM1+I	((zokor,(spalax,rhizomys)),mouse)	69	GTR+I	(mouse,zokor,(spalax,rhizomys))	70.246
gene1945	ENSMUST00000091246	TIM1+I	((spalax,(rhizomys,zokor)),mouse)	65	GTR+I	(mouse,spalax,(zokor,rhizomys))	64.6671
gene1946	ENSMUST00000090379	GTR+I	((rhizomys,(zokor,spalax)),mouse)	86	GTR+I	(mouse,rhizomys,(zokor,spalax))	86.3127
gene1947	ENSMUST00000067744	TPM1	((zokor,(spalax,rhizomys)),mouse)	78	HKY	(mouse,zokor,(spalax,rhizomys))	72.8054
gene1948	ENSMUST00000049244	TPM3uf+I	((rhizomys,(zokor,spalax)),mouse)	94	GTR+G	(mouse,rhizomys,(zokor,spalax))	98.0804
gene1949	ENSMUST00000077273	TrNef+I	((zokor,(spalax,rhizomys)),mouse)	88	HKY+I	(mouse,zokor,(spalax,rhizomys))	99.0602
gene1950	ENSMUST00000021497	HKY+G	((zokor,(spalax,rhizomys)),mouse)	85	HKY+G	(mouse,zokor,(spalax,rhizomys))	99.82
gene1951	ENSMUST00000031399	TrN+I	((spalax,(zokor,rhizomys)),mouse)	66	GTR+I	(mouse,spalax,(zokor,rhizomys))	48.8002
gene1952	ENSMUST00000023343	TrN+G	((spalax,(zokor,rhizomys)),mouse)	92	GTR+I	(mouse,spalax,(zokor,rhizomys))	81.4537
gene1953	ENSMUST00000068415	TrN+G	((rhizomys,(zokor,spalax)),mouse)	99	GTR+I	(mouse,rhizomys,(zokor,spalax))	99.92
gene1954	ENSMUST00000104893	TrN+I	((zokor,(rhizomys,spalax)),mouse)	40	GTR+I	(mouse,zokor,(spalax,rhizomys))	49.2501
gene1955	ENSMUST00000034361	TPM2+I	((zokor,(spalax,rhizomys)),mouse)	72	HKY+I	(mouse,zokor,(spalax,rhizomys))	63.8972
gene1956	ENSMUST00000041391	TIM2+I	((rhizomys,(zokor,spalax)),mouse)	94	GTR+I	(mouse,rhizomys,(zokor,spalax))	87.1426
gene1957	ENSMUST00000103045	TrN+G	((rhizomys,(zokor,spalax)),mouse)	81	GTR+I	(mouse,rhizomys,(zokor,spalax))	81.1338
gene1958	ENSMUST00000025357	TPM3uf+I	((rhizomys,(zokor,spalax)),mouse)	62	GTR+I	(mouse,rhizomys,(zokor,spalax))	49.6801
gene1959	ENSMUST00000037260	TrN+G	((zokor,(rhizomys,spalax)),mouse)	64	HKY+G	(mouse,zokor,(spalax,rhizomys))	50.7898
gene1960	ENSMUST00000023361	TrN+I	((zokor,(spalax,rhizomys)),mouse)	62	GTR+I	(mouse,zokor,(spalax,rhizomys))	69.1362
gene1961	ENSMUST00000095794	TrNef	((zokor,(spalax,rhizomys)),mouse)	45	HKY	(mouse,rhizomys,(zokor,spalax))	88.0924
gene1962	ENSMUST00000098300	TIM3	((zokor,(spalax,rhizomys)),mouse)	88	HKY	(mouse,zokor,(spalax,rhizomys))	98.6203
gene1963	ENSMUST00000134965	TPM2+I	((spalax,(zokor,rhizomys)),mouse)	63	HKY+I	(mouse,spalax,(zokor,rhizomys))	54.5091
gene1964	ENSMUST00000029722	TIM3+I	((spalax,(zokor,rhizomys)),mouse)	86	GTR+I	(mouse,spalax,(zokor,rhizomys))	95.9908
gene1965	ENSMUST00000121127	TPM1uf+G	((zokor,(spalax,rhizomys)),mouse)	83	HKY+G	(mouse,zokor,(spalax,rhizomys))	89.952
gene1966	ENSMUST00000021698	GTR+I+G	((rhizomys,(zokor,spalax)),mouse)	77	GTR+I+G	(mouse,rhizomys,(zokor,spalax))	97.9904
gene1967	ENSMUST00000076587	TrN+I	((rhizomys,(zokor,spalax)),mouse)	85	HKY+I	(mouse,rhizomys,(zokor,spalax))	78.2244
gene1968	ENSMUST00000026595	TVM+G	((rhizomys,(zokor,spalax)),mouse)	47	GTR+G	(mouse,rhizomys,(zokor,spalax))	79.964
gene1969	ENSMUST00000180322	TVM+I	((zokor,(spalax,rhizomys)),mouse)	86	GTR+I	(mouse,zokor,(spalax,rhizomys))	77.4745
gene1970	ENSMUST00000168194	HKY+I	((zokor,(spalax,rhizomys)),mouse)	61	HKY+I	(mouse,zokor,(spalax,rhizomys))	58.8682
gene1971	ENSMUST00000034763	TIM1+I	((rhizomys,(zokor,spalax)),mouse)	96	GTR+G	(mouse,rhizomys,(zokor,spalax))	99.87
gene1973	ENSMUST00000011055	GTR+G	((spalax,(zokor,rhizomys)),mouse)	59	GTR+G	(mouse,spalax,(zokor,rhizomys))	77.7944
gene1974	ENSMUST00000030202	TrN+G	((rhizomys,(zokor,spalax)),mouse)	63	GTR+G	(mouse,rhizomys,(zokor,spalax))	61.5877
gene1975	ENSMUST00000032454	TrN+I+G	((spalax,(rhizomys,zokor)),mouse)	45	GTR+I+G	(mouse,spalax,(zokor,rhizomys))	58.5283
gene1976	ENSMUST00000085661	TrNef+I	((spalax,(zokor,rhizomys)),mouse)	67	HKY+I	(mouse,spalax,(zokor,rhizomys))	62.0076
gene1977	ENSMUST00000023867	TrN+G	((spalax,(zokor,rhizomys)),mouse)	85	GTR+G	(mouse,spalax,(zokor,rhizomys))	77.6745
gene1978	ENSMUST00000059295	TIM3+G	((zokor,(rhizomys,spalax)),mouse)	67	GTR+G	(mouse,zokor,(spalax,rhizomys))	66.8466
gene1979	ENSMUST00000028062	TIM2+I	((rhizomys,(zokor,spalax)),mouse)	54	GTR+I	(mouse,rhizomys,(zokor,spalax))	47.4005
gene1980	ENSMUST00000025403	TVM+G	((spalax,(zokor,rhizomys)),mouse)	68	GTR+I	(mouse,spalax,(zokor,rhizomys))	75.8148
gene1981	ENSMUST00000166592	TIM1+G	((rhizomys,(zokor,spalax)),mouse)	98	GTR+G	(mouse,rhizomys,(zokor,spalax))	99.0702
gene1982	ENSMUST00000087401	TrN+I	((spalax,(zokor,rhizomys)),mouse)	80	GTR+I	(mouse,spalax,(zokor,rhizomys))	66.2867
gene1983	ENSMUST00000006828	TIM1+G	((spalax,(zokor,rhizomys)),mouse)	72	GTR+G	(mouse,spalax,(zokor,rhizomys))	78.0044
gene1984	ENSMUST00000004050	HKY+I	((spalax,(zokor,rhizomys)),mouse)	63	HKY+I	(mouse,spalax,(zokor,rhizomys))	91.0318
gene1985	ENSMUST00000084497	TIM1+I	((spalax,(zokor,rhizomys)),mouse)	83	HKY+I	(mouse,spalax,(zokor,rhizomys))	78.3143
gene1986	ENSMUST00000012152	HKY+I	((zokor,(spalax,rhizomys)),mouse)	43	HKY+I	(mouse,zokor,(spalax,rhizomys))	43.0814
gene1987	ENSMUST00000002289	HKY+I	((rhizomys,(zokor,spalax)),mouse)	29	HKY+I	(mouse,zokor,(spalax,rhizomys))	34.953
gene1988	ENSMUST00000045110	TVMef+I	((rhizomys,(zokor,spalax)),mouse)	89	GTR+I	(mouse,rhizomys,(zokor,spalax))	78.1344
gene1989	ENSMUST00000035560	TIM3+G	((zokor,(spalax,rhizomys)),mouse)	72	GTR+G	(mouse,zokor,(spalax,rhizomys))	95.8308
gene1990	ENSMUST00000070481	TPM3+G	((spalax,(zokor,rhizomys)),mouse)	69	GTR+G	(mouse,spalax,(zokor,rhizomys))	81.8036
gene1991	ENSMUST00000143082	TPM3+I	((spalax,(zokor,rhizomys)),mouse)	68	HKY+I	(mouse,spalax,(zokor,rhizomys))	79.924
gene1992	ENSMUST00000034547	GTR+G	((rhizomys,(zokor,spalax)),mouse)	61	GTR+G	(mouse,rhizomys,(zokor,spalax))	68.0364
gene1993	ENSMUST00000089049	TPM3	((spalax,(zokor,rhizomys)),mouse)	13	GTR	(mouse,rhizomys,(zokor,spalax))	45.211
gene1994	ENSMUST00000016672	TIM2+I	((zokor,(rhizomys,spalax)),mouse)	50	GTR+G	(mouse,rhizomys,(zokor,spalax))	46.1708
gene1996	ENSMUST00000027769	TIM3+G	((rhizomys,(zokor,spalax)),mouse)	64	GTR+G	(mouse,rhizomys,(zokor,spalax))	89.4121
gene1997	ENSMUST00000102540	TrN+G	((spalax,(zokor,rhizomys)),mouse)	89	HKY+G	(mouse,spalax,(zokor,rhizomys))	79.0142
gene1998	ENSMUST00000059595	TrN+G	((zokor,(spalax,rhizomys)),mouse)	80	GTR+G	(mouse,zokor,(spalax,rhizomys))	88.4323
gene1999	ENSMUST00000065625	TIM1+G	((zokor,(spalax,rhizomys)),mouse)	94	GTR+G	(mouse,zokor,(spalax,rhizomys))	99.89
gene2000	ENSMUST00000037968	TPM3uf+G	((spalax,(zokor,rhizomys)),mouse)	45	GTR+G	(mouse,zokor,(spalax,rhizomys))	40.152
gene2001	ENSMUST00000038446	TrN+I	((spalax,(zokor,rhizomys)),mouse)	67	GTR+I	(mouse,spalax,(zokor,rhizomys))	42.0116
gene2002	ENSMUST00000127638	TrN+G	((spalax,(rhizomys,zokor)),mouse)	49	GTR+G	(mouse,spalax,(zokor,rhizomys))	81.8336
gene2003	ENSMUST00000034564	TPM3uf	((spalax,(zokor,rhizomys)),mouse)	97	HKY	(mouse,spalax,(zokor,rhizomys))	99.98
gene2004	ENSMUST00000058866	TIM1+I	((zokor,(spalax,rhizomys)),mouse)	65	GTR+I	(mouse,zokor,(spalax,rhizomys))	59.818
gene2005	ENSMUST00000040213	TIM1+I	((rhizomys,(zokor,spalax)),mouse)	98	GTR+I	(mouse,rhizomys,(zokor,spalax))	99.4801
gene2006	ENSMUST00000111562	TIM3	((rhizomys,(zokor,spalax)),mouse)	45	HKY	(mouse,rhizomys,(zokor,spalax))	44.2112
gene2007	ENSMUST00000164891	TIM1ef+I	((rhizomys,(zokor,spalax)),mouse)	51	GTR+I	(mouse,rhizomys,(zokor,spalax))	50.4999
gene2008	ENSMUST00000171010	HKY+I	((spalax,(zokor,rhizomys)),mouse)	63	HKY+I	(mouse,spalax,(zokor,rhizomys))	46.4007
gene2009	ENSMUST00000132734	TIM3+G	((spalax,(rhizomys,zokor)),mouse)	79	GTR+G	(mouse,spalax,(zokor,rhizomys))	90.5119
gene2011	ENSMUST00000117958	TPM1uf	((spalax,(zokor,rhizomys)),mouse)	57	HKY	(mouse,spalax,(zokor,rhizomys))	48.9602
gene2012	ENSMUST00000054764	TPM2uf+G	((zokor,(spalax,rhizomys)),mouse)	47	HKY+G	(mouse,zokor,(spalax,rhizomys))	42.7015
gene2013	ENSMUST00000002502	TIM1+G	((zokor,(spalax,rhizomys)),mouse)	43	GTR+G	(mouse,spalax,(zokor,rhizomys))	44.781
gene2014	ENSMUST00000033934	TPM3uf+I	((zokor,(spalax,rhizomys)),mouse)	52	GTR+I	(mouse,zokor,(spalax,rhizomys))	54.5291
gene2015	ENSMUST00000017567	TIM2+I	((rhizomys,(zokor,spalax)),mouse)	84	GTR+G	(mouse,rhizomys,(zokor,spalax))	78.4443
gene2016	ENSMUST00000023460	TrN+G	((spalax,(zokor,rhizomys)),mouse)	67	HKY+I	(mouse,spalax,(zokor,rhizomys))	59.1582
gene2017	ENSMUST00000021506	HKY+I	((spalax,(zokor,rhizomys)),mouse)	93	HKY+I	(mouse,spalax,(zokor,rhizomys))	99.83
gene2018	ENSMUST00000049242	TPM3uf+G	((spalax,(zokor,rhizomys)),mouse)	59	HKY+G	(mouse,spalax,(zokor,rhizomys))	74.1452
gene2019	ENSMUST00000006027	TIM3ef+I	((spalax,(zokor,rhizomys)),mouse)	61	GTR+I	(mouse,spalax,(zokor,rhizomys))	49.1302
gene2020	ENSMUST00000056601	TrN+G	((rhizomys,(spalax,zokor)),mouse)	43	GTR+G	(mouse,spalax,(zokor,rhizomys))	47.9604
gene2021	ENSMUST00000046122	TIM3+G	((spalax,(zokor,rhizomys)),mouse)	53	GTR+G	(mouse,spalax,(zokor,rhizomys))	69.926
gene2022	ENSMUST00000088717	TPM2uf+G	((spalax,(rhizomys,zokor)),mouse)	62	GTR+G	(mouse,spalax,(zokor,rhizomys))	65.7868
gene2023	ENSMUST00000068439	TPM3uf+G	((zokor,(spalax,rhizomys)),mouse)	73	HKY+I	(mouse,zokor,(spalax,rhizomys))	63.9772
gene2024	ENSMUST00000018851	TIM3+G	((spalax,(rhizomys,zokor)),mouse)	64	GTR+G	(mouse,spalax,(zokor,rhizomys))	84.7131
gene2025	ENSMUST00000068952	TIM1+G	((zokor,(spalax,rhizomys)),mouse)	55	GTR+G	(mouse,zokor,(spalax,rhizomys))	67.7564
gene2026	ENSMUST00000091851	TIM2+G	((rhizomys,(zokor,spalax)),mouse)	70	GTR+G	(mouse,rhizomys,(zokor,spalax))	64.4071
gene2027	ENSMUST00000066650	TPM3uf+G	((rhizomys,(zokor,spalax)),mouse)	92	HKY+G	(mouse,rhizomys,(zokor,spalax))	93.3113
gene2028	ENSMUST00000109470	TrN+I+G	((spalax,(zokor,rhizomys)),mouse)	72	GTR+I+G	(mouse,spalax,(zokor,rhizomys))	76.8146
gene2029	ENSMUST00000169611	GTR+G	((spalax,(zokor,rhizomys)),mouse)	68	GTR+G	(mouse,spalax,(zokor,rhizomys))	78.3343
gene2030	ENSMUST00000106116	TVM+I	((spalax,(zokor,rhizomys)),mouse)	50	GTR+I	(mouse,spalax,(zokor,rhizomys))	64.5671
gene2031	ENSMUST00000023104	TPM1uf+I	((spalax,(rhizomys,zokor)),mouse)	69	HKY+I	(mouse,spalax,(zokor,rhizomys))	82.3835
gene2032	ENSMUST00000168266	TIM1+I+G	((rhizomys,(zokor,spalax)),mouse)	81	GTR+I+G	(mouse,rhizomys,(zokor,spalax))	88.4923
gene2033	ENSMUST00000067996	TIM1+I	((spalax,(zokor,rhizomys)),mouse)	58	GTR+I	(mouse,spalax,(zokor,rhizomys))	62.6275
gene2034	ENSMUST00000049527	TrN+G	((spalax,(zokor,rhizomys)),mouse)	74	GTR+G	(mouse,spalax,(zokor,rhizomys))	94.1712
gene2035	ENSMUST00000112844	TPM3uf+G	((spalax,(zokor,rhizomys)),mouse)	51	GTR+G	(mouse,spalax,(zokor,rhizomys))	53.0994
gene2036	ENSMUST00000058393	TPM1uf+G	((rhizomys,(spalax,zokor)),mouse)	43	HKY+G	(mouse,rhizomys,(zokor,spalax))	36.2228
gene2037	ENSMUST00000067215	TrN+G	((spalax,(zokor,rhizomys)),mouse)	76	GTR+G	(mouse,spalax,(zokor,rhizomys))	79.6741
gene2038	ENSMUST00000032749	TrN+I	((spalax,(zokor,rhizomys)),mouse)	64	HKY+I	(mouse,spalax,(zokor,rhizomys))	74.2951
gene2039	ENSMUST00000084124	TIM3+I	((spalax,(zokor,rhizomys)),mouse)	88	GTR+I	(mouse,spalax,(zokor,rhizomys))	97.4905
gene2040	ENSMUST00000050813	TPM3uf+I	((zokor,(rhizomys,spalax)),mouse)	57	GTR+I	(mouse,zokor,(spalax,rhizomys))	72.2555
gene2041	ENSMUST00000061856	SYM+G	((spalax,(rhizomys,zokor)),mouse)	56	GTR+G	(mouse,spalax,(zokor,rhizomys))	56.9886
gene2043	ENSMUST00000023128	TIM1+G	((rhizomys,(spalax,zokor)),mouse)	52	HKY+I	(mouse,rhizomys,(zokor,spalax))	60.6979
gene2044	ENSMUST00000118885	TrN+G	((rhizomys,(zokor,spalax)),mouse)	86	HKY+G	(mouse,rhizomys,(zokor,spalax))	82.0036
gene2045	ENSMUST00000005826	K80+I	((zokor,(rhizomys,spalax)),mouse)	47	HKY+I	(mouse,zokor,(spalax,rhizomys))	50.8898
gene2046	ENSMUST00000165555	TIM2+I	((spalax,(rhizomys,zokor)),mouse)	48	GTR+I	(mouse,spalax,(zokor,rhizomys))	43.8212
gene2047	ENSMUST00000034629	TIM1+G	((zokor,(spalax,rhizomys)),mouse)	63	GTR+G	(mouse,zokor,(spalax,rhizomys))	65.057
gene2048	ENSMUST00000021670	TIM2+I	((spalax,(rhizomys,zokor)),mouse)	52	GTR+I	(mouse,spalax,(zokor,rhizomys))	42.3515
gene2049	ENSMUST00000021471	TPM3uf+I	((spalax,(zokor,rhizomys)),mouse)	70	HKY+I	(mouse,spalax,(zokor,rhizomys))	82.6635
gene2050	ENSMUST00000117167	TPM3uf+G	((rhizomys,(zokor,spalax)),mouse)	64	HKY+G	(mouse,rhizomys,(zokor,spalax))	65.6669
gene2051	ENSMUST00000102617	HKY+G	((zokor,(spalax,rhizomys)),mouse)	76	HKY+G	(mouse,zokor,(spalax,rhizomys))	86.4527
gene2052	ENSMUST00000034041	TrN+G	((rhizomys,(zokor,spalax)),mouse)	76	GTR+G	(mouse,rhizomys,(zokor,spalax))	81.0238
gene2053	ENSMUST00000045562	TrN+G	((spalax,(zokor,rhizomys)),mouse)	62	HKY+G	(mouse,spalax,(zokor,rhizomys))	82.1636
gene2054	ENSMUST00000002403	TVM+I	((rhizomys,(zokor,spalax)),mouse)	57	GTR+I	(mouse,rhizomys,(zokor,spalax))	66.1368
gene2055	ENSMUST00000022856	TPM1	((spalax,(zokor,rhizomys)),mouse)	99	HKY	(mouse,spalax,(zokor,rhizomys))	99.98
gene2056	ENSMUST00000073878	TPM3uf+G	((spalax,(zokor,rhizomys)),mouse)	67	HKY+G	(mouse,spalax,(zokor,rhizomys))	65.3969
gene2057	ENSMUST00000027492	K80+I	((spalax,(zokor,rhizomys)),mouse)	56	HKY+I	(mouse,spalax,(zokor,rhizomys))	50.17
gene2058	ENSMUST00000160959	TPM3+G	((zokor,(spalax,rhizomys)),mouse)	45	GTR+G	(mouse,zokor,(spalax,rhizomys))	37.9124
gene2059	ENSMUST00000046963	TIM1+I	((rhizomys,(zokor,spalax)),mouse)	59	GTR+I	(mouse,rhizomys,(zokor,spalax))	66.6467
gene2060	ENSMUST00000144177	K80+I	((zokor,(rhizomys,spalax)),mouse)	56	HKY+G	(mouse,zokor,(spalax,rhizomys))	60.8878
gene2061	ENSMUST00000015486	TPM2uf+I	((rhizomys,(zokor,spalax)),mouse)	80	HKY+I	(mouse,rhizomys,(zokor,spalax))	96.6307
gene2062	ENSMUST00000025083	TrN+G	((spalax,(zokor,rhizomys)),mouse)	79	GTR+G	(mouse,spalax,(zokor,rhizomys))	99.1702
gene2063	ENSMUST00000047510	TIM2+G	((zokor,(rhizomys,spalax)),mouse)	53	GTR+G	(mouse,zokor,(spalax,rhizomys))	51.4897
gene2064	ENSMUST00000057793	TIM1+G	((rhizomys,(zokor,spalax)),mouse)	86	GTR+G	(mouse,rhizomys,(zokor,spalax))	78.6043
gene2065	ENSMUST00000044634	K80	((zokor,(spalax,rhizomys)),mouse)	72	HKY	(mouse,zokor,(spalax,rhizomys))	68.4963
gene2066	ENSMUST00000042055	TrN+G	((rhizomys,(zokor,spalax)),mouse)	42	HKY+G	(mouse,rhizomys,(zokor,spalax))	41.5417
gene2067	ENSMUST00000179323	TrNef+I	((rhizomys,(zokor,spalax)),mouse)	70	HKY+G	(mouse,rhizomys,(zokor,spalax))	97.0606
gene2068	ENSMUST00000001620	GTR+I	((rhizomys,(spalax,zokor)),mouse)	64	GTR+I	(mouse,rhizomys,(zokor,spalax))	76.3147
gene2069	ENSMUST00000031420	TPM3+I	((rhizomys,(zokor,spalax)),mouse)	57	GTR+G	(mouse,rhizomys,(zokor,spalax))	63.4273
gene2070	ENSMUST00000090300	HKY+I	((rhizomys,(zokor,spalax)),mouse)	60	HKY+I	(mouse,rhizomys,(zokor,spalax))	58.0484
gene2071	ENSMUST00000031788	GTR+I	((spalax,(zokor,rhizomys)),mouse)	60	GTR+I	(mouse,spalax,(zokor,rhizomys))	78.6143
gene2072	ENSMUST00000102677	TIM1+I	((spalax,(rhizomys,zokor)),mouse)	81	GTR+I	(mouse,spalax,(zokor,rhizomys))	82.6535
gene2073	ENSMUST00000110155	TPM1uf	((rhizomys,(zokor,spalax)),mouse)	48	HKY	(mouse,rhizomys,(zokor,spalax))	53.2593
gene2074	ENSMUST00000093798	TPM2uf+I	((rhizomys,(zokor,spalax)),mouse)	69	GTR+I	(mouse,rhizomys,(zokor,spalax))	70.8858
gene2075	ENSMUST00000106470	TIM1+G	((spalax,(zokor,rhizomys)),mouse)	91	GTR+G	(mouse,spalax,(zokor,rhizomys))	97.3205
gene2076	ENSMUST00000064285	TPM3uf+G	((zokor,(spalax,rhizomys)),mouse)	61	HKY+G	(mouse,zokor,(spalax,rhizomys))	77.4945
gene2078	ENSMUST00000177005	TIM2+I	((zokor,(spalax,rhizomys)),mouse)	67	GTR+I	(mouse,zokor,(spalax,rhizomys))	84.973
gene2079	ENSMUST00000022197	TPM2+I	((spalax,(zokor,rhizomys)),mouse)	55	HKY+I	(mouse,spalax,(zokor,rhizomys))	60.2879
gene2080	ENSMUST00000026050	TPM1+G	((spalax,(zokor,rhizomys)),mouse)	81	HKY+G	(mouse,spalax,(zokor,rhizomys))	90.2519
gene2081	ENSMUST00000025570	HKY+I	((spalax,(zokor,rhizomys)),mouse)	63	HKY+I	(mouse,spalax,(zokor,rhizomys))	60.238
gene2082	ENSMUST00000052174	HKY+G	((zokor,(spalax,rhizomys)),mouse)	53	HKY+G	(mouse,zokor,(spalax,rhizomys))	60.3579
gene2083	ENSMUST00000180025	TPM3uf+I	((spalax,(rhizomys,zokor)),mouse)	60	HKY+G	(mouse,spalax,(zokor,rhizomys))	70.8958
gene2085	ENSMUST00000033939	TIM1+I	((spalax,(zokor,rhizomys)),mouse)	59	GTR+I	(mouse,spalax,(zokor,rhizomys))	62.3575
gene2086	ENSMUST00000022696	HKY+I	((zokor,(rhizomys,spalax)),mouse)	37	HKY+I	(mouse,zokor,(spalax,rhizomys))	37.0426
gene2087	ENSMUST00000080536	HKY+G	((zokor,(spalax,rhizomys)),mouse)	70	HKY+G	(mouse,zokor,(spalax,rhizomys))	60.8778
gene2088	ENSMUST00000102962	HKY+I	((spalax,(rhizomys,zokor)),mouse)	60	HKY+I	(mouse,spalax,(zokor,rhizomys))	77.5445
gene2089	ENSMUST00000045931	TVMef+G	((zokor,(spalax,rhizomys)),mouse)	82	GTR+G	(mouse,zokor,(spalax,rhizomys))	93.4513
gene2090	ENSMUST00000033276	TPM3+I	((rhizomys,(spalax,zokor)),mouse)	58	HKY+I	(mouse,rhizomys,(zokor,spalax))	52.8894
gene2091	ENSMUST00000025827	TPM3+G	((rhizomys,(zokor,spalax)),mouse)	61	HKY+G	(mouse,rhizomys,(zokor,spalax))	78.6043
gene2092	ENSMUST00000108127	TPM1uf+I	((spalax,(zokor,rhizomys)),mouse)	78	GTR+G	(mouse,spalax,(zokor,rhizomys))	82.3335
gene2093	ENSMUST00000027036	TPM1uf+G	((zokor,(spalax,rhizomys)),mouse)	88	HKY+I	(mouse,zokor,(spalax,rhizomys))	79.0942
gene2094	ENSMUST00000030018	TIM3+G	((rhizomys,(zokor,spalax)),mouse)	72	GTR+G	(mouse,rhizomys,(zokor,spalax))	72.9554
gene2095	ENSMUST00000022060	K80+I	((rhizomys,(zokor,spalax)),mouse)	53	HKY+I	(mouse,zokor,(spalax,rhizomys))	45.5309
gene2096	ENSMUST00000089497	HKY+G	((rhizomys,(zokor,spalax)),mouse)	62	HKY+G	(mouse,rhizomys,(zokor,spalax))	86.3927
gene2097	ENSMUST00000042163	TIM3+I	((zokor,(rhizomys,spalax)),mouse)	59	GTR+I	(mouse,zokor,(spalax,rhizomys))	54.949
gene2098	ENSMUST00000051118	HKY+G	((zokor,(spalax,rhizomys)),mouse)	83	HKY+G	(mouse,zokor,(spalax,rhizomys))	81.6437
gene2099	ENSMUST00000043151	TIM2+G	((zokor,(spalax,rhizomys)),mouse)	81	GTR+I	(mouse,zokor,(spalax,rhizomys))	90.6819
gene2100	ENSMUST00000019470	TrN	((spalax,(zokor,rhizomys)),mouse)	78	GTR+G	(mouse,spalax,(zokor,rhizomys))	98.1704
gene2101	ENSMUST00000140652	TIM3ef	((rhizomys,(spalax,zokor)),mouse)	38	GTR+I	(mouse,spalax,(zokor,rhizomys))	40.232
gene2102	ENSMUST00000002172	TPM1uf+I	((spalax,(zokor,rhizomys)),mouse)	97	GTR+I	(mouse,spalax,(zokor,rhizomys))	96.8906
gene2103	ENSMUST00000067563	TIM2+I	((spalax,(zokor,rhizomys)),mouse)	70	GTR+I	(mouse,spalax,(zokor,rhizomys))	85.6229
gene2104	ENSMUST00000067976	TIM3+I+G	((spalax,(zokor,rhizomys)),mouse)	73	GTR+I+G	(mouse,spalax,(zokor,rhizomys))	87.8824
gene2105	ENSMUST00000138502	TPM2+I	((zokor,(spalax,rhizomys)),mouse)	73	GTR+G	(mouse,zokor,(spalax,rhizomys))	68.9762
gene2106	ENSMUST00000030518	TrN+G	((zokor,(spalax,rhizomys)),mouse)	71	GTR+I	(mouse,zokor,(spalax,rhizomys))	78.9642
gene2107	ENSMUST00000030501	TrN+G	((spalax,(zokor,rhizomys)),mouse)	50	HKY+G	(mouse,spalax,(zokor,rhizomys))	68.8962
gene2108	ENSMUST00000131992	TIM1+I	((zokor,(spalax,rhizomys)),mouse)	82	GTR+I	(mouse,zokor,(spalax,rhizomys))	72.9454
gene2110	ENSMUST00000010278	HKY+G	((spalax,(zokor,rhizomys)),mouse)	74	HKY+G	(mouse,spalax,(zokor,rhizomys))	88.5323
gene2112	ENSMUST00000102754	TIM1+G	((zokor,(rhizomys,spalax)),mouse)	48	HKY+I	(mouse,zokor,(spalax,rhizomys))	51.7896
gene2113	ENSMUST00000033999	TrN+I	((spalax,(zokor,rhizomys)),mouse)	93	GTR+I	(mouse,spalax,(zokor,rhizomys))	98.2204
gene2114	ENSMUST00000075117	TPM1uf+G	((spalax,(zokor,rhizomys)),mouse)	91	HKY+I	(mouse,spalax,(zokor,rhizomys))	83.2434
gene2115	ENSMUST00000063492	TrN	((rhizomys,(zokor,spalax)),mouse)	57	GTR	(mouse,rhizomys,(zokor,spalax))	65.9468
gene2117	ENSMUST00000025293	HKY+I	((rhizomys,(zokor,spalax)),mouse)	45	HKY+I	(mouse,rhizomys,(zokor,spalax))	42.5315
gene2118	ENSMUST00000002625	TrN+I	((spalax,(zokor,rhizomys)),mouse)	39	GTR+I	(mouse,zokor,(spalax,rhizomys))	45.8908
gene2119	ENSMUST00000164866	HKY+G	((spalax,(rhizomys,zokor)),mouse)	66	HKY+G	(mouse,spalax,(zokor,rhizomys))	77.3745
gene2120	ENSMUST00000098363	TPM2uf+G	((spalax,(zokor,rhizomys)),mouse)	32	HKY+G	(mouse,zokor,(spalax,rhizomys))	46.7606
gene2121	ENSMUST00000025503	TrNef+G	((rhizomys,(zokor,spalax)),mouse)	48	HKY+I	(mouse,spalax,(zokor,rhizomys))	41.1918
gene2122	ENSMUST00000051431	HKY+I	((zokor,(rhizomys,spalax)),mouse)	52	HKY+I	(mouse,zokor,(spalax,rhizomys))	55.5589
gene2123	ENSMUST00000105473	TPM3uf+I	((rhizomys,(zokor,spalax)),mouse)	41	HKY+I	(mouse,spalax,(zokor,rhizomys))	37.2426
gene2124	ENSMUST00000097043	TPM3uf+G	((rhizomys,(zokor,spalax)),mouse)	51	GTR+G	(mouse,rhizomys,(zokor,spalax))	61.3477
gene2125	ENSMUST00000027252	TIM2+I	((spalax,(zokor,rhizomys)),mouse)	95	GTR+G	(mouse,spalax,(zokor,rhizomys))	99.5101
[truncated: 3,117 more rows]

## Sheet: Mitochondrial genes
ID	ML best model	ML consensus tree	ML bootstrap value	BI best model	BI consensus tree	BI bootstrap value
ND1	TIM2+I	((spalax,(rhizomys,zokor)),mouse)	72	GTR+I	(mouse,spalax,(rhizomys,zokor))	74.765
ND2	TIM2+G	((rhizomys,(zokor,spalax)),mouse)	66	GTR+G	(mouse,rhizomys,(zokor,spalax))	84.953
COI	TIM2+G	((zokor,(rhizomys,spalax)),mouse)	66	GTR+G	(mouse,zokor,(rhizomys,spalax))	81.0238
COII	TIM2+I+G	((zokor,(rhizomys,spalax)),mouse)	55	GTR+G	(mouse,zokor,(rhizomys,spalax))	78.0844
ATP8	HKY+I	((spalax,(rhizomys,zokor)),mouse)	59	HKY+I	(mouse,zokor,(rhizomys,spalax))	49.0102
ATP6	TIM2+G	((spalax,(zokor,rhizomys)),mouse)	72	GTR+G	(mouse,spalax,(rhizomys,zokor))	90.3319
COIII	TIM2+I	(((zokor,rhizomys),spalax),mouse)	90	GTR+I	(mouse,spalax,(rhizomys,zokor))	99.1602
ND3	TIM2+I	((zokor,(spalax,rhizomys)),mouse)	55	GTR+I	(mouse,zokor,(rhizomys,spalax))	47.7504
ND4L	GTR+I	((spalax,(rhizomys,zokor)),mouse)	94	GTR+I	(mouse,spalax,(rhizomys,zokor))	94.3711
ND4	TIM2+G	(((rhizomys,zokor),spalax),mouse)	85	GTR+G	(mouse,spalax,(rhizomys,zokor))	93.6613
ND5	GTR+G	((rhizomys,(spalax,zokor)),mouse)	75	GTR+G	(mouse,rhizomys,(zokor,spalax))	89.5921
ND6	TIM3+I	((rhizomys,(spalax,zokor)),mouse)	72	GTR+I	(mouse,rhizomys,(zokor,spalax))	94.0712
CYTB	GTR+G	((rhizomys,(zokor,spalax)),mouse)	40	GTR+G	(mouse,rhizomys,(zokor,spalax))	50.7798
